# Supplementary material for: Data regarding dynamic performance predictions of an aeroengine
Source: Data Brief. 2020 Jul 4;31:105977. doi: 10.1016/j.dib.2020.105977 (PMC7358712; doi:10.1016/j.dib.2020.105977)
Supplement: Supplementary file 1 [file mmc1.xlsx]

## Sheet: Mission 1
Real Flight Parameters - GSP Input
Time [s]	Altitude [m]	dT [K]	Mach [-]	N [RPM]	EGT [K]
0	41.2	1.0178	0.1008	7637	888
1	40.6	1.0139	0.1008	9123	840
2	41.5	1.01975	0.1008	10196	801.5
3	41.2	1.0178	0.1008	11765	830
4	40.9	1.01585	0.1008	13677	917.5
5	41.2	1.0178	0.1008	13705	932.5
6	40.3	1.01195	0.1008	13760	941
7	41.2	1.0178	0.1008	13774	949
8	41.2	1.1178	0.1008	13801	956
9	40.9	1.11585	0.1008	13609	925
10	41.5	0.01975	0.1008	9632	806
11	40.9	0.01585	0.1008	10389	784.5
12	41.2	0.0178	0.1008	12040	824.5
13	41.2	0.0178	0.1008	13664	914.5
14	40.6	0.0139	0.1008	13746	933.5
15	40.6	0.0139	0.1008	13774	941
16	40.9	0.01585	0.1008	13801	951.5
17	40.9	0.01585	0.1008	13801	958
18	40.6	0.0139	0.1008	13815	962.5
19	41.5	0.01975	0.1008	13815	966
20	40.9	-0.08415	0.1008	13829	972.5
21	41.5	-0.48025	0.1008	13829	976
22	40.9	-0.48415	0.1008	13829	979
23	40.9	-0.58415	0.1008	13829	981
24	41.2	-0.7822	0.1008	13829	983.5
25	42.1	-0.97635	0.1008	13829	987
26	41.8	-1.0783	0.1008	13829	987
27	41.5	-1.28025	0.1008	13829	989
28	40.6	-1.4861	0.1008	13829	990
29	40	-1.59	0.1057	13815	991.5
30	39.7	-1.59195	0.1074	13829	992.5
31	41.5	-1.88025	0.1232	13829	993
32	40	-1.79	0.1224	13815	994.5
33	40.3	-1.98805	0.1324	13801	995.5
34	38.8	-2.0978	0.1406	13815	995
35	39.4	-2.0939	0.1509	13815	996
36	40	-2.09	0.16	13815	995.5
37	38.5	-2.29975	0.1684	13815	997
38	27.8	-2.3693	0.175	13801	998
39	33.6	0	0.1855	13815	999.5
40	41.8	-2.3783	0.192	13815	999
41	43.4	-2.3679	0.1937	13815	1000.5
42	48.8	-2.4328	0.2007	13801	1000.5
43	52.5	-2.40875	0.2085	13815	1001
44	53.7	-2.40095	0.2132	13801	1000.5
45	59.2	-2.4652	0.2159	13801	1001.5
46	62	-2.247	0.2175	13801	1002
47	65.3	-2.32555	0.2248	13815	1003.5
48	67.1	-2.41385	0.2304	13801	1003
49	69.6	-2.7976	0.2444	13801	1003.5
50	72.9	-2.47615	0.2471	13801	1004
51	73.5	-2.67225	0.2497	13815	1004
52	76	-2.456	0.2506	13815	1004.5
53	79.3	-2.63455	0.2678	13815	1002
54	83	-2.5105	0.2702	13801	1002
55	85.7	-2.69295	0.2798	13815	1002
56	88.2	-2.6767	0.2843	13815	1002
57	93.6	-2.7416	0.2946	13801	1002.5
58	95.5	-2.62925	0.2966	13801	1001.5
59	97.9	-2.61365	0.2993	13801	1002.5
60	103.4	-2.3779	0.2982	13801	1002.5
61	107.1	-2.25385	0.3018	13815	1002.5
62	112.2	-2.6207	0.3144	13815	1002.5
63	115.9	-2.69665	0.3229	13801	1001.5
64	119.9	-2.67065	0.3254	13801	1002
65	124.1	-2.64335	0.3294	13801	1001.5
66	128.1	-2.61735	0.3365	13801	1002.5
67	133.6	-2.6816	0.3459	13801	1002.5
68	139.7	-2.74195	0.352	13801	1003.5
69	143.9	-2.61465	0.3527	13801	1003.5
70	149.1	-2.98085	0.3672	13774	1002.5
71	154.6	-2.7451	0.368	13774	1002
72	160.1	-2.90935	0.3761	13801	1003
73	165.9	-2.97165	0.3825	13774	1002
74	172.3	-2.73005	0.3878	13801	1002.5
75	175.3	-2.61055	0.384	13774	1002
76	179.6	-2.5826	0.383	13801	1003.5
77	186.6	-2.8371	0.3977	13774	1003
78	190.9	-2.80915	0.4035	13774	1003
79	197	-2.9695	0.411	13567	982
80	207	-2.8045	0.4139	12976	929
81	212.5	-2.66875	0.4149	12811	909
82	219.8	-2.6213	0.4154	12563	881
83	227.5	-2.57125	0.4154	12370	866.5
84	235.1	-2.32185	0.4129	12288	851
85	241.8	-2.4783	0.4147	12233	842
86	247.3	-2.34255	0.411	12233	835.5
87	257.3	-2.37755	0.4119	12233	832
88	269.2	-2.2002	0.4065	12233	826.5
89	276.5	-2.25275	0.4043	12233	824
90	285.1	-2.39685	0.4058	12233	820.5
91	295.7	-2.32795	0.4055	12219	817.5
92	306.7	-2.35645	0.4016	12233	815.5
93	322.6	-2.3531	0.4011	12233	812.5
94	329.9	-2.60565	0.4026	12233	810
95	343	-2.6205	0.4045	12233	810.5
96	356.1	-2.53535	0.4038	12233	808.5
97	368	-2.458	0.4011	12233	806
98	377.4	-2.3969	0.3964	12246	806.5
99	388.4	-2.7254	0.3984	12260	806.5
100	400.9	-2.84415	0.3991	12260	806.5
101	411.6	-2.9746	0.3989	12246	805
102	421	-2.9135	0.3969	12260	804
103	435	-3.0225	0.3987	12246	803.5
104	444.8	-2.9588	0.3969	12246	802.5
105	455.1	-2.89185	0.3935	12260	803
106	468.2	-3.0067	0.3948	12260	803
107	479.2	-3.0352	0.3925	12246	802
108	486.8	-3.1858	0.3954	12246	801
109	493.5	-3.14225	0.3935	12260	800.5
110	498.7	-3.00845	0.389	12246	800.5
111	505.7	-3.26295	0.3922	12260	800.5
112	514.9	-3.40315	0.3954	12246	799.5
113	521	-3.2635	0.3945	12260	799
114	531	-3.2985	0.3945	12260	799.5
115	539.6	-3.2426	0.3954	12288	799.5
116	545.4	-3.4049	0.4006	12260	799.5
117	552.1	-3.36135	0.3991	12260	799
118	558.2	-3.4217	0.4006	12260	798
119	561.2	-3.3022	0.3984	12260	798.5
120	564.9	-3.37815	0.3974	12260	797.5
121	569.4	-3.3489	0.3964	12288	797
122	573.4	-3.5229	0.4004	12260	797.5
123	575.2	-3.5112	0.3994	12260	797
124	577.4	-3.4969	0.4011	12260	797.5
125	576.5	-3.60275	0.4035	12260	797.5
126	578.3	-3.49105	0.4053	12260	797.5
127	577.4	-3.2969	0.406	12288	797.5
128	579.2	-3.2852	0.4082	12288	797.5
129	580.7	-3.27545	0.4105	12260	797.5
130	581.6	-3.1696	0.4105	12288	797
131	582.9	-3.16115	0.4116	12288	797.5
132	584.1	-3.15335	0.4137	12288	797
133	584.7	-3.14945	0.4156	12288	797.5
134	585	-3.2475	0.4186	12260	796.5
135	586.5	-3.23775	0.42	12288	797
136	586.2	-3.2397	0.4186	12288	795.5
137	587.7	-3.32995	0.423	12288	795
138	589.6	-3.3176	0.4233	12260	795
139	590.8	-3.2098	0.4215	12288	795
140	593.2	-3.3942	0.4225	12288	795
141	593.5	-3.49225	0.4253	12288	795
142	592.9	-3.49615	0.4265	12260	794.5
143	595.4	-3.4799	0.427	12233	792.5
144	596.3	-3.37405	0.4276	12219	791
145	597.2	-3.3682	0.4281	12178	788.5
146	600.8	-3.3448	0.4289	12191	787.5
147	599	-3.2565	0.4281	12178	787
148	598.7	-3.15845	0.4302	12178	785.5
149	599	-3.3565	0.4324	12178	785.5
150	599	-3.2565	0.4314	12178	785
151	598.7	-3.25845	0.4312	12164	783.5
152	599.9	-3.45065	0.4319	12026	775.5
153	599.9	-3.55065	0.4346	11944	769.5
154	601.1	-3.54285	0.438	11944	768.5
155	601.4	-3.5409	0.4383	11944	767.5
156	598.4	-3.4604	0.4351	11944	766.5
157	599.9	-3.35065	0.4358	11916	766
158	600.5	-3.34675	0.4355	11944	765
159	599	-3.3565	0.4358	11916	764
160	599.9	-3.35065	0.4375	11916	762.5
161	599.3	-3.35455	0.4388	11944	763
162	599.9	-3.25065	0.4395	11944	762.5
163	599.9	-3.25065	0.4383	11916	762.5
164	600.2	-3.4487	0.44	11847	758.5
165	601.4	-3.3409	0.4395	11806	754
166	602.4	-3.3344	0.4385	11641	745.5
167	605.7	-3.31295	0.4383	11613	742.5
168	605.7	-3.31295	0.4375	11435	732.5
169	606.3	-3.30905	0.4363	11283	721
170	607.5	-3.30125	0.437	10980	712
171	608.5	-3.29475	0.436	10953	709
172	609.1	-3.29085	0.435	10939	706.5
173	608.8	-3.1928	0.4336	10939	705.5
174	610	-3.185	0.4326	10939	703
175	609.1	-3.19085	0.4324	10939	701.5
176	608.5	-3.19475	0.4316	10939	700.5
177	608.5	-3.09475	0.4302	10939	699
178	609.7	-3.08695	0.4289	10925	699
179	609.1	-2.99085	0.4279	10939	698
180	609.4	-2.8889	0.4268	10939	697.5
181	607.8	-2.8993	0.4258	10939	696.5
182	608.5	-2.89475	0.426	10939	696.5
183	608.8	-2.8928	0.4258	10953	696
184	606.3	-2.80905	0.4247	10939	695
185	607.5	-2.90125	0.4242	10939	694.5
186	606.9	-2.90515	0.424	10925	694.5
187	605.4	-2.8149	0.423	10939	693.5
188	606.3	-2.80905	0.4228	10939	693.5
189	606.9	-2.80515	0.4223	10925	693
190	605.4	-2.8149	0.421	10939	693
191	605.7	-2.81295	0.42	10884	691
192	605.1	-2.71685	0.4186	10857	690.5
193	605.4	-2.8149	0.4186	10747	691.5
194	605.1	-2.81685	0.4176	10719	694
195	605.7	-2.81295	0.4161	10719	695
196	603.6	-2.7266	0.4144	10705	695
197	602.4	-2.7344	0.4132	10705	695
198	603	-2.6305	0.4116	10705	695.5
199	599.3	-2.65455	0.4108	10705	695.5
200	599	-2.7565	0.41	10705	695
201	597.5	-2.76625	0.4103	10705	695.5
202	594.7	-2.68445	0.4095	10705	695
203	594.4	-2.6864	0.4098	10705	695
204	590.5	-2.71175	0.4095	10678	696
205	586.8	-2.7358	0.4072	10678	695.5
206	586.5	-2.83775	0.408	10678	695.5
207	585.9	-2.74165	0.4077	10678	695
208	582.2	-2.7657	0.4065	10678	695.5
209	581.6	-2.7696	0.4055	10678	695
210	580.4	-2.6774	0.4045	10678	695
211	578.9	-2.68715	0.404	10664	695
212	578	-2.693	0.4035	10678	695.5
213	576.5	-2.60275	0.4021	10678	694.5
214	576.1	-2.60535	0.4011	10678	696
215	576.5	-2.70275	0.4004	10678	696.5
216	575.2	-2.6112	0.3991	10664	695.5
217	575.2	-2.6112	0.3982	10678	695.5
218	574.9	-2.61315	0.3974	10664	695.5
219	575.5	-2.60925	0.3964	10678	695.5
220	574	-2.619	0.3956	10664	695.5
221	574.6	-2.6151	0.3954	10678	695.5
222	573.4	-2.6229	0.394	10664	696
223	573.1	-2.62485	0.3932	10664	696
224	572.2	-2.6307	0.3925	10664	696.5
225	571.6	-2.6346	0.3925	10857	707.5
226	570.7	-2.64045	0.3925	11201	708.5
227	571.3	-2.63655	0.3925	11256	708
228	570.1	-2.64435	0.3922	11269	707.5
229	569.4	-2.6489	0.3912	11269	708
230	571.3	-2.63655	0.392	11269	709
231	571.3	-2.63655	0.3915	11269	709.5
232	570.1	-2.64435	0.3912	11283	709.5
233	572.8	-2.6268	0.3917	11283	709.5
234	572.5	-2.62875	0.392	11283	710
235	571.3	-2.63655	0.3915	11283	710.5
236	570.7	-2.64045	0.3912	11269	711
237	570.7	-2.64045	0.3912	11283	710.5
238	571	-2.6385	0.3912	11283	711
239	570.4	-2.6424	0.391	11283	711.5
240	569.4	-2.6489	0.391	11283	711.5
241	568.8	-2.6528	0.3903	11283	711.5
242	570.7	-2.64045	0.3905	11283	712
243	570.4	-2.6424	0.3908	11283	712
244	572.2	-2.6307	0.3905	11283	713
245	574.6	-2.6151	0.39	11283	712
246	576.5	-2.60275	0.389	11269	712
247	576.8	-2.6008	0.389	11283	712
248	578.3	-2.69105	0.3888	11269	711.5
249	580.7	-2.67545	0.3888	11283	712.5
250	580.7	-2.57545	0.388	11283	712.5
251	583.8	-2.6553	0.3878	11283	713.5
252	583.8	-2.6553	0.3841	11283	712.5
253	585.9	-2.54165	0.3834	11324	715
254	590.2	-2.6137	0.3834	11352	716.5
255	589.9	-2.71565	0.3827	11393	717.5
256	591.4	-2.6059	0.3824	11407	719
257	594.4	-2.5864	0.3822	11421	720
258	595.4	-2.5799	0.3819	11435	720.5
259	596.6	-2.5721	0.3819	11421	720.5
260	597.8	-2.6643	0.3824	11435	721.5
261	598.4	-2.6604	0.3827	11435	722
262	600.2	-2.7487	0.3831	11421	721.5
263	601.4	-2.7409	0.3836	11435	722.5
264	602.1	-2.73635	0.3836	11435	722.5
265	602.1	-2.73635	0.3836	11435	723
266	603.3	-2.72855	0.3836	11435	723.5
267	604.5	-2.72075	0.3831	11435	722.5
268	606.3	-2.70905	0.3834	11435	723.5
269	607.5	-2.80125	0.3839	11435	723
270	607.5	-2.70125	0.3836	11435	723
271	608.2	-2.7967	0.3839	11435	723
272	608.8	-2.7928	0.3841	11462	723
273	610.3	-2.78305	0.3841	11435	723.5
274	609.4	-2.7889	0.3836	11462	723.5
275	613	-2.7655	0.3841	11435	724
276	613.3	-2.76355	0.3841	11435	723.5
277	613.6	-2.7616	0.3841	11435	723.5
278	613.6	-2.7616	0.3841	11435	724
279	614.6	-2.7551	0.3878	11435	724
280	615.2	-2.7512	0.388	11435	723.5
281	614.2	-2.8577	0.3888	11435	723.5
282	614.6	-2.8551	0.389	11435	724
283	613.6	-2.8616	0.389	11435	724
284	615.5	-2.84925	0.3893	11435	724
285	615.8	-2.8473	0.39	11435	724
286	617.3	-2.83755	0.3893	11435	723.5
287	620	-2.82	0.39	11435	723.5
288	620	-2.82	0.389	11435	724.5
289	621.3	-2.81155	0.3898	11435	724
290	621.9	-2.80765	0.3898	11435	723.5
291	621.3	-2.81155	0.3898	11435	723.5
292	620.6	-2.8161	0.3898	11462	724.5
293	621.6	-2.8096	0.39	11462	723.5
294	620	-2.82	0.3905	11435	723.5
295	621	-2.8135	0.3908	11435	724
296	619.1	-2.82585	0.3905	11462	724.5
297	618.8	-2.8278	0.3905	11462	723.5
298	619.7	-2.82195	0.3908	11462	724
299	620.6	-2.9161	0.3927	11435	724
300	619.4	-2.8239	0.3912	11462	724
301	620.3	-2.81805	0.3917	11435	724
302	620.6	-2.8161	0.3922	11435	723.5
303	620.6	-2.8161	0.3927	11462	724
304	619.7	-2.82195	0.393	11462	723.5
305	619.7	-2.82195	0.3925	11435	724
306	620.6	-2.9161	0.3938	11435	723.5
307	620	-2.92	0.3932	11435	724
308	621	-2.9135	0.3935	11462	724
309	621.6	-2.9096	0.3945	11462	724.5
310	619.7	-2.82195	0.3945	11462	723.5
311	621.3	-2.81155	0.3948	11462	723.5
312	621.6	-2.8096	0.395	11462	723.5
313	621.3	-2.81155	0.395	11462	723.5
314	620	-2.82	0.3945	11462	723.5
315	621	-2.9135	0.3956	11462	723.5
316	621.9	-2.90765	0.3956	11435	723.5
317	622.2	-2.9057	0.3966	11462	723.5
318	623.4	-2.9979	0.3977	11462	723
319	623.7	-2.99595	0.3977	11462	723.5
320	621	-3.0135	0.3979	11462	723.5
321	622.5	-3.00375	0.3979	11435	723
322	622.2	-3.0057	0.3989	11462	723.5
323	623.1	-2.99985	0.3996	11462	723.5
324	623.7	-2.99595	0.4004	11462	723
325	624.9	-2.98815	0.4004	11462	723.5
326	624	-2.994	0.4004	11462	723.5
327	623.7	-3.09595	0.4009	11462	723
328	625.8	-2.9823	0.4016	11435	723.5
329	625.2	-3.0862	0.4021	11435	723
330	627	-3.0745	0.4028	11435	723
331	624.6	-3.0901	0.4029	11435	722.5
332	625.5	-3.08425	0.4033	11435	722.5
333	626.4	-3.0784	0.4028	11462	722.5
334	627.4	-3.0719	0.4028	11435	722
335	628.9	-3.06215	0.4035	11462	723
336	628.6	-3.1641	0.404	11462	722.5
337	628.3	-3.16605	0.404	11435	723
338	626.7	-3.17645	0.4048	11435	721.5
339	627	-3.2745	0.4055	11435	722.5
340	625.2	-3.2862	0.4058	11462	722
341	624.9	-3.28815	0.4065	11462	722
342	623.7	-3.19595	0.4065	11435	722.5
343	624	-3.194	0.407	11462	722.5
344	623.7	-3.29595	0.4075	11435	721
345	621.3	-3.31155	0.4075	11462	722
346	621.6	-3.2096	0.407	11462	721.5
347	621.9	-3.10765	0.4072	11435	721.5
348	621.6	-3.1096	0.407	11435	721.5
349	622.5	-3.10375	0.4072	11462	721.5
350	623.1	-3.19985	0.4075	11462	721.5
351	622.2	-3.1057	0.407	11435	721.5
352	625.2	-3.0862	0.407	11462	722.5
353	621.9	-3.00765	0.405	11435	722
354	605.1	-2.91685	0.3979	11421	722
355	615.8	-2.8473	0.3972	11421	721.5
356	610	-2.785	0.3938	11421	722
357	613.6	-2.7616	0.392	11421	721.5
358	616.4	-2.7434	0.391	11421	722.5
359	617.3	-2.73755	0.3875	11421	722.5
360	615.2	-2.7512	0.3831	11421	723
361	621.6	-2.8096	0.3819	11421	722.5
362	615.5	-2.74925	0.3813	11435	723
363	613.3	-2.76355	0.3784	11421	723
364	621.6	-2.8096	0.3774	11187	714
365	621.3	-2.71155	0.3749	10939	703
366	604.5	-2.52075	0.367	10843	701.5
367	614.2	-2.5577	0.3672	10581	698
368	621.6	-2.6096	0.3665	10526	699.5
369	609.1	-2.59085	0.3609	10513	698.5
370	613.3	-2.66355	0.3591	10499	699
371	609.1	-2.79085	0.3559	10471	698
372	610.3	-2.88305	0.3537	10471	698.5
373	603.9	-2.82465	0.3517	10458	697
374	606.6	-2.8071	0.3495	10458	697
375	610.9	-2.77915	0.3475	10458	696.5
376	606.6	-2.9071	0.3449	10444	696.5
377	610.9	-2.87915	0.3441	10444	696
378	608.8	-2.8928	0.3406	10444	696
379	600.8	-2.9448	0.337	10430	695.5
380	600.2	-2.8487	0.3352	10430	696
381	607.8	-3.0993	0.3355	10430	696
382	609.1	-3.09085	0.3335	10403	695.5
383	607.5	-3.10125	0.331	10430	695
384	618.8	-3.0278	0.333	10403	695.5
385	600.5	-3.04675	0.3256	10403	695.5
386	605.1	-3.11685	0.3256	10403	695.5
387	599	-3.0565	0.3207	10389	695
388	601.1	-3.24285	0.3205	10389	695.5
389	603	-3.3305	0.3205	10389	695.5
390	600.8	-3.2448	0.3187	10389	695
391	592	-3.202	0.3155	10389	696
392	602.7	-3.33245	0.3178	10375	695
393	601.4	-3.3409	0.3163	10375	694
394	596.3	-3.37405	0.3116	10375	695
395	596.9	-3.37015	0.3096	10375	695.5
396	588.3	-3.32605	0.3052	10361	695.5
397	598.4	-3.2604	0.3057	10361	695.5
398	597.8	-3.2643	0.3052	10361	695.5
399	597.8	-3.2643	0.3042	10361	696.5
400	591.1	-3.20785	0.3032	10334	695.5
401	581.3	-3.27155	0.2982	10334	696.5
402	586.2	-3.3397	0.2987	10334	696
403	581.6	-3.1696	0.2951	10334	695.5
404	585.6	-3.2436	0.2953	10334	696.5
405	582.2	-3.1657	0.2943	10334	696.5
406	581	-3.1735	0.2948	10334	697
407	581.3	-3.07155	0.2931	10320	697
408	580.7	-3.07545	0.2924	10334	697
409	575.8	-3.1073	0.2914	10320	696.5
410	578.3	-3.19105	0.2909	10334	697
411	574.3	-3.21705	0.289	10320	696
412	576.8	-3.3008	0.2875	10320	696.5
413	575.2	-3.2112	0.2848	10320	697
414	574	-3.219	0.284	10320	697.5
415	573.1	-3.22485	0.2814	10320	697.5
416	576.1	-3.20535	0.2821	10320	697.5
417	572.5	-3.22875	0.2809	10306	697.5
418	571.9	-3.13265	0.2804	10306	697.5
419	569.7	-3.24695	0.2793	10306	697
420	572.8	-3.2268	0.2774	10306	697
421	572.5	-3.32875	0.2771	10306	697
422	569.4	-3.1489	0.2725	10306	697.5
423	571	-3.1385	0.2717	10292	697.5
424	572.5	-3.12875	0.2735	10306	697.5
425	571	-3.0385	0.27	10306	698
426	567.9	-3.05865	0.268	10306	698.5
427	567.6	-3.0606	0.2678	10292	698.5
428	564.6	-3.0801	0.2659	10292	698.5
429	568.5	-3.05475	0.2659	10292	698.5
430	572.2	-3.0307	0.2662	10292	698
431	567	-3.1645	0.2646	10292	698.5
432	567.6	-3.1606	0.2641	10292	698.5
433	566.4	-3.1684	0.2636	10265	698
434	567.3	-3.26255	0.2631	10265	697.5
435	567.3	-3.36255	0.2631	10265	698
436	567.9	-3.35865	0.2626	10265	698.5
437	569.7	-3.34695	0.2616	10251	698.5
438	572.2	-3.3307	0.2616	10251	698
439	569.1	-3.35085	0.2594	10251	698.5
440	574.3	-3.31705	0.2586	10444	713.5
441	573.7	-3.32095	0.2501	11091	725
442	575.5	-3.40925	0.2497	11283	724.5
443	577.7	-3.39495	0.2495	11421	728.5
444	577.4	-3.3969	0.2475	11490	731.5
445	576.8	-3.4008	0.2465	11503	734
446	580.1	-3.37935	0.246	11503	735.5
447	577.4	-3.3969	0.2511	11531	737
448	579.5	-3.38325	0.2518	11545	739
449	579.8	-3.2813	0.2503	11558	740
450	581.6	-3.3696	0.2511	11600	742
451	581	-3.3735	0.2497	11613	744.5
452	581.9	-3.36765	0.2497	11627	745.5
453	581.6	-3.3696	0.2497	11641	746.5
454	580.7	-3.37545	0.2487	11641	748.5
455	582.5	-3.46375	0.2487	11613	747
456	583.8	-3.4553	0.2482	11476	741.5
457	582.5	-3.46375	0.2477	11421	741
458	583.8	-3.5553	0.2474	11407	741
459	585.3	-3.54555	0.2479	11421	741
460	584.1	-3.55335	0.2461	11421	741
461	584.4	-3.5514	0.2461	11407	741
462	584.1	-3.55335	0.2454	11407	740.5
463	584.7	-3.54945	0.2457	11407	740.5
464	583.8	-3.5553	0.2444	11421	740.5
465	584.1	-3.55335	0.2444	11393	740.5
466	584.7	-3.54945	0.2427	11407	741
467	585.9	-3.54165	0.2424	11421	740
468	584.1	-3.55335	0.2413	11407	740
469	585	-3.5475	0.2414	11407	740.5
470	585.9	-3.54165	0.2413	11407	741.5
471	586.2	-3.5397	0.241	11421	741
472	586.2	-3.5397	0.2405	11407	740.5
473	585.3	-3.54555	0.2395	11407	741
474	585.9	-3.54165	0.2393	11407	741
475	586.5	-3.53775	0.2378	11407	742
476	585	-3.5475	0.2378	11421	742
477	586.8	-3.4358	0.2376	11421	741
478	585.9	-3.44165	0.2385	11407	741.5
479	585.9	-3.44165	0.238	11407	740.5
480	584.1	-3.45335	0.2371	11407	740.5
481	585.3	-3.44555	0.2373	11269	736
482	584.7	-3.44945	0.238	11146	731
483	582.2	-3.4657	0.2376	11063	728
484	580.1	-3.47935	0.2371	10939	724.5
485	577.4	-3.4969	0.2345	10857	720.5
486	574.9	-3.51315	0.2337	10815	719.5
487	573.7	-3.52095	0.234	10788	717.5
488	570.7	-3.54045	0.234	10471	711.5
489	567	-3.4645	0.234	10265	710.5
490	563	-3.4905	0.2343	10182	710
491	560.9	-3.50415	0.2337	10155	710.5
492	558.8	-3.5178	0.2351	10155	710
493	552.4	-3.4594	0.2322	10155	708.5
494	549.6	-3.4776	0.2319	10127	709
495	545.7	-3.50295	0.2304	10127	708
496	543.8	-3.4153	0.2319	10114	707.5
497	539.6	-3.3426	0.2299	10114	707.5
498	538.4	-3.4504	0.2306	10114	706.5
499	535.3	-3.37055	0.2292	10100	706.5
500	532	-3.392	0.2277	10100	706
501	528	-3.418	0.2297	10114	706
502	524.9	-3.43815	0.2274	10114	705.5
503	523.7	-3.44595	0.2284	10100	706
504	520.1	-3.36935	0.2282	10100	705
505	515.5	-3.39925	0.2269	10086	705
506	511.8	-3.4233	0.225	10086	705
507	509.4	-3.4389	0.2272	10086	705
508	503.6	-3.4766	0.2272	10100	704
509	500.9	-3.49415	0.2267	10100	704
510	498.1	-3.51235	0.2269	10086	703.5
511	495.4	-3.5299	0.2267	10086	703
512	489.9	-3.46565	0.225	10059	703
513	487.5	-3.48125	0.2262	10059	703.5
514	483.2	-3.5092	0.225	10059	703.5
515	480.4	-3.5274	0.2259	10059	703.5
516	477.4	-3.5469	0.2245	10086	703
517	472.5	-3.47875	0.2235	10059	703
518	470.4	-3.4924	0.2238	10059	702.5
519	466.1	-3.52035	0.2225	10059	703
520	463.7	-3.53595	0.2233	10169	708.5
521	460.3	-3.55805	0.2243	10320	711
522	457.9	-3.47365	0.2238	10375	711
523	454.8	-3.3938	0.2225	10403	711.5
524	451.2	-3.5172	0.2238	10430	711.5
525	450.3	-3.42305	0.2225	10444	712
526	446.6	-3.4471	0.2235	10430	712.5
527	443.3	-3.36855	0.2218	10444	712.5
528	443.3	-3.36855	0.224	10444	713
529	439	-3.3965	0.2243	10444	714
530	435.3	-3.42055	0.2216	10444	713.5
531	433.2	-3.4342	0.2216	10444	713
532	430.8	-3.4498	0.2216	10444	713
533	427.4	-3.4719	0.2211	10444	714.5
534	427.1	-3.47385	0.2208	10444	714.5
535	423.1	-3.49985	0.2203	10526	718
536	421	-3.4135	0.2218	10595	720
537	417.3	-3.53755	0.2223	10636	720
538	415.2	-3.4512	0.2223	10664	720.5
539	412.2	-3.3707	0.222	10664	720.5
540	410.9	-3.37915	0.2213	10664	721.5
541	407.9	-3.39865	0.2206	10664	722
542	403.6	-3.4266	0.2206	10664	722.5
543	401.5	-3.44025	0.2201	10678	723.5
544	398.8	-3.4578	0.2193	10664	723
545	395.4	-3.3799	0.2198	10664	724
546	393.3	-3.39355	0.2213	10705	723
547	392	-3.402	0.2233	10719	722.5
548	388.1	-3.42735	0.224	10815	720
549	386	-3.341	0.223	10843	718.5
550	386.6	-3.3371	0.2233	10843	718
551	382.6	-3.2631	0.222	10843	716
552	381.1	-3.37285	0.223	10857	716.5
553	378.6	-3.2891	0.2218	10857	717
554	375.9	-3.40665	0.2225	10843	715.5
555	373.5	-3.32225	0.2238	10857	716
556	368.6	-3.2541	0.223	10857	716.5
557	368.3	-3.25605	0.2235	10857	716
558	364	-3.184	0.2218	10857	716
559	362.8	-3.1918	0.222	10857	716
560	358.8	-3.2178	0.2191	10857	715.5
561	359.1	-3.21585	0.2206	10857	715.5
562	356.1	-3.23535	0.223	10857	717
563	352.7	-3.15745	0.2185	10857	716
564	349.4	-3.2789	0.2213	10857	716
565	348.2	-3.2867	0.2218	10857	716
566	346.6	-3.1971	0.2218	10857	715.5
567	346	-3.201	0.2218	10857	716
568	341.8	-3.2283	0.222	10857	716.5
569	341.5	-3.33025	0.2238	10857	716
570	337.8	-3.2543	0.223	10857	716
571	335.4	-3.2699	0.223	10857	717
572	333.2	-3.1842	0.223	10870	716
573	329	-3.3115	0.2235	10857	716
574	327.4	-3.2219	0.2233	10870	716
575	326.5	-3.12775	0.222	10870	716
576	321.6	-3.2596	0.2245	10870	716
577	316.8	-3.1908	0.2238	10857	715.5
578	315.8	-3.1973	0.2233	10857	716
579	312.8	-3.2168	0.2228	10857	716.5
580	311	-3.2285	0.223	10857	716.5
581	307.3	-3.25255	0.2245	10857	716
582	304	-3.274	0.224	10870	716
583	302.7	-3.28245	0.2248	10857	716
584	300	-3.3	0.2235	10857	716.5
585	297.3	-3.31755	0.2245	10870	716.5
586	294.5	-3.23575	0.2243	10857	716
587	291.8	-3.1533	0.224	10857	716.5
588	289.6	-3.1676	0.2245	10857	715.5
589	288.4	-3.1754	0.2245	10870	716
590	283.8	-3.2053	0.2245	10857	716
591	282	-3.117	0.2248	10857	716
592	279.9	-3.13065	0.2259	10857	717
593	278.1	-3.14235	0.2262	10857	716.5
594	274.1	-3.16835	0.2264	10870	716.5
595	272.3	-3.08005	0.225	10857	716
596	270.1	-3.09435	0.2274	10857	716
597	265.9	-3.02165	0.225	10857	716
598	263.4	-3.0379	0.2259	10857	716
599	261.9	-3.04765	0.2262	10857	716.5
600	257.3	-2.97755	0.224	10857	716
601	255.5	-3.08925	0.2259	10857	716.5
602	253.7	-3.00095	0.2248	10857	716
603	251.8	-2.9133	0.2238	10870	716.5
604	247	-3.0445	0.2245	10857	716
605	244.2	-3.0627	0.2262	10857	716.5
606	244.5	-3.16075	0.2289	10857	716
607	240.3	-3.08805	0.2277	10857	716.5
608	238.4	-3.1004	0.2279	10857	716
609	235.1	-3.02185	0.2279	10857	716
610	231.7	-3.14395	0.2289	10857	715.5
611	228.7	-3.06345	0.2287	10857	716
612	227.8	-2.9693	0.2287	10857	716.5
613	224.1	-2.99335	0.2284	10857	716
614	222	-3.007	0.2267	10857	716.5
615	218	-2.933	0.2279	10857	716
616	216.8	-2.9408	0.2282	10857	716
617	213.4	-2.9629	0.2269	10857	716
618	210.1	-2.98435	0.2274	10857	716
619	207.6	-2.9006	0.2269	10857	716.5
620	205.5	-2.91425	0.2269	10857	717
621	201.2	-2.9422	0.2267	10857	716.5
622	199.7	-2.95195	0.2269	10857	716
623	196.1	-2.97535	0.2267	10857	716.5
624	190.6	-2.9111	0.225	10857	716
625	189.7	-2.81695	0.2262	10857	716.5
626	186.9	-2.93515	0.2282	10857	716
627	184.8	-2.8488	0.2277	10857	716.5
628	180.8	-2.8748	0.225	10843	716
629	179.9	-2.88065	0.2269	10857	716.5
630	177.8	-2.8943	0.2269	10843	715.5
631	174.1	-2.91835	0.2267	10857	715.5
632	172.9	-2.82615	0.2274	10843	716
633	169.5	-2.74825	0.2245	10843	716.5
634	166.8	-2.7658	0.225	10843	717
635	164.4	-2.7814	0.2287	10843	716.5
636	159.8	-2.7113	0.2245	10843	717.5
637	160.4	-2.7074	0.2277	10857	717
638	155.8	-2.8373	0.2289	10843	716.5
639	150.6	-2.7711	0.2272	10843	716.5
640	148.8	-2.8828	0.2304	10843	716
641	146.7	-2.79645	0.2299	10843	716
642	142.7	-2.92245	0.2317	10843	716
643	139.7	-2.94195	0.2343	10843	717
644	137.5	-2.85625	0.2306	10843	716.5
645	134.8	-2.8738	0.2314	10843	716.5
646	131.7	-2.69395	0.2297	10843	716.5
647	130.5	-2.70175	0.2319	10843	716
648	126.9	-2.72515	0.2327	10843	716
649	123.5	-2.74725	0.2317	10843	716.5
650	122.3	-2.75505	0.2311	10843	716.5
651	118.9	-2.77715	0.2317	10843	716.5
652	115	-2.8025	0.2304	10843	716.5
653	114.1	-2.70835	0.2317	10843	716.5
654	110.4	-2.6324	0.2311	10843	717
655	108.3	-2.64605	0.2309	10815	716.5
656	105.2	-2.6662	0.2304	10843	716
657	100.1	-2.69935	0.2299	10843	717
658	95.2	-2.5312	0.2282	10870	719
659	95.5	-2.52925	0.2282	11146	729.5
660	92.1	-2.65135	0.2309	11366	737.5
661	89.7	-2.66695	0.2301	11545	743
662	90.9	-2.65915	0.2319	11696	749.5
663	90.6	-2.6611	0.2301	11847	760.5
664	93	-2.5455	0.2294	12040	767.5
665	94.6	-2.5351	0.2294	12178	778
666	97.3	-2.61755	0.2301	12356	793.5
667	98.8	-2.5078	0.2292	12645	818
668	103.1	-2.57985	0.2337	12879	835.5
669	109.5	-2.63825	0.2368	12921	842.5
670	111.3	-2.52655	0.2348	12921	850
671	120.2	-2.6687	0.2398	12921	852.5
672	119.9	-2.67065	0.2398	12907	855.5
673	122	-2.657	0.2414	12921	857.5
674	124.7	-2.73945	0.2469	12934	862
675	126.6	-2.7271	0.246	12934	864
676	128.1	-2.91735	0.2498	12934	866.5
677	129.6	-2.9076	0.2596	12948	867
678	132.7	-2.88745	0.2659	12948	868.5
679	135.1	-2.97185	0.271	12989	871
680	138.2	-2.9517	0.2749	12989	873
681	140.9	-2.93415	0.2798	12989	874
682	142.1	-2.82635	0.2821	13003	875
683	144.9	-2.90815	0.287	13003	878
684	148.5	-2.88475	0.2919	13003	879
685	153.1	-2.85485	0.2946	13017	880
686	155.8	-2.9373	0.2985	13017	880.5
687	160.4	-2.9074	0.3027	13017	881
688	165.9	-2.87165	0.3069	13017	882.5
689	168.9	-2.85215	0.3084	13017	883.5
690	174.4	-2.9164	0.3131	13017	884
691	179	-3.0865	0.3163	13003	884
692	184.2	-2.9527	0.3187	13017	884
693	190.9	-2.90915	0.3202	13017	885.5
694	194.8	-2.9838	0.3256	13017	885.5
695	201.5	-2.94025	0.3304	13017	885.5
696	206.1	-2.91035	0.3315	13017	886.5
697	211.9	-3.07265	0.3367	13017	886
698	216.2	-2.9447	0.3382	13017	887
699	223.5	-2.99725	0.3411	13044	886.5
700	229	-3.0615	0.3446	13017	887
701	235.1	-3.02185	0.3466	13017	887
702	240.9	-3.08415	0.3498	13017	887
703	247.6	-3.0406	0.352	13017	887.5
704	252.5	-3.00875	0.3532	13017	888
705	260.1	-2.95935	0.3537	13017	887
706	268	-3.008	0.3574	13017	888
707	274.7	-2.96445	0.3599	13017	888
708	282.9	-3.01115	0.3624	13017	888.5
709	288.4	-3.0754	0.3643	13017	888.5
710	296	-3.126	0.367	13017	888.5
711	303	-3.2805	0.3734	13017	888.5
712	309.4	-3.2389	0.3764	13017	888
713	313.1	-3.31485	0.3774	13017	888.5
714	320.4	-3.3674	0.3813	13017	887.5
715	325.9	-3.23165	0.3823	13017	888
716	329.6	-3.4076	0.3834	13017	888
717	332.3	-3.29005	0.3875	13017	888.5
718	340.2	-3.2387	0.388	13017	887.5
719	349.1	-3.28085	0.3925	13017	887.5
720	355.2	-3.3412	0.3938	13017	887.5
721	365.8	-3.2723	0.3948	13017	888
722	373.2	-3.3242	0.3972	13017	888.5
723	383.2	-3.3592	0.3991	13003	888.5
724	389	-3.3215	0.4001	12976	884.5
725	395.1	-3.38185	0.4021	12934	880
726	401.5	-3.44025	0.4048	12934	878.5
727	404.9	-3.41815	0.4068	12921	878.5
728	411.3	-3.47655	0.4098	12934	878
729	416.7	-3.54145	0.4124	12934	878.5
730	422.8	-3.5018	0.4132	12934	876.5
731	428.3	-3.56605	0.4144	12934	876.5
732	436.9	-3.51015	0.4149	12934	876
733	443	-3.5705	0.4176	12934	876
734	450.9	-3.61915	0.4205	12934	876
735	457.6	-3.6756	0.424	12934	876
736	463.1	-3.63985	0.4253	12934	876
737	471.9	-3.58265	0.4263	12934	876
738	478	-3.543	0.4268	12921	876
739	485.9	-3.59165	0.4284	12921	875
740	497.2	-3.6182	0.4316	12934	875
741	505.7	-3.56295	0.4312	12934	875
742	514.6	-3.7051	0.4336	12522	845
743	523.7	-3.64595	0.4324	12467	838.5
744	532.9	-3.58615	0.4319	12453	833
745	543.5	-3.61725	0.4319	12453	829.5
746	552.1	-3.56135	0.4312	12356	821
747	559.4	-3.6139	0.4294	12288	814.5
748	573.7	-3.52095	0.4279	12288	813
749	591.4	-3.4059	0.4268	12467	819
750	607.8	-3.3993	0.4247	12838	854.5
751	625.2	-3.4862	0.424	13127	877
752	647.5	-3.34125	0.4213	13278	895
753	669.4	-3.3989	0.4205	13361	909
754	689.2	-3.5702	0.4233	13361	915.5
755	709	-3.4415	0.4223	13361	919
756	732.5	-3.48875	0.424	13388	924
757	749.9	-3.57565	0.4255	13388	926.5
758	767	-3.6645	0.4268	13388	929.5
759	782.2	-3.6657	0.4273	13388	931.5
760	800.8	-3.5448	0.4284	13388	933
761	814.8	-3.5538	0.4294	13388	935.5
762	828.8	-3.6628	0.4336	13388	937
763	842.5	-3.37375	0.4312	13402	938.5
764	859.3	-3.46455	0.4344	13388	938.5
765	870.3	-3.59305	0.435	13388	938.5
766	884.9	-3.69815	0.44	13388	939
767	898.3	-3.71105	0.441	13388	940.5
768	914.2	-3.6077	0.4452	13388	941
769	925.1	-3.73685	0.4464	13388	941
770	937.9	-3.65365	0.4464	13388	942
771	950.7	-3.57045	0.4462	13388	942
772	967.2	-3.6632	0.4491	13361	943
773	980.6	-3.6761	0.4496	13388	943.5
774	994.3	-3.78705	0.4538	13388	944
775	1011.7	-3.87395	0.4562	13388	944
776	1023.9	-3.89465	0.4568	13388	943.5
777	1037.3	-4.00755	0.4595	13388	944.5
778	1048	-4.038	0.4612	13388	945
779	1062.9	-4.04115	0.4636	13388	945
780	1074.8	-4.0638	0.4656	13388	945
781	1084.9	-4.09815	0.4674	13388	945
782	1095.8	-4.3273	0.4717	13388	945
783	1110.5	-4.23175	0.4728	13388	944.5
784	1123	-4.2505	0.4745	13388	945
785	1135.8	-4.2673	0.4759	13388	945.5
786	1148.9	-4.28215	0.4784	13388	945.5
787	1161.4	-4.3009	0.4784	13361	946.5
788	1177.5	-4.29625	0.4809	13361	945.5
789	1188.5	-4.52475	0.4826	13361	945.5
790	1203.7	-4.52595	0.4853	13361	945.5
791	1216.8	-4.5408	0.4878	13388	945.5
792	1235.1	-4.52185	0.4895	13333	941
793	1252.5	-4.50875	0.4905	13127	922.5
794	1271.1	-4.38785	0.4895	13196	923.5
795	1293	-4.4455	0.491	13333	936.5
796	1310.4	-4.3324	0.4893	13333	939
797	1335.1	-4.37185	0.4885	13347	941
798	1356.7	-4.33145	0.4871	13333	940.5
799	1387.2	-4.3332	0.486	13333	940.5
800	1407.9	-4.19865	0.4843	13333	941
801	1431.7	-4.24395	0.486	13333	941
802	1459.8	-4.2613	0.4905	13347	941
803	1480.8	-3.8248	0.4883	13333	941.5
804	1500.6	-3.5961	0.4878	13333	942
805	1522.6	-3.4531	0.4873	13333	942
806	1548.5	-3.38475	0.4873	13333	941.5
807	1567.1	-3.56385	0.4878	13320	939.5
808	1585.3	-3.44555	0.488	13292	940.5
809	1603	-3.5305	0.4883	13320	940.5
810	1633.8	-3.5303	0.4898	13320	940
811	1652.4	-3.6094	0.49	13320	940
812	1669.2	-3.7002	0.4918	13292	940.5
813	1683.8	-3.7053	0.4913	13292	940
814	1706	-3.761	0.4929	13320	940.5
815	1729.5	-3.80825	0.4942	13292	938
816	1742.6	-3.7231	0.4939	13278	938
817	1759.7	-3.81195	0.4957	13210	934
818	1784.4	-3.8514	0.4957	13196	930.5
819	1801.7	-3.83895	0.4961	13196	929
820	1818.8	-3.9278	0.4974	13196	927.5
821	1833.8	-3.9303	0.4976	13182	926
822	1849.3	-3.82955	0.4995	13182	925
823	1861.2	-3.8522	0.5008	13196	925.5
824	1874.6	-3.8651	0.5015	13182	926
825	1892.9	-3.64615	0.5008	13182	922.5
826	1907.2	-3.5532	0.5	13003	910
827	1921.5	-3.56025	0.4989	12989	906.5
828	1941	-3.4335	0.4976	12989	904
829	1967	-3.4645	0.4961	12989	902
830	1992.6	-3.2981	0.4947	12989	901
831	2015.1	-3.25185	0.4924	12989	899.5
832	2040.1	-3.28935	0.491	12976	898
833	2063	-3.3405	0.4888	12948	898
834	2083.4	-3.3079	0.4883	12797	879
835	2098.3	-3.41105	0.4883	12590	865.5
836	2108.1	-3.34735	0.488	12494	853
837	2114.2	-3.4077	0.4885	12467	847
838	2115.4	-3.4999	0.489	12467	843
839	2116.3	-3.59405	0.49	12453	840
840	2119.7	-3.57195	0.4915	12439	837
841	2117.5	-3.68625	0.4927	12453	835
842	2117.5	-3.68625	0.4932	12191	818
843	2120	-3.67	0.4939	12081	802.5
844	2117.5	-3.68625	0.4944	12012	796.5
845	2119.4	-3.5739	0.4944	11985	793.5
846	2119.4	-3.5739	0.4952	11985	789.5
847	2117.5	-3.48625	0.4939	11985	786.5
848	2121.2	-3.4622	0.4942	12012	784.5
849	2119.4	-3.5739	0.4939	11985	783
850	2118.7	-3.57845	0.4939	11985	779.5
851	2116.9	-3.69015	0.4942	11985	779
852	2117.8	-3.6843	0.4944	11971	777
853	2119.4	-3.6739	0.4947	11916	771
854	2121.2	-3.7622	0.4947	11916	769
855	2120.6	-3.7661	0.4952	11916	768.5
856	2115.7	-3.79795	0.4942	11916	767
857	2113.6	-3.8116	0.4944	11916	766
858	2113.3	-3.81355	0.4949	11902	764
859	2112.9	-3.81615	0.4952	11902	763
860	2112.3	-3.82005	0.4952	11902	762
861	2109.6	-3.8376	0.4949	11916	761.5
862	2110.2	-3.8337	0.4949	11902	761
863	2109	-3.8415	0.4949	11916	761
864	2107.5	-3.85125	0.4942	11916	760
865	2109	-3.8415	0.4944	11889	756
866	2110.8	-3.8298	0.4934	11751	750.5
867	2112.9	-3.81615	0.4944	11737	748
868	2114.5	-3.80575	0.4942	11737	747.5
869	2117.5	-3.58625	0.4947	11737	746
870	2118.1	-3.58235	0.4947	11737	745
871	2120	-3.47	0.4947	11737	743.5
872	2117.8	-3.4843	0.4942	11737	742.5
873	2113.6	-3.5116	0.4957	11751	743
874	2116	-3.396	0.4959	11751	743
875	2112.6	-3.2181	0.4957	11751	742.5
876	2113.3	-3.21355	0.4981	11751	742
877	2111.1	-3.02785	0.4971	11751	742
878	2108.7	-2.84345	0.4964	11765	741.5
879	2108.4	-2.6454	0.4989	11765	741.5
880	2107.5	-2.45125	0.4969	11765	741.5
881	2107.2	-2.4532	0.4964	11751	739.5
882	2108.4	-2.3454	0.4939	11751	741
883	2109.3	-2.33955	0.4934	11613	733.5
884	2109	-2.3415	0.4929	11503	727
885	2109	-2.3415	0.4927	11421	721
886	2111.7	-2.12395	0.4932	11393	719
887	2108.7	-2.04345	0.4922	11366	717
888	2109.3	-2.03955	0.491	11366	716.5
889	2108.1	-1.94735	0.4898	11366	715
890	2111.1	-2.02785	0.4903	11366	713.5
891	2109.3	-1.83955	0.4876	11366	713
892	2110.2	-1.8337	0.4885	11366	712.5
893	2108.1	-1.84735	0.4868	11352	711.5
894	2109.3	-1.83955	0.485	11297	709
895	2111.7	-1.72395	0.4824	11297	708.5
896	2112.6	-1.7181	0.4819	11297	708
897	2110.8	-1.8298	0.4806	11297	707
898	2111.7	-1.82395	0.4804	11297	706.5
899	2113.9	-1.90965	0.4789	11283	706
900	2112.9	-1.81615	0.4769	11297	705.5
901	2111.7	-1.82395	0.4769	11297	705.5
902	2113.9	-1.80965	0.4756	11297	705
903	2112.6	-1.8181	0.4755	11283	705
904	2112	-1.822	0.4755	11283	704.5
905	2112	-1.822	0.4738	11297	704.5
906	2113.6	-1.8116	0.4743	11297	704.5
907	2112.3	-1.82005	0.4728	11297	704
908	2112.9	-1.81615	0.4717	11283	703.5
909	2111.4	-1.8259	0.4708	11297	702.5
910	2109	-1.7415	0.4695	11283	703.5
911	2110.5	-1.83175	0.4695	11283	704
912	2109.3	-1.83955	0.4688	11269	702.5
913	2107.2	-1.8532	0.4678	11283	703
914	2109.3	-1.93955	0.4678	11283	703
915	2109.3	-2.03955	0.468	11297	702.5
916	2107.2	-1.8532	0.4654	11283	701.5
917	2106.2	-1.8597	0.4639	11283	703
918	2108.1	-1.74735	0.4634	11283	703.5
919	2109.9	-1.83565	0.4636	11283	702
920	2109.6	-1.6376	0.4614	11297	702
921	2111.7	-1.82395	0.4619	11283	702.5
922	2111.7	-1.72395	0.4593	11283	702.5
923	2110.8	-1.8298	0.4604	11283	702.5
924	2108.1	-1.84735	0.4593	11283	702.5
925	2108.4	-1.8454	0.4593	11269	702
926	2105	-1.7675	0.4578	11283	702.5
927	2106.9	-1.75515	0.4583	11283	702.5
928	2105.6	-1.7636	0.4565	11283	702.5
929	2104.1	-1.77335	0.4557	11283	702
930	2105.9	-1.86165	0.4562	11283	702.5
931	2105	-1.6675	0.4548	11269	702.5
932	2107.2	-1.6532	0.4538	11283	702
933	2104.7	-1.86945	0.454	12081	806.5
934	2107.8	-1.8493	0.4548	13609	877.5
935	2124.5	-1.64075	0.4501	13691	904
936	2171.2	-1.4372	0.4494	13760	925
937	2199.8	-1.4513	0.4484	13801	937.5
938	2232.1	-1.54135	0.4486	13815	944
939	2263.8	-1.6353	0.4462	13829	952.5
940	2303.1	-1.67985	0.4439	13829	958.5
941	2333.9	-1.67965	0.4418	13829	966
942	2364.4	-1.8814	0.441	13829	969.5
943	2394.6	-1.9851	0.4402	13829	975
944	2426.3	-2.07905	0.4393	13829	979
945	2452.2	-2.1107	0.4385	13829	982.5
946	2474.4	-2.2664	0.438	13829	985
947	2500.4	-2.2974	0.4385	13815	986.5
948	2524.4	-2.3414	0.4385	13815	989.5
949	2543.9	-2.41465	0.4385	13815	991
950	2566.5	-2.36775	0.439	13815	992.5
951	2591.5	-2.40525	0.44	13815	994.5
952	2609.8	-2.4863	0.4413	13815	996.5
953	2633.2	-2.4342	0.4415	13815	998
954	2652.8	-2.3068	0.4423	13829	999
955	2675.6	-2.3586	0.4433	13815	1000
956	2693.3	-2.24355	0.4439	13815	1001
957	2709.7	-2.23695	0.4442	13815	1003
958	2732.6	-2.0881	0.4447	13815	1003.5
959	2755.2	-2.1412	0.4459	13815	1004.5
960	2774.1	-2.11835	0.4464	13815	1004.5
961	2791.4	-2.1059	0.4469	13815	1005
962	2810	-2.285	0.4476	13815	1007.5
963	2832.6	-2.1381	0.4479	13815	1006.5
964	2851.5	-2.31525	0.4486	13815	1007.5
965	2869.8	-2.2963	0.4496	13815	1008
966	2888.1	-2.47735	0.4489	13815	1009.5
967	2909.7	-2.43695	0.4494	13815	1010
968	2928	-2.318	0.4491	13815	1009.5
969	2946	-2.301	0.4501	13815	1010
970	2967.3	-2.26255	0.4525	13801	1011
971	2981.3	-2.17155	0.4523	13746	1000.5
972	2996.6	-2.2721	0.453	13457	983.5
973	3010.9	-2.27915	0.4545	13430	979.5
974	3023.4	-2.3979	0.4543	13430	975
975	3031.9	-2.44265	0.454	13430	975.5
976	3042.6	-2.4731	0.4548	13457	975.5
977	3053.9	-2.49965	0.4562	13457	974
978	3066.7	-2.61645	0.4568	13457	973.5
979	3075.2	-2.6612	0.4578	13457	973.5
980	3081.6	-2.7196	0.4593	13457	972.5
981	3085	-2.7975	0.4619	13265	958
982	3087.1	-2.88385	0.4644	13113	944.5
983	3091.1	-2.95785	0.4659	13113	938.5
984	3098.1	-3.11235	0.4693	13113	935
985	3095.9	-3.12665	0.4716	13622	978.5
986	3101.7	-3.08895	0.4756	13746	989
987	3106	-3.161	0.4772	13760	994
988	3117.6	-3.0856	0.4801	13774	996
989	3133.7	-2.98095	0.4816	13361	964
990	3145.6	-2.9036	0.4819	13210	952.5
991	3157.5	-2.92625	0.4826	13141	944
992	3173.7	-2.92095	0.4831	12907	910.5
993	3184	-2.854	0.4826	12467	884.5
994	3188.6	-2.8241	0.4826	12453	875
995	3192.9	-2.99615	0.4814	12439	869.5
996	3195.9	-2.97665	0.4806	12439	862
997	3195	-3.0825	0.4814	12425	856.5
998	3190.4	-3.1124	0.4819	12425	852.5
999	3185.2	-3.3462	0.4831	12425	850.5
1000	3177.9	-3.49365	0.4871	12425	846.5
1001	3169.4	-3.4489	0.4893	12425	844
1002	3157.5	-3.42625	0.4898	12164	825
1003	3147.4	-3.3919	0.491	12012	807.5
1004	3137.4	-3.4569	0.4929	11916	800.5
1005	3125.8	-3.4323	0.4939	11916	794
1006	3119.1	-3.47585	0.4964	11916	791
1007	3108.7	-3.34345	0.4976	11916	789
1008	3100.8	-3.3948	0.4995	11916	784.5
1009	3091.4	-3.2559	0.5015	11806	775.5
1010	3085.9	-3.49165	0.4928	13388	910
1011	3090.4	-3.4624	0.4968	13595	926.5
1012	3094.1	-3.23835	0.4983	13732	946
1013	3103.5	-3.17725	0.4988	13760	956
1014	3124	-2.944	0.4995	13774	966
1015	3138	-2.853	0.4981	13801	973.5
1016	3171.8	-2.6333	0.4956	13815	979
1017	3215.7	-2.44795	0.4936	13815	983
1018	3252.9	-2.60615	0.5038	13815	987
1019	3284.6	-2.5001	0.4921	13829	992
1020	3322.1	-2.25635	0.4995	13815	995
1021	3358.1	-2.02235	0.4976	13815	997.5
1022	3387.6	-1.9306	0.4969	13815	1000
1023	3418.1	-1.73235	0.4964	13815	1001
1024	3451	-1.5185	0.4969	13815	1002.5
1025	3478.1	-1.34235	0.4964	13801	1004.5
1026	3511.7	-1.22395	0.4969	13815	1006
1027	3544.6	-1.2101	0.4969	13801	1006.5
1028	3584.5	-1.15075	0.4964	13815	1008.5
1029	3615.6	-1.0486	0.4947	13801	1008.5
1030	3645.8	-1.0523	0.4932	13801	1010.5
1031	3672.9	-1.07615	0.4922	13801	1011
1032	3708	-1.148	0.491	13815	1011
1033	3733.9	-1.17965	0.4905	13801	1012.5
1034	3757.3	-1.32755	0.4895	13801	1014
1035	3782	-1.267	0.4895	13760	1008
1036	3807	-1.3045	0.4893	13622	999
1037	3828.4	-1.3654	0.4893	13609	998
1038	3849.7	-1.52695	0.4895	13636	1000.5
1039	3873.8	-1.5703	0.489	13815	1012.5
1040	3882.6	-1.6131	0.4878	13801	1014
1041	3900.9	-1.69415	0.489	13801	1014.5
1042	3914	-1.809	0.4885	13801	1015.5
1043	3938.1	-1.95235	0.4918	13774	1014.5
1044	3943.6	-2.1166	0.4952	13760	1012.5
1045	3949.7	-2.07695	0.4964	13760	1013.5
1046	3957.6	-2.1256	0.4976	13760	1014
1047	3962.5	-2.29375	0.5031	13774	1014.5
1048	3962.5	-2.49375	0.4941	13774	1015
1049	3964.9	-2.57815	0.4981	13760	1015
1050	3963.7	-2.58595	0.5015	13760	1015
1051	3961	-2.6035	0.5178	13760	1014.5
1052	3962.8	-2.6918	0.5213	13760	1015
1053	3961.6	-2.5996	0.5242	13760	1014.5
1054	3958.5	-2.61975	0.5281	13760	1015
1055	3960	-2.61	0.533	13760	1015
1056	3959.7	-2.61195	0.5356	13760	1014.5
1057	3963.1	-2.58985	0.5398	13760	1015
1058	3960.3	-2.70805	0.5432	13760	1014
1059	3961	-2.6035	0.5461	13760	1014
1060	3960	-2.71	0.5488	13760	1015
1061	3958.5	-2.61975	0.5525	13760	1015
1062	3954.6	-2.7451	0.5555	13760	1015.5
1063	3956.1	-2.73535	0.5594	13760	1015.5
1064	3952.4	-2.7594	0.5629	13774	1016
1065	3950.3	-2.67305	0.5663	13760	1016
1066	3952.1	-2.66135	0.57	13760	1015.5
1067	3949.4	-2.5789	0.572	13774	1016
1068	3950.3	-2.57305	0.5744	13774	1016
1069	3950.9	-2.56915	0.5769	13774	1016
1070	3953.6	-2.5516	0.5808	13760	1016.5
1071	3955.2	-2.5412	0.5838	13774	1016
1072	3956.4	-2.5334	0.5863	13774	1015.5
1073	3955.8	-2.5373	0.5892	13774	1016.5
1074	3954.2	-2.5477	0.5929	13760	1016
1075	3956.7	-2.63145	0.5962	13774	1017
1076	3950.3	-2.57305	0.5986	13774	1017.5
1077	3950.9	-2.56915	0.602	13622	994.5
1078	3946.9	-2.49515	0.6028	12921	947.5
1079	3951.5	-2.46525	0.6045	12879	936.5
1080	3950.9	-2.46915	0.6064	12866	929.5
1081	3943.3	-2.41855	0.6077	12879	924.5
1082	3941.7	-2.52895	0.6087	12866	920.5
1083	3936.6	-2.4621	0.6097	12879	916
1084	3928.9	-2.51215	0.6102	12879	913.5
1085	3922.2	-2.3557	0.6085	12907	911.5
1086	3918.9	-2.27715	0.6062	12921	911
1087	3911.9	-2.02265	0.603	12976	940.5
1088	3912.8	-2.1168	0.6023	13691	979.5
1089	3903.3	-2.07855	0.6003	13774	988.5
1090	3896.6	-2.0221	0.5988	13774	995
1091	3891.8	-2.1533	0.5983	13801	998
1092	3879	-2.1365	0.5968	13801	1000
1093	3872.9	-2.17615	0.5973	13815	1002.5
1094	3862.2	-2.3457	0.5983	13815	1006.5
1095	3850.6	-2.3211	0.5988	13815	1008
1096	3839.3	-2.29455	0.5983	13801	1010.5
1097	3837.8	-2.3043	0.5981	13815	1012
1098	3832	-2.342	0.5983	13815	1012.5
1099	3824.4	-2.1914	0.5978	13801	1013
1100	3834.2	-2.1277	0.5983	13815	1014
1101	3838.4	-2.3004	0.6001	13815	1014.5
1102	3838.1	-2.40235	0.6038	13801	1013.5
1103	3834.2	-2.4277	0.6067	13127	956.5
1104	3837.2	-2.3082	0.6077	12907	937
1105	3839	-2.2965	0.6089	12742	917.5
1106	3836.9	-2.31015	0.6091	12728	906
1107	3836.3	-2.11405	0.6087	12728	901.5
1108	3840.3	-2.08805	0.6085	12714	897
1109	3841.8	-2.1783	0.6097	12714	892.5
1110	3838.4	-2.2004	0.6097	12714	888.5
1111	3842.7	-2.27245	0.6107	12714	886.5
1112	3838.1	-2.30235	0.6107	12714	883.5
1113	3839	-2.1965	0.6109	12714	881
1114	3837.8	-2.1043	0.6107	12714	879
1115	3841.2	-2.1822	0.6112	12714	877.5
1116	3840.9	-2.08415	0.6119	12714	875
1117	3843.9	-2.06465	0.6119	12728	874.5
1118	3845.4	-2.0549	0.6114	12728	873.5
1119	3841.2	-1.9822	0.6107	12714	872
1120	3829.3	-2.15955	0.6117	13760	960
1121	3822.3	-2.20505	0.6122	13664	962.5
1122	3805.2	-2.1162	0.6112	13760	973
1123	3795.1	-2.08185	0.6107	13801	983.5
1124	3783.6	-2.0566	0.6087	13815	990
1125	3764.7	-1.87945	0.6057	13815	994.5
1126	3745.5	-1.80425	0.603	13829	998
1127	3729.6	-1.8076	0.6013	13829	1000.5
1128	3706.4	-1.6584	0.5978	13829	1003
1129	3689.7	-1.76695	0.5964	13829	1006.5
1130	3677.5	-1.64625	0.5939	13829	1007.5
1131	3658.6	-1.7691	0.5922	13829	1009
1132	3651.3	-1.81655	0.5936	13829	1010.5
1133	3643.4	-2.1679	0.5981	13801	1008.5
1134	3629	-2.1615	0.6015	13774	1007.5
1135	3636.9	-2.11015	0.6049	13774	1007.5
1136	3638.8	-1.9978	0.6074	13774	1008.5
1137	3646.4	-1.9484	0.6094	13746	1006
1138	3644.9	-1.85815	0.6099	12976	919
1139	3648.5	-1.63475	0.6077	12109	877.5
1140	3658.9	-1.46715	0.6052	11875	846.5
1141	3674.7	-1.36445	0.6023	11779	833
1142	3685.1	-1.39685	0.5964	11847	824
1143	3702.8	-1.2818	0.5912	11944	820.5
1144	3721.7	-1.15895	0.5865	11944	815
1145	3739.7	-1.14195	0.5787	11944	808.5
1146	3762.5	-1.09375	0.5737	11916	804
1147	3779.3	-1.28455	0.5683	12123	812
1148	3798.5	-1.35975	0.5653	12178	812.5
1149	3813.4	-1.2629	0.5614	12178	811.5
1150	3836.3	-1.31405	0.5569	12178	809
1151	3853.4	-1.3029	0.5535	12191	808
1152	3872.3	-1.48005	0.5503	12219	811
1153	3887.5	-1.48125	0.5464	12301	814
1154	3904.6	-1.6701	0.5432	12315	814.5
1155	3918.9	-1.67715	0.5407	12329	815
1156	3933.5	-1.78225	0.5388	13182	896.5
1157	3946	-1.901	0.5385	13622	929.5
1158	3962.2	-2.0957	0.5385	13732	950
1159	3978	-1.993	0.5385	13760	959.5
1160	3986.9	-2.13515	0.5378	13760	967.5
1161	4000.3	-2.04805	0.5368	13774	976.5
1162	4003.9	-2.12465	0.5348	13801	982.5
1163	4013.1	-2.16485	0.5341	13815	987
1164	4026.2	-2.1797	0.5348	13801	990
1165	4031.1	-2.34785	0.5365	13815	993
1166	4031.7	-2.44395	0.5375	13815	995.5
1167	4036.2	-2.5147	0.5393	13815	998
1168	4040.5	-2.58675	0.5414	13801	1001
1169	4045.1	-2.65685	0.5437	13801	1002
1170	4052.7	-2.60745	0.5454	13691	995.5
1171	4067.6	-2.5106	0.5477	13677	995
1172	4076.8	-2.5508	0.5488	13691	994.5
1173	4089	-2.5715	0.5503	13141	951.5
1174	4094.8	-2.5338	0.5511	12838	926.5
1175	4099.3	-2.50455	0.5508	12852	920
1176	4104.2	-2.5727	0.5523	12769	910
1177	4108.8	-2.5428	0.5525	12467	881.5
1178	4110.9	-2.62915	0.553	13003	923
1179	4114	-2.609	0.5548	13265	938
1180	4115.8	-2.7973	0.5569	13347	946.5
1181	4116.4	-2.7934	0.5579	13361	950.5
1182	4115.8	-2.8973	0.5602	13843	990
1183	4113.4	-2.8129	0.5614	13691	982.5
1184	4124.3	-2.94205	0.5642	13636	965
1185	4130.4	-2.9024	0.5653	12989	929.5
1186	4132.6	-2.8881	0.5671	13155	939.5
1187	4132.2	-2.9907	0.571	13636	977
1188	4116.7	-2.99145	0.5729	12508	893.5
1189	4107	-3.0545	0.5752	12301	868.5
1190	4093.5	-3.04225	0.5769	12246	856.5
1191	4080.4	-3.0274	0.5792	12219	845
1192	4065.8	-2.9223	0.5789	11971	823
1193	4056.4	-2.7834	0.581	11916	813.5
1194	4044.2	-2.7627	0.5816	11889	806.5
1195	4037.2	-2.6082	0.5821	11902	800
1196	4030.8	-2.5498	0.5823	11889	796.5
1197	4021	-2.6135	0.5821	11902	792
1198	4021	-2.6135	0.5816	11902	787.5
1199	4019.5	-2.42325	0.5813	11902	784.5
1200	4021	-2.4135	0.5787	11902	780.5
1201	4021.6	-2.4096	0.5782	11902	780
1202	4021.6	-2.2096	0.5782	12026	786
1203	4022.8	-2.2018	0.5759	12081	787
1204	4019.2	-2.2252	0.5734	12081	787.5
1205	4015.8	-2.2473	0.5713	12329	801
1206	4015.2	-2.3512	0.5718	13691	923
1207	4011.5	-2.37525	0.571	13622	933
1208	4010.9	-2.47915	0.5718	13746	948
1209	4013.7	-2.36095	0.5708	13760	957.5
1210	4014.6	-2.4551	0.572	13774	967
1211	4017.3	-2.53755	0.5727	13801	973.5
1212	4019.2	-2.7252	0.5766	13801	977.5
1213	4016.4	-2.7434	0.5789	13801	982.5
1214	4015.5	-2.74925	0.5823	13801	986
1215	4007.9	-2.89865	0.5875	13774	988.5
1216	4002.7	-2.83245	0.5904	13774	991
1217	3999.7	-2.75195	0.5931	13774	993.5
1218	4000.3	-2.64805	0.5949	13774	995
1219	4004.5	-2.62075	0.5983	13774	997
1220	4006.4	-2.6084	0.6013	13801	998
1221	4009.1	-2.69085	0.604	13760	998
1222	4008.2	-2.5967	0.6052	13760	1000
1223	4011.5	-2.47525	0.6059	13774	1002.5
1224	4014.6	-2.7551	0.6112	13760	1004
1225	4016.7	-2.64145	0.6119	13774	1004
1226	4019.8	-2.6213	0.6163	13774	1005
1227	4022.5	-2.60375	0.6168	13760	1005.5
1228	4021.9	-2.50765	0.6183	13760	1006
1229	4023.1	-2.59985	0.6212	13540	991
1230	4024	-2.594	0.6227	12728	919
1231	4021.6	-2.5096	0.6229	12522	900
1232	3994.2	-2.3877	0.6175	12508	888.5
1233	3980.8	-2.2748	0.6173	12590	887
1234	3970.1	-2.44435	0.6185	12632	884
1235	3953.6	-2.6516	0.6232	12632	879.5
1236	3939.6	-2.6426	0.6249	12590	872.5
1237	3928.3	-2.51605	0.6251	12577	867.5
1238	3926.2	-2.3297	0.6262	12577	864.5
1239	3921	-2.2635	0.6254	12453	844
1240	3922.9	-2.05115	0.624	12123	827
1241	3916.5	-1.89275	0.6206	12150	821
1242	3923.2	-1.5492	0.6117	12178	820
1243	3961.3	-1.30155	0.6057	12191	817
1244	4012.5	-0.86875	0.5917	12233	814
1245	4076.2	-0.7547	0.5808	13223	908
1246	4120.1	-0.76935	0.5715	12577	855
1247	4153.3	-0.95355	0.5609	12453	843
1248	4177.4	-1.0969	0.553	12535	857.5
1249	4195	-1.2825	0.5464	13829	952
1250	4202.4	-1.4344	0.5432	13691	955.5
1251	4196.6	-1.7721	0.5401	13801	967.5
1252	4178.9	-1.98715	0.5393	13801	976.5
1253	4146.6	-2.2971	0.5393	13815	982.5
1254	4103.9	-2.67465	0.5442	13801	987
1255	4053	-2.9055	0.5474	13801	989.5
1256	3997.2	-3.0682	0.5511	13801	992.5
1257	3939.3	-3.04455	0.5528	13815	996.5
1258	3906.1	-2.86035	0.554	13815	998.5
1259	3879	-2.7365	0.5535	13416	977.5
1260	3857	-2.4795	0.5506	12714	915
1261	3856.1	-2.08535	0.5469	12219	857
1262	3909.1	-1.44085	0.5348	11668	817
1263	3919.2	-1.5752	0.5314	11214	782.5
1264	3969.5	-1.94825	0.4918	12384	866.5
1265	3971.9	-2.23265	0.4956	13609	912.5
1266	3976.5	-2.40275	0.4991	13691	935.5
1267	3978	-2.393	0.5007	13746	948.5
1268	3979.5	-2.48325	0.5163	13210	909.5
1269	3980.5	-2.47675	0.5178	12659	874.5
1270	3981.1	-2.47285	0.5188	12219	834.5
1271	3981.1	-2.47285	0.5203	12081	819.5
1272	3978.9	-2.38715	0.5196	12081	813.5
1273	3977.7	-2.39495	0.5196	12095	808.5
1274	3977.4	-2.3969	0.5198	12054	804
1275	3974.7	-2.41445	0.5201	12054	802
1276	3974.1	-2.41835	0.5215	12054	799
1277	3974.1	-2.41835	0.522	12054	795.5
1278	3975	-2.3125	0.521	12026	791
1279	3977.7	-2.29495	0.5205	12012	789
1280	3977.7	-2.29495	0.5201	12012	786
1281	3982.6	-2.2631	0.5213	12012	783.5
1282	3985.3	-2.24555	0.5208	12012	778.5
1283	3984.4	-2.1514	0.5193	11641	760
1284	3986.3	-2.13905	0.5191	11600	755
1285	3986.3	-2.13905	0.5186	11572	744.5
1286	3978.6	-2.1891	0.5163	11847	757
1287	3978.3	-2.29105	0.517	11875	752
1288	3975.6	-2.2086	0.5168	11641	742.5
1289	3975.6	-2.4086	0.5183	12384	790
1290	3973.8	-2.4203	0.5201	12508	803.5
1291	3969.8	-2.4463	0.5208	12467	806
1292	3968.6	-2.4541	0.5218	12467	807.5
1293	3965.2	-2.4762	0.5235	12467	809
1294	3962.5	-2.49375	0.5252	12494	811
1295	3961	-2.3035	0.5252	12467	812.5
1296	3964.3	-2.38205	0.5262	12577	823
1297	3966.1	-2.37035	0.5279	12700	833
1298	3965.2	-2.2762	0.5279	12659	834
1299	3968.9	-2.25215	0.5301	12659	836
1300	3969.2	-2.2502	0.5309	12659	838.5
1301	3971.9	-2.33265	0.5318	12659	840.5
1302	3972.8	-2.3268	0.5335	12673	840.5
1303	3970.4	-2.3424	0.5343	12673	843
1304	3972.2	-2.3307	0.5353	12659	843
1305	3972.8	-2.3268	0.5361	12673	845
1306	3971.6	-2.3346	0.5368	12700	846
1307	3972.2	-2.4307	0.539	12673	846
1308	3967.4	-2.3619	0.5404	12700	847.5
1309	3968.3	-2.35605	0.5417	12700	847.5
1310	3968.6	-2.2541	0.5424	12783	856
1311	3968.9	-2.35215	0.5449	12934	870.5
1312	3967.7	-2.45995	0.5467	12921	873.5
1313	3967.7	-2.45995	0.5477	12535	842.5
1314	3968.9	-2.35215	0.5493	12467	835.5
1315	3965.5	-2.37425	0.5498	12494	832.5
1316	3965.2	-2.3762	0.5508	12467	831
1317	3960.3	-2.50805	0.5511	12467	830.5
1318	3953.6	-2.4516	0.5523	12467	829
1319	3943.3	-2.31855	0.5503	12494	830
1320	3941.1	-2.23285	0.5488	12632	839.5
1321	3935.3	-2.17055	0.5461	12673	844
1322	3933.8	-1.9803	0.5439	12700	846.5
1323	3929.9	-2.10565	0.5432	13636	944
1324	3930.8	-2.1998	0.5444	13636	937
1325	3925.3	-2.23555	0.5449	13774	955.5
1326	3926.2	-2.3297	0.5477	13774	962.5
1327	3927.1	-2.42385	0.5506	13774	970
1328	3931.1	-2.49785	0.5538	13774	973
1329	3927.7	-2.51995	0.5569	13774	977
1330	3928.6	-2.6141	0.5597	13774	981.5
1331	3929.3	-2.50955	0.5621	13774	985
1332	3929.9	-2.50565	0.5648	13774	988
1333	3932	-2.592	0.5685	13774	990.5
1334	3931.7	-2.49395	0.5715	13774	992.5
1335	3929.6	-2.5076	0.5744	13774	994
1336	3928.6	-2.4141	0.5765	13815	998.5
1337	3912.2	-2.4207	0.5787	13774	999.5
1338	3893.3	-2.64355	0.5846	13774	1000
1339	3860.7	-2.75545	0.5912	13760	999
1340	3832.3	-2.84005	0.5954	13746	1000
1341	3817.1	-2.63885	0.5986	13801	1002
1342	3827.8	-2.3693	0.6038	13774	1004
1343	3829	-2.3615	0.6062	13774	1004.5
1344	3828.7	-2.16345	0.6082	13774	1005.5
1345	3832.3	-2.14005	0.6112	13760	1005
1346	3824.1	-2.19335	0.6122	13774	1006
1347	3821.7	-1.90895	0.6099	13815	1010
1348	3850.6	-1.5211	0.6069	13815	1012.5
1349	3898.8	-1.1078	0.6003	13843	1013.5
1350	3964.9	-0.87815	0.5914	13843	1016.5
1351	4008.5	-0.79475	0.5823	13843	1017
1352	4047.2	-0.7432	0.572	13870	1019
1353	4069.5	-1.19825	0.5683	13829	1019
1354	4061.5	-1.45025	0.5624	13072	945.5
1355	4044.2	-1.7627	0.5589	12370	920.5
1356	4014.9	-2.15315	0.5606	13843	1006.5
1357	3973.4	-2.4229	0.5616	13760	1005.5
1358	3922.5	-2.75375	0.5621	13801	1009
1359	3886.9	-2.58515	0.5634	13815	1010.5
1360	3852.7	-2.50745	0.5642	13815	1012
1361	3823.5	-2.39725	0.5645	13815	1012.5
1362	3819.8	-2.2213	0.5676	13801	1013.5
1363	3809.2	-2.1902	0.5673	13801	1013.5
1364	3815.9	-2.04665	0.5693	13801	1014.5
1365	3815.9	-1.94665	0.569	13774	1014.5
1366	3822.3	-1.90505	0.5685	13815	1015
1367	3830.2	-1.7537	0.5676	13815	1016.5
1368	3847	-1.6445	0.5678	13347	986.5
1369	3855.2	-1.6912	0.5656	12989	988.5
1370	3851.2	-1.7172	0.5656	13774	1005.5
1371	3853.1	-1.80485	0.5671	13815	1013.5
1372	3847.3	-1.94255	0.5678	13801	1012.5
1373	3833.9	-2.02965	0.5678	13801	1014
1374	3823.2	-2.0992	0.5683	13801	1015
1375	3812.2	-2.0707	0.5693	13801	1015.5
1376	3803.4	-2.0279	0.571	13801	1016.5
1377	3792.7	-2.09745	0.5732	13801	1016
1378	3786.6	-2.1371	0.5766	13801	1017.5
1379	3775.3	-2.01055	0.5784	13526	979.5
1380	3782.3	-1.66505	0.5165	11572	749.5
1381	3782.9	-1.76115	0.517	12012	764
1382	3780.5	-1.87675	0.5178	12219	778
1383	3776.2	-2.0047	0.5186	12370	790
1384	3778.7	-1.98845	0.5188	12439	800
1385	3786.9	-1.93515	0.5191	12453	803.5
1386	3794.8	-1.8838	0.5186	12453	808
1387	3806.4	-1.7084	0.5178	12467	810.5
1388	3817.1	-1.63885	0.5037	12467	813.5
1389	3826.8	-1.6758	0.5025	12467	814.5
1390	3831.4	-1.6459	0.5012	12467	816.5
1391	3841.2	-1.6822	0.5017	12494	818
1392	3845.1	-1.75685	0.5025	12467	819
1393	3845.7	-1.85295	0.5032	12494	821
1394	3850.6	-1.9211	0.517	12976	859
1395	3858.8	-1.9678	0.5188	13499	914
1396	3872.9	-1.97615	0.5203	13622	932
1397	3889.3	-1.86955	0.5213	13622	938.5
1398	3903.6	-1.9766	0.5228	13622	947
1399	3914.6	-1.9051	0.5242	13622	951.5
1400	3928.6	-2.0141	0.5264	13622	957
1401	3937.8	-1.9543	0.5284	13801	976.5
1402	3946.9	-2.09515	0.5309	13760	976.5
1403	3949.1	-2.18085	0.5335	13774	982.5
1404	3954.2	-2.3477	0.537	13774	985.5
1405	3956.7	-2.33145	0.5404	13774	988
1406	3955.5	-2.43925	0.5432	13774	990
1407	3955.2	-2.5412	0.5456	13774	992.5
1408	3957	-2.4295	0.5498	13774	995.5
1409	3957.9	-2.52365	0.5525	13774	996
1410	3957.6	-2.5256	0.5563	13774	997.5
1411	3957.3	-2.52755	0.5594	13774	999.5
1412	3955.5	-2.53925	0.5624	13774	1001
1413	3958.2	-2.5217	0.5666	13774	1002
1414	3953.9	-2.44965	0.5685	13760	1003.5
1415	3957.3	-2.52755	0.5729	13774	1004
1416	3958.5	-2.41975	0.5765	13774	1005.5
1417	3957.3	-2.52755	0.5779	13760	1006
1418	3955.5	-2.43925	0.5831	13774	1005.5
1419	3960.3	-2.40805	0.5868	13760	1006.5
1420	3963.1	-2.28985	0.5892	13760	1008
1421	3958.5	-2.41975	0.5925	13774	1009
1422	3960.3	-2.40805	0.5957	13182	976
1423	3957.3	-2.22755	0.5947	11971	873
1424	3953.6	-2.0516	0.5929	11641	839.5
1425	3953	-2.0555	0.5914	11600	823.5
1426	3949.1	-1.98085	0.5907	11558	808.5
1427	3946	-1.901	0.5887	11256	785
1428	3943.9	-1.91465	0.5878	11146	771.5
1429	3913.7	-1.91095	0.5779	12700	833.5
1430	3905.2	-1.8662	0.5771	12673	836
1431	3905.5	-1.76425	0.5757	12233	807.5
1432	3906.4	-1.7584	0.5739	12219	803.5
1433	3909.4	-1.8389	0.5727	12494	831.5
1434	3919.2	-1.8752	0.5759	13705	923
1435	3922.2	-2.0557	0.5784	13691	944
1436	3923.2	-2.2492	0.5813	13746	955
1437	3922.9	-2.35115	0.5838	13760	961
1438	3921	-2.2635	0.5865	13774	973
1439	3919.5	-2.37325	0.5897	13774	976.5
1440	3918.6	-2.4791	0.5936	13774	981
1441	3909.4	-2.4389	0.5959	13774	985
1442	3903	-2.3805	0.5978	13815	991
1443	3883.2	-2.3092	0.5959	13815	994.5
1444	3874.1	-2.16835	0.5942	13815	997.5
1445	3871	-2.1885	0.5942	13815	999
1446	3874.7	-2.36445	0.5998	13760	997.5
1447	3874.4	-2.3664	0.6028	13774	998
1448	3871	-2.3885	0.6059	13760	999
1449	3862.8	-2.4418	0.6067	13760	1001
1450	3842.4	-2.2744	0.6043	13774	1003.5
1451	3860.1	-2.15935	0.6062	13801	1006
1452	3841.2	-2.0822	0.603	13801	1007.5
1453	3845.4	-1.9549	0.6008	13815	1009
1454	3844.5	-1.66075	0.5942	13829	1012.5
1455	3846	-1.451	0.5863	13843	1014.5
1456	3850	-1.425	0.5771	13843	1016.5
1457	3852.4	-1.3094	0.5695	13870	1018.5
1458	3858.8	-1.2678	0.5632	13843	1013
1459	3864.9	-1.22815	0.5548	12219	903.5
1460	3871.6	-1.1846	0.5434	12040	870.5
1461	3881.1	-1.12285	0.5343	13471	998
1462	3889.9	-1.26565	0.5269	13278	945.5
1463	3907.6	-1.3506	0.5235	12356	875
1464	3926.8	-1.5258	0.5025	11558	821
1465	3929.6	-1.6076	0.4988	11187	794
1466	3920.4	-1.8674	0.4956	11091	779.5
1467	3901.5	-2.19025	0.4956	13017	907
1468	3897.6	-2.4156	0.4991	13595	929.5
1469	3897.6	-2.5156	0.503	13705	951.5
1470	3900.9	-2.49415	0.5186	13746	962
1471	3903	-2.3805	0.5208	13760	968
1472	3909.7	-2.43695	0.5233	13155	927.5
1473	3911.3	-2.32655	0.5238	13086	922.5
1474	3917.1	-2.28885	0.5247	13141	923.5
1475	3925.9	-2.23165	0.5259	13223	931
1476	3936.6	-2.2621	0.5274	13223	933
1477	3946.9	-2.19515	0.5294	13251	934
1478	3954.9	-2.14315	0.5294	13251	935.5
1479	3967.4	-2.0619	0.5306	13251	935
1480	3980.5	-1.97675	0.5319	13251	936
1481	3988.7	-2.12345	0.5328	13155	920
1482	3996.9	-2.07015	0.5318	12508	877.5
1483	4010.3	-1.98305	0.5314	12467	869.5
1484	4021	-2.0135	0.5314	12453	862
1485	4028.3	-1.96605	0.5304	12453	858
1486	4034.7	-2.12445	0.5325	12590	866.5
1487	4038.4	-2.2004	0.5343	13210	913
1488	4041.4	-2.3809	0.5375	13677	963.5
1489	4043.9	-2.26465	0.5401	13664	961
1490	4045.4	-2.3549	0.5439	13746	974
1491	4046.6	-2.3471	0.5474	13746	981
1492	4046.9	-2.54515	0.5508	13760	985.5
1493	4043.9	-2.56465	0.5535	13760	988.5
1494	4046.6	-2.6471	0.5572	13774	992
1495	4048.4	-2.6354	0.5592	13760	995.5
1496	4048.1	-2.73735	0.5629	13774	997
1497	4053.3	-2.70355	0.5663	13774	998.5
1498	4055.1	-2.69185	0.5695	13774	1001
1499	4057.3	-2.57755	0.5724	13774	1002.5
1500	4057.9	-2.57365	0.5749	13774	1003
1501	4058.8	-2.5678	0.5774	13774	1005.5
1502	4060.3	-2.55805	0.5787	13774	1006.5
1503	4061.2	-2.6522	0.5838	13760	1007
1504	4060.3	-2.65805	0.5863	13774	1007.5
1505	4061.2	-2.4522	0.5894	13774	1009
1506	4062.8	-2.4418	0.5925	13774	1010.5
1507	4062.8	-2.3418	0.5949	13774	1011
1508	4063.1	-2.43985	0.5986	13760	1010.5
1509	4063.7	-2.33595	0.5998	13760	1011
1510	4068.5	-2.40475	0.6035	13774	1012
1511	4069.2	-2.4002	0.6049	13760	1011.5
1512	4067.3	-2.31255	0.6054	13760	1011
1513	4057.9	-2.27365	0.6057	13774	1013
1514	4061.8	-2.2483	0.6077	13774	1013.5
1515	4054.8	-2.2938	0.6062	13774	1014.5
1516	4066.4	-2.3184	0.6085	13801	1015
1517	4069.8	-2.3963	0.6119	13815	1017
1518	4068.2	-2.5067	0.6148	13774	1016
1519	4068.5	-2.50475	0.6163	13774	1016
1520	4066.1	-2.52035	0.6198	13774	1015
1521	4065.8	-2.6223	0.6232	13760	1013
1522	4048.4	-2.4354	0.6217	13760	1014
1523	4037.5	-2.40625	0.6206	13815	1017.5
1524	4030.1	-2.25435	0.618	13815	1018
1525	4042	-2.477	0.6227	13801	1018
1526	4040.2	-2.5887	0.6272	13815	1018.5
1527	4032.3	-2.54005	0.6301	13801	1018
1528	4021.9	-2.70765	0.6345	13774	1017
1529	4017.3	-2.53755	0.635	13815	1019.5
1530	3983.5	-2.35725	0.6306	13815	1020
1531	3979.2	-1.9852	0.6259	13829	1021.5
1532	3986.9	-1.63515	0.6168	13499	993
1533	3980.8	-1.4748	0.5703	13760	978
1534	3959.4	-1.7139	0.5653	13677	975
1535	3943.3	-2.01855	0.5656	13774	985
1536	3912.8	-2.1168	0.5634	13801	994
1537	3886.9	-2.08515	0.5609	13829	999
1538	3872	-2.182	0.5606	13829	1002
1539	3854.9	-2.19315	0.5584	13815	1007
1540	3844.5	-2.16075	0.5572	13829	1008
1541	3839	-2.2965	0.5589	13815	1009
1542	3840.9	-2.28415	0.5609	13801	1010.5
1543	3844.8	-2.2588	0.5637	13801	1012
1544	3845.4	-2.2549	0.5661	13801	1012.5
1545	3839.6	-2.2926	0.5681	13801	1013
1546	3840.9	-2.18415	0.569	13801	1014
1547	3847.3	-2.14255	0.5723	13801	1015
1548	3846.7	-2.24645	0.5762	13774	1014.5
1549	3825.6	-2.2836	0.5774	13801	1015.5
1550	3816.5	-2.24275	0.5789	13801	1017.5
1551	3807.9	-2.09865	0.5784	13801	1017.5
1552	3803.1	-2.12985	0.581	13801	1017
1553	3792.1	-2.00135	0.5792	13815	1018
1554	3788.1	-1.92735	0.5789	13815	1020
1555	3784.8	-1.8488	0.5776	13815	1019.5
1556	3782.3	-1.76505	0.5766	13815	1020
1557	3784.8	-1.8488	0.5769	13815	1020.5
1558	3785.4	-1.7449	0.5757	13801	1020.5
1559	3775.3	-1.71055	0.5744	13843	1023.5
1560	3756.1	-1.93535	0.5754	13801	1021.5
1561	3731.1	-1.99785	0.5732	13829	1023
1562	3716.2	-1.8947	0.5734	13815	1023
1563	3714.7	-1.90445	0.5742	13815	1022
1564	3723.2	-1.8492	0.5766	13801	1021.5
1565	3724.7	-1.83945	0.5784	13801	1021.5
1566	3723.5	-1.94725	0.5789	13801	1020.5
1567	3721.7	-1.85895	0.581	13801	1021
1568	3717.1	-1.78885	0.5792	13815	1021.5
1569	3717.7	-1.78495	0.5792	13815	1022
1570	3721.1	-1.76285	0.581	13801	1023
1571	3709.8	-1.7363	0.5792	13801	1022.5
1572	3713.5	-1.91225	0.5833	13815	1022
1573	3704.3	-1.97205	0.5855	13801	1021
1574	3690.6	-1.8611	0.587	13801	1021
1575	3679.6	-1.9326	0.5875	13815	1021.5
1576	3670.8	-1.8898	0.5875	13815	1022
1577	3667.1	-1.91385	0.5892	13801	1022.5
1578	3669.6	-1.8976	0.5925	13801	1022
1579	3672.3	-1.88005	0.5954	13774	1019.5
1580	3672.3	-1.98005	0.5983	13774	1019
1581	3670.2	-1.8937	0.6008	13774	1019
1582	3668	-2.008	0.6049	13760	1018.5
1583	3661.3	-1.85155	0.6069	13732	1015.5
1584	3675	-1.6625	0.6082	13416	990
1585	3686.9	-1.68515	0.6087	13361	983
1586	3693.6	-1.5416	0.6077	13347	981
1587	3717.1	-1.38885	0.6077	13622	997.5
1588	3736.3	-1.36405	0.6059	13622	999
1589	3762.5	-1.39375	0.6054	13636	1001.5
1590	3769.2	-1.4502	0.6043	13664	1002
1591	3785.4	-1.4449	0.604	13664	1003.5
1592	3811.6	-1.4746	0.6052	13677	1004
1593	3828.7	-1.66345	0.6064	13636	1002
1594	3839.9	-1.69065	0.6082	13691	1007
1595	3844.2	-1.7627	0.6085	12673	924.5
1596	3838.7	-1.79845	0.6087	12398	893.5
1597	3840.3	-1.78805	0.6082	11957	858.5
1598	3835.7	-1.71795	0.6062	11820	835
1599	3830.8	-1.6498	0.6046	11820	825.5
1600	3830.8	-1.5498	0.603	11806	818
1601	3842.7	-1.57245	0.6006	11806	810
1602	3853.7	-1.40095	0.5983	11806	802.5
1603	3861.3	-1.45155	0.5959	11779	796.5
1604	3868.3	-1.40605	0.5936	11779	792.5
1605	3874.7	-1.56445	0.5925	11806	786
1606	3871	-1.5885	0.5907	11779	782
1607	3870.7	-1.69045	0.5897	11751	778.5
1608	3863.4	-1.6379	0.5885	11751	773.5
1609	3861.3	-1.75155	0.5875	11751	770.5
1610	3858.8	-1.6678	0.5868	11737	767.5
1611	3849.4	-1.6289	0.5823	11338	745
1612	3836.9	-1.61015	0.5792	11627	746.5
1613	3834.8	-1.7238	0.5789	11765	749.5
1614	3828.1	-1.76735	0.5784	12439	836.5
1615	3827.1	-1.87385	0.5789	13595	905.5
1616	3855.8	-1.7873	0.5816	13691	930.5
1617	3877.1	-1.54885	0.5787	13732	943.5
1618	3896	-1.626	0.581	13760	954
1619	3912.8	-1.6168	0.5808	13774	963
1620	3930.8	-1.6998	0.5823	13801	971.5
1621	3941.4	-1.9309	0.5841	13801	976
1622	3948.8	-1.9828	0.5853	13801	981
1623	3959.7	-2.01195	0.5878	13801	984.5
1624	3966.4	-1.9684	0.5875	12673	896.5
1625	3966.7	-1.96645	0.5865	12508	879
1626	3971.9	-2.03265	0.5873	12508	870.5
1627	3971.6	-2.1346	0.5883	12508	865.5
1628	3969.5	-2.04825	0.5878	12508	859
1629	3965.2	-2.0762	0.5878	12150	834.5
1630	3964.3	-2.18205	0.5883	11971	816.5
1631	3956.4	-2.1334	0.5875	11944	806.5
1632	3950.9	-2.16915	0.5865	12040	804
1633	3939	-2.1465	0.5848	12467	857
1634	3925	-2.2375	0.5848	13664	937.5
1635	3923.5	-2.24725	0.5838	13732	955
1636	3930.8	-1.9998	0.5823	12673	882.5
1637	3943	-2.0205	0.5831	12467	855
1638	3939.9	-1.94065	0.5821	12425	842.5
1639	3943.9	-1.91465	0.5818	12026	816.5
1640	3944.5	-1.91075	0.5808	11957	807
1641	3946.6	-1.8971	0.5784	11971	803.5
1642	3947.8	-1.9893	0.5782	12150	807.5
1643	3949.7	-1.97695	0.5779	12164	805.5
1644	3945.4	-2.1049	0.5789	13086	906
1645	3928	-2.118	0.5782	13636	930
1646	3913.4	-2.1129	0.5752	13760	956
1647	3903	-1.9805	0.5734	13774	964
1648	3907.6	-2.3506	0.5789	13760	968.5
1649	3897.2	-2.5182	0.5818	13746	972.5
1650	3886.6	-2.4871	0.5848	13760	977.5
1651	3877.1	-2.44885	0.5848	13774	984.5
1652	3885.1	-2.29685	0.5868	13801	986.5
1653	3877.1	-2.34885	0.5873	13801	991
1654	3869.8	-2.0963	0.5828	13815	994.5
1655	3881.7	-1.71895	0.5776	13182	950
1656	3898.2	-1.5117	0.57	13884	1013
1657	3916.5	-1.29275	0.5624	13760	996.5
1658	3944.5	-1.21075	0.553	13843	1002.5
1659	3988.1	-0.92735	0.5375	13870	1006
1660	4042.3	-0.67505	0.5218	13843	1011
1661	4107.9	-0.14865	0.501	13870	1012.5
1662	4165.8	-0.1723	0.4883	13843	1014
1663	4240.5	-0.28675	0.4782	13843	1016
1664	4301.1	-0.39285	0.47	13760	1009
1665	4352	-0.562	0.4622	13499	989.5
1666	4391.3	-0.70655	0.4545	12425	909.5
1667	4430.6	-0.8511	0.4462	12301	894.5
1668	4451.7	-1.01395	0.4407	12288	882.5
1669	4467.5	-1.31125	0.439	12260	872
1670	4467.5	-1.51125	0.4378	12260	865.5
1671	4458.1	-1.87235	0.4393	12288	860.5
1672	4441.9	-2.17765	0.4423	12425	871.5
1673	4416.3	-2.74405	0.4496	13774	977.5
1674	4381.3	-3.17155	0.4624	13636	973.5
1675	4352	-3.462	0.473	13705	948.5
1676	4307.5	-3.55125	0.4809	12522	891.5
1677	4264.8	-3.6288	0.4895	12522	882.5
1678	4220	-3.42	0.4954	11957	841
1679	4191.4	-3.3059	0.5005	11847	826
1680	4165.8	-3.2723	0.4926	11875	818.5
1681	4146	-3.101	0.4963	12425	882.5
1682	4135.6	-2.9686	0.5025	12811	878
1683	4126.8	-2.9258	0.5168	12535	861
1684	4117	-2.7895	0.5196	12535	857.5
1685	4109.7	-2.83695	0.5223	12535	854
1686	4100.6	-2.8961	0.5242	12398	841
1687	4095.4	-2.7299	0.5262	12370	836
1688	4085.9	-2.79165	0.5272	12370	832
1689	4078.9	-2.73715	0.5289	12315	827.5
1690	4073.4	-2.6729	0.5304	12260	823
1691	4068.9	-2.70215	0.5314	12246	819.5
1692	4062.8	-2.6418	0.5333	12260	817.5
1693	4057.3	-2.77755	0.5353	12246	815.5
1694	4049.3	-2.72955	0.5363	12260	815
1695	4042.6	-2.6731	0.5368	11971	804
1696	4036.8	-2.7108	0.5393	12604	837.5
1697	4030.8	-2.6498	0.5424	12632	840
1698	4019.8	-2.6213	0.5437	12632	842
1699	4019.8	-2.5213	0.5449	12632	843.5
1700	4020.1	-2.51935	0.5464	12645	845.5
1701	4020.4	-2.5174	0.5472	12645	846.5
1702	4022.5	-2.50375	0.5488	12632	846
1703	4024	-2.394	0.5493	12645	846.5
1704	4023.1	-2.39985	0.5488	12535	839
1705	4029.2	-2.4602	0.5501	12522	837.5
1706	4031.7	-2.54395	0.5506	12535	837
1707	4036.8	-2.5108	0.5513	12535	835.5
1708	4041.7	-2.47895	0.5516	12522	836.5
1709	4043.2	-2.4692	0.5523	12522	836
1710	4048.1	-2.33735	0.5528	12535	835.5
1711	4046.3	-2.34905	0.553	12522	835.5
1712	4046	-2.251	0.5535	12522	835.5
1713	4047.2	-2.5432	0.5574	13732	942.5
1714	4048.4	-2.5354	0.5602	13677	943.5
1715	4046.3	-2.44905	0.5604	13746	954
1716	4049.6	-2.7276	0.5645	13746	964
1717	4050.3	-2.72305	0.5676	13760	969.5
1718	4050	-2.725	0.5698	13774	974.5
1719	4054.8	-2.6938	0.5737	13774	982
1720	4055.4	-2.6899	0.5789	13774	984.5
1721	4057	-2.4795	0.581	13774	988
1722	4055.4	-2.4899	0.5836	13774	990
1723	4057.9	-2.57365	0.586	13774	994
1724	4058.2	-2.5717	0.5887	13774	995
1725	4060.9	-2.65415	0.5917	13760	997
1726	4060.3	-2.65805	0.5944	13774	999
1727	4060.6	-2.6561	0.5968	13774	999
1728	4063.1	-2.63985	0.6001	13774	1001
1729	4064	-2.634	0.6028	13774	1001.5
1730	4062.8	-2.6418	0.6052	13746	1001.5
1731	4053.9	-2.59965	0.604	13760	1003
1732	4051.2	-2.5172	0.6057	13774	1005.5
1733	4046.9	-2.54515	0.6049	13801	1007
1734	4051.2	-2.4172	0.6057	13801	1008
1735	4054.2	-2.5977	0.6082	13801	1010
1736	4055.4	-2.5899	0.6107	13801	1009.5
1737	4059.4	-2.6639	0.6141	13774	1010
1738	4060.3	-2.65805	0.6163	13774	1010.5
1739	4060.6	-2.6561	0.6195	13760	1009
1740	4044.5	-2.56075	0.618	13760	1010
1741	4034.7	-2.52445	0.6168	13801	1011.5
1742	4027.4	-2.6719	0.6195	13815	1014
1743	4029.2	-2.5602	0.6208	13815	1014
1744	4019.8	-2.6213	0.6224	13829	1015.5
1745	4003	-2.6305	0.6245	13815	1014.5
1746	4025.6	-2.3836	0.624	13829	1017
1747	4013.1	-2.16485	0.6195	13815	1017
1748	4016.7	-2.04145	0.6151	13829	1018.5
1749	4011.9	-2.07265	0.6117	13829	1019
1750	4010.3	-1.88305	0.6043	13843	1022
1751	4010.6	-1.6811	0.5957	13843	1021.5
1752	4026.5	-1.47775	0.586	13870	1024.5
1753	4046	-1.251	0.5737	13870	1025.5
1754	4098.4	-1.0104	0.5599	13870	1026
1755	4147.2	-0.7932	0.5442	13870	1027.5
1756	4208.4	-0.3954	0.5291	13870	1028
1757	4279.2	-0.5352	0.5032	13884	1030
1758	4344.4	-0.7114	0.5003	13843	1030
1759	4387.1	-0.73385	0.485	13870	1031.5
1760	4419.7	-1.02195	0.475	13843	1030
1761	4441.3	-1.28155	0.4698	13815	1029
1762	4447.7	-1.73995	0.4688	13815	1028.5
1763	4441.9	-2.17765	0.4711	13815	1028
1764	4426.4	-2.5784	0.4777	13801	1027.5
1765	4390.1	-3.21435	0.4848	13774	1025
1766	4337.7	-3.55495	0.4924	13801	1027
1767	4280.1	-3.92935	0.5008	13801	1024
1768	4219.1	-4.22585	0.4991	13774	1024
1769	4164.6	-4.1801	0.5203	13760	1021.5
1770	4114.3	-4.00705	0.5309	13760	1021
1771	4075.9	-3.85665	0.5401	13774	1022
1772	4052.7	-3.70745	0.5472	13774	1021.5
1773	4025.3	-3.58555	0.5501	13801	1023
1774	4000.9	-3.14415	0.5516	13320	955.5
1775	4131.9	-1.29265	0.4932	12081	851.5
1776	4185.6	-1.1436	0.4848	13086	893
1777	4215.2	-1.3512	0.4792	13402	926
1778	4236.8	-1.7108	0.4733	13457	937
1779	4259	-1.8665	0.4685	13471	942.5
1780	4279.5	-1.93325	0.4636	12783	892
1781	4309.9	-1.93565	0.4585	12604	877
1782	4329.2	-1.9102	0.4543	12577	874
1783	4354.1	-1.94835	0.4501	12604	880.5
1784	4376.7	-2.10145	0.4501	13801	971
1785	4401.4	-2.2409	0.4518	13636	964
1786	4410.8	-2.4798	0.4556	13732	978.5
1787	4412.7	-2.56745	0.4583	13746	984.5
1788	4411.1	-2.87785	0.4634	13760	988
1789	4408.1	-3.09735	0.4683	13760	992.5
1790	4400.5	-3.24675	0.4738	13760	997
1791	4394.1	-3.38835	0.4787	13760	999
1792	4388.3	-3.32605	0.4845	13760	1000
1793	4379.4	-3.3839	0.491	13746	1002
1794	4374.6	-3.4151	0.4959	13746	1004
1795	4368.8	-3.5528	0.5033	13746	1004.5
1796	4359.6	-3.5126	0.4971	13746	1005
1797	4350.5	-3.57175	0.502	13746	1007
1798	4340.4	-3.5374	0.5193	13760	1007
1799	4332.8	-3.5868	0.5249	13760	1009
1800	4317.9	-3.48365	0.5299	13760	1010.5
1801	4311.5	-3.52525	0.5351	13774	1010
1802	4308.7	-3.34345	0.5385	13760	1011.5
1803	4309	-3.2415	0.5417	13760	1012
1804	4309.9	-3.23565	0.5459	13746	1012
1805	4309.3	-3.23955	0.5495	13760	1013
1806	4312.1	-3.22135	0.5535	13760	1013
1807	4312.1	-3.12135	0.5553	13774	1014.5
1808	4315.7	-3.19795	0.5604	13760	1014
1809	4314.8	-3.1038	0.5616	13760	1015
1810	4319.1	-2.97585	0.5629	13760	1016
1811	4323.1	-3.14985	0.5683	13774	1016
1812	4327	-3.0245	0.5698	13774	1015.5
1813	4331.6	-3.0946	0.5729	13774	1016
1814	4333.7	-3.08095	0.5759	13774	1016
1815	4334	-3.179	0.5784	13760	1016.5
1816	4331	-3.0985	0.5833	13760	1017
1817	4328.5	-3.01475	0.5853	13760	1017
1818	4331.3	-2.99655	0.5887	13760	1017
1819	4326.7	-3.12645	0.5939	13774	1017.5
1820	4325.8	-3.1323	0.5954	13760	1017.5
1821	4326.1	-3.13035	0.5983	13774	1017
1822	4325.5	-3.13425	0.6013	13774	1017
1823	4327.6	-3.1206	0.6045	13774	1017
1824	4329.8	-3.0063	0.6064	13760	1017.5
1825	4329.2	-2.9102	0.6077	13774	1019.5
1826	4332.5	-2.88875	0.6114	13774	1018.5
1827	4329.8	-3.0063	0.6138	13347	985.5
1828	4328.2	-2.9167	0.6141	12453	914.5
1829	4327.3	-2.92255	0.6143	12439	899.5
1830	4328.5	-2.71475	0.6122	12040	865
1831	4327.6	-2.7206	0.6131	11971	847
1832	4329.5	-2.50825	0.6107	11957	837
1833	4327	-2.6245	0.6119	11957	831
1834	4327.9	-2.41865	0.608	11902	822
1835	4324.9	-2.33815	0.6062	11902	814
1836	4324.9	-2.43815	0.6052	11902	808.5
1837	4323.1	-2.34985	0.6035	11902	803.5
1838	4313.9	-2.60965	0.6046	13636	947
1839	4310.3	-2.83305	0.6082	13595	949.5
1840	4308.4	-2.8454	0.6097	13347	921.5
1841	4306.9	-2.85515	0.6122	12728	872.5
1842	4297.1	-2.61885	0.6117	11751	815.5
1843	4204.8	-2.1188	0.5934	10980	772
1844	4194.7	-2.08445	0.5914	13595	924.5
1845	4182.8	-1.8618	0.586	13636	935.5
1846	4162.7	-1.79245	0.5808	13801	953.5
1847	4169.4	-2.0489	0.5838	13774	960.5
1848	4153.6	-1.7516	0.5739	13801	973
1849	4204.8	-1.0188	0.5587	13843	980.5
1850	4271.8	-0.3833	0.54	13815	985
1851	4337.7	-0.05495	0.5218	13843	991.5
1852	4381.6	-0.5696	0.4993	13884	997.5
1853	4388.3	-1.02605	0.4931	13870	1001.5
1854	4370.3	-1.64305	0.5013	13843	1003.5
1855	4327.6	-2.2206	0.5008	13829	1004
1856	4243.8	-3.1653	0.4956	13815	1005.5
1857	4169.1	-3.55085	0.5168	13801	1006.5
1858	4082.6	-3.8131	0.5277	13801	1006.5
1859	3988.1	-3.92735	0.5368	13774	1007.5
1860	3883.8	-4.1053	0.5488	13801	1008
1861	3809.5	-4.18825	0.5604	13801	1009.5
1862	3735.4	-4.2699	0.5724	13801	1008.5
1863	3665.3	-4.02555	0.581	13801	1009.5
1864	3596.7	-3.57145	0.5875	13815	1011
1865	3563.5	-3.18725	0.5917	13815	1012
1866	3548.3	-2.88605	0.5939	13829	1013
1867	3548.9	-2.28215	0.5926	13829	1014
1868	3572.6	-1.8281	0.5878	13829	1015.5
1869	3610.7	-1.38045	0.5823	13843	1017.5
1870	3671.4	-1.0859	0.5762	13843	1018.5
1871	3753.1	-0.85485	0.5678	12852	931.5
1872	4014	-1.459	0.4997	12577	868.5
1873	4020.1	-1.91935	0.5036	13664	940
1874	4021.3	-2.11155	0.4949	13677	957
1875	4022.8	-2.4018	0.4996	13691	957
1876	4020.4	-2.5174	0.5027	13402	945.5
1877	4018.3	-2.63105	0.5175	13086	921
1878	4016.7	-2.64145	0.5213	12976	912.5
1879	4013.7	-2.66095	0.5244	12948	910.5
1880	4008.8	-2.6928	0.5286	12976	910.5
1881	4004.8	-2.6188	0.5317	12976	909
1882	3997.8	-2.6643	0.5346	12508	868
1883	3990.5	-2.51175	0.5356	12260	850
1884	3986.9	-2.43515	0.5368	12219	839.5
1885	3982.6	-2.4631	0.5383	12123	828
1886	3976.5	-2.50275	0.5393	12081	820.5
1887	3970.4	-2.4424	0.5404	12054	813
1888	3965.2	-2.4762	0.5409	11957	804
1889	3961	-2.4035	0.5409	11944	798.5
1890	3959.7	-2.51195	0.5437	13347	913
1891	3956.4	-2.5334	0.5461	12700	860
1892	3953.3	-2.55355	0.5495	13691	948
1893	3951.2	-2.6672	0.5528	13732	960
1894	3952.4	-2.6594	0.5569	13746	965
1895	3948.2	-2.5867	0.5604	13760	971
1896	3950	-2.675	0.5634	13774	978.5
1897	3950	-2.575	0.5671	13774	984
1898	3949.1	-2.58085	0.5695	13774	987
1899	3951.8	-2.4633	0.5724	13801	992
1900	3941.7	-2.22895	0.5713	13815	997
1901	3934.4	-2.2764	0.57	13815	998.5
1902	3930.5	-2.30175	0.5695	13815	1000.5
1903	3919.8	-2.2713	0.5685	13815	1004
1904	3914	-2.309	0.5683	13815	1005
1905	3914.9	-2.30315	0.5688	13815	1006
1906	3925.6	-2.1336	0.5708	13815	1008
1907	3934.1	-2.17835	0.5737	13567	990
1908	3948.5	-2.18475	0.5762	13347	974
1909	3949.4	-2.1789	0.5779	13333	968.5
1910	3951.8	-2.1633	0.5782	13320	965
1911	3952.7	-2.15745	0.5818	13265	957.5
1912	3954.9	-2.34315	0.5843	13251	954.5
1913	3953.3	-2.35355	0.5863	13251	953
1914	3954.9	-2.34315	0.5889	13251	951.5
1915	3953	-2.3555	0.5909	13251	950.5
1916	3953.6	-2.2516	0.5926	13058	933.5
1917	3948.8	-2.2828	0.5942	13017	928.5
1918	3947.8	-2.2893	0.5954	13017	926.5
1919	3950.3	-2.37305	0.5968	13017	924.5
1920	3952.7	-2.25745	0.5991	13017	922.5
1921	3954.6	-2.2451	0.6001	13017	921.5
1922	3958.5	-2.31975	0.6023	13017	920
1923	3958.8	-2.3178	0.604	13017	919
1924	3959.1	-2.21585	0.6043	13017	918
1925	3961.6	-2.2996	0.6062	13017	916.5
1926	3960.6	-2.3061	0.6077	13017	916
1927	3959.1	-2.31585	0.6104	13017	915.5
1928	3952.4	-2.3594	0.6107	13017	915.5
1929	3957	-2.3295	0.6122	13044	913.5
1930	3956.1	-2.33535	0.6148	13017	914.5
1931	3957	-2.1295	0.6153	13044	914
1932	3951.5	-2.36525	0.6168	13044	913.5
1933	3943.9	-2.31465	0.6168	13044	913.5
1934	3946.3	-2.39905	0.6188	13058	915
1935	3961.3	-2.30155	0.6206	13058	914.5
1936	3964.9	-2.07815	0.6206	13044	914.5
1937	3968.9	-2.15215	0.6214	13058	913.5
1938	3967	-2.2645	0.6224	13044	914
1939	3959.4	-2.2139	0.6224	13058	913
1940	3942.4	-2.2244	0.6219	13058	913.5
1941	3932.3	-2.29005	0.6219	13829	979
1942	3918.3	-2.28105	0.6195	13746	980.5
1943	3911.3	-2.02655	0.6153	13815	988
1944	3902.7	-1.88245	0.6099	13829	992.5
1945	3935.3	-1.77055	0.6131	13829	997.5
1946	3918.6	-2.0791	0.6133	13760	995.5
1947	3911.3	-1.92655	0.6087	13774	998.5
1948	3968	-1.158	0.5968	13829	1005
1949	4052.4	-0.9094	0.588	13801	1004
1950	4109.1	-0.74085	0.5762	13815	1006.5
1951	4151.8	-0.7633	0.5639	13843	1012.5
1952	4182.2	-1.0657	0.5538	13870	1016
1953	4181	-1.3735	0.5477	13870	1017
1954	4156	-1.736	0.5449	13843	1019
1955	4122.5	-2.15375	0.5449	13843	1019
1956	4071.3	-2.68655	0.5472	13829	1019.5
1957	4025.6	-2.9836	0.5511	13829	1017.5
1958	3975.3	-3.11055	0.5528	13815	1017
1959	3934.4	-3.0764	0.554	13815	1019
1960	3883.2	-3.0092	0.556	13815	1017
1961	3831.7	-2.94395	0.5584	13815	1018
1962	3774.4	-3.0164	0.5621	13815	1018.5
1963	3732	-2.992	0.57	13815	1018.5
1964	3682.7	-2.91245	0.5782	13801	1017.5
1965	3657.1	-2.77885	0.5865	13801	1017.5
1966	3648.5	-2.53475	0.5912	13774	1016.5
1967	3635.7	-2.31795	0.5963	13801	1017
1968	3622.3	-2.20505	0.6008	13774	1016
1969	3606.5	-2.10775	0.602	13774	1015.5
1970	3629.3	-1.85955	0.6043	13774	1015
1971	3633.3	-1.73355	0.6025	13760	1015.5
1972	3645.8	-1.5523	0.6018	13815	1017.5
1973	3663.8	-1.4353	0.6008	13815	1018.5
1974	3675.4	-1.4599	0.5986	13815	1019.5
1975	3700	-1.3	0.5964	13829	1020.5
1976	3720.8	-1.2648	0.5934	13829	1021
1977	3741.5	-1.23025	0.5892	13829	1023.5
1978	3760.1	-1.10935	0.5838	13829	1023
1979	3791.8	-1.1033	0.5779	13829	1024
1980	3817.4	-1.0369	0.5718	13843	1024.5
1981	3843.3	-1.06855	0.5658	13829	1024
1982	3864.3	-1.13205	0.5627	13829	1025.5
1983	3878	-1.243	0.5579	13829	1025
1984	3887.5	-1.48125	0.5564	13829	1024.5
1985	3904.9	-1.66815	0.5572	13815	1024.5
1986	3904	-1.974	0.5609	13815	1023
1987	3900.3	-1.99805	0.5627	13801	1024
1988	3900	-2.2	0.5639	13801	1023.5
1989	3900.3	-2.19805	0.5645	13801	1023
1990	3906.4	-2.1584	0.5653	13801	1022.5
1991	3921.6	-2.2596	0.5688	13815	1023.5
1992	3924.4	-2.2414	0.5715	13801	1022.5
1993	3924.1	-2.34335	0.5754	13801	1022.5
1994	3921.9	-2.25765	0.5779	13801	1022.5
1995	3921.3	-2.36155	0.5826	13636	1007.5
1996	3918.9	-2.37715	0.5848	13402	988.5
1997	3907	-2.3545	0.5855	13361	983.5
[truncated: 1,294 more rows]

## Sheet: Mission 2
Real Flight Parameters - GSP Input
Time [s]	Altitude [m]	dT [K]	Mach [-]	N [RPM]	EGT [K]
0	37.5	-0.60625	0.028	10774	820
1	37	-0.5095	0.0287	13485	932
2	37.3	-0.50755	0.0287	13774	927
3	37.2	-0.5082	0.0289	13843	938.5
4	36.7	-0.51145	0.028	11077	787.5
5	37.6	0.5944	0.034	8641	833.5
6	37.4	0.5931	0.0382	9137	769
7	37	-1.0095	0.0202	9577	793.5
8	36.8	-1.0108	0.0181	10788	796
9	37	-1.1095	0.0187	13774	922
10	37.3	-1.20755	0.0232	13801	924.5
11	37	-1.3095	0.0205	13843	933.5
12	37.1	-1.30885	0.0224	13843	942.5
13	37.3	-1.20755	0.0226	13843	948
14	36.9	-1.31015	0.0215	13829	955.5
15	37.1	-1.20885	0.0218	13829	960
16	37.1	-1.30885	0.0225	13829	964
17	36.8	-1.3108	0.0209	13499	935
18	37	-1.3095	0.0234	13251	921.5
19	37	-1.3095	0.0227	13278	921.5
20	37	-1.3095	0.0232	13278	920.5
21	36.8	-1.3108	0.0241	13278	920.5
22	36.8	-1.3108	0.0232	13347	926
23	36.8	-1.3108	0.023	13361	927
24	37	-1.3095	0.0224	13361	928
25	36.4	-1.2134	0.0217	13402	930
26	37.1	-1.20885	0.0229	13320	925.5
27	37	-1.2095	0.0234	13292	924
28	36.9	-1.11015	0.0223	13320	925
29	37.3	-1.10755	0.0081	13320	926.5
30	37.8	-1.0043	0.0135	13333	927.5
31	37.8	-1.0043	0.0286	13333	927
32	37.6	-1.0056	0.0354	13333	927
33	37.6	-1.0056	0.0461	13320	927
34	37.4	-1.0069	0.0518	13320	927
35	37.7	-0.90495	0.0623	13333	928.5
36	37.5	-1.00625	0.0718	13361	931.5
37	36.6	-1.0121	0.0762	13388	933.5
38	36.4	-1.1134	0.089	13402	935
39	36.7	-1.01145	0.0895	13388	935
40	36.3	-1.51405	0.1013	13361	934.5
41	35.9	-1.71665	0.1074	13361	934
42	36.4	-1.6134	0.1111	13361	935.5
43	36.5	-1.61275	0.1217	13361	935.5
44	36.1	-1.71535	0.1294	13361	934
45	35.8	-1.9173	0.1383	13361	935
46	35.1	-1.92185	0.1408	13361	935.5
47	35.2	-1.9212	0.1463	13388	937
48	34.3	-1.92705	0.1552	13402	938
49	32.7	-1.83745	0.1604	13402	938
50	30.5	-1.95175	0.1642	13388	939.5
51	26.6	-1.8771	0.1699	13402	940
52	30.9	-1.84915	0.1714	13402	940.5
53	37	-1.9095	0.183	13402	941
54	41.8	-1.9783	0.189	13402	940.5
55	47.5	-2.04125	0.1945	13388	940.5
56	50.2	-2.0237	0.1977	13388	938.5
57	51.8	-2.0133	0.2022	13361	939.5
58	52.5	-2.00875	0.2048	13388	939.5
59	54.7	-1.99445	0.2117	13388	940
60	58.7	-1.86845	0.2139	13388	940
61	61.5	-1.95025	0.2188	13361	940
62	65.7	-1.92295	0.226	13361	940
63	67.9	-1.90865	0.2293	13388	939.5
64	72.4	-1.9794	0.2339	13388	940.5
65	75.6	-2.0586	0.2368	13402	942
66	81.2	-2.1222	0.2447	13388	940
67	84.4	-2.1014	0.245	13388	940.5
68	89.3	-2.16955	0.2511	13388	940.5
69	94.7	-2.23445	0.2616	13402	941.5
70	100.7	-2.29545	0.2672	13402	939.5
71	105.2	-2.2662	0.2708	13402	940
72	111.2	-2.3272	0.2761	13402	940.5
73	116.6	-2.2921	0.2805	13402	940
74	124.4	-2.3414	0.2835	13402	940
75	127.3	-2.32255	0.2885	13402	939.5
76	131.6	-2.2946	0.2915	13402	940
77	137.5	-2.45625	0.2987	13402	940.5
78	144.7	-2.30945	0.3024	13402	940.5
79	149.3	-2.37955	0.3088	13402	940.5
80	154.2	-2.4477	0.3139	13402	941.5
81	160.6	-2.3061	0.3142	13402	941
82	167	-2.5645	0.3233	13402	941
83	171.3	-2.43655	0.3251	13402	940
84	176	-2.406	0.328	13402	940
85	181.6	-2.4696	0.3342	13402	940.5
86	188.2	-2.6267	0.339	13402	940.5
87	195.1	-2.58185	0.3429	13402	940.5
88	199	-2.5565	0.3462	13402	941.5
89	204.3	-2.52205	0.3499	13416	942.5
90	206.3	-2.60905	0.3547	13416	942
91	211.2	-2.6772	0.359	13416	942
92	216.4	-2.6434	0.3617	13416	941
93	222.7	-2.60245	0.365	13416	942
94	228.1	-2.46735	0.3635	13320	926.5
95	233.9	-2.62965	0.3706	13127	915.5
96	240.4	-2.5874	0.3726	13127	911.5
97	247.7	-2.63995	0.3752	13044	903.5
98	255.1	-2.59185	0.3771	13044	901.5
99	261.1	-2.55285	0.3789	13044	898
100	267.5	-2.61125	0.3814	13044	897
101	273.8	-2.8703	0.3891	13044	896
102	279.6	-2.7326	0.3891	13044	894.5
103	284.1	-2.70335	0.3892	13044	894
104	290.7	-2.66045	0.391	13155	900.5
105	297.6	-2.7156	0.3958	13265	912
106	307.3	-2.65255	0.3958	13292	918.5
107	312.8	-2.7168	0.3995	13320	919
108	324.5	-2.64075	0.4002	13320	921.5
109	335.4	-2.6699	0.403	13320	922
110	342.5	-2.82375	0.4069	13320	922.5
111	351.2	-2.8672	0.4103	13292	922.5
112	360.6	-3.0061	0.4144	13320	923
113	368	-2.758	0.4118	13292	922.5
114	376.8	-2.8008	0.4145	13292	923.5
115	385.2	-2.8462	0.4189	13320	924
116	392.1	-2.90135	0.4209	13292	923
117	400.7	-2.74545	0.4213	13320	925
118	403.8	-3.1253	0.4278	13320	925
119	409.1	-3.19085	0.4327	13292	924.5
120	402.8	-3.2318	0.4392	13320	926
121	405.4	-3.3149	0.4449	12989	898.5
122	402.6	-3.1331	0.4472	12976	892
123	401.4	-3.2409	0.451	12976	888.5
124	401.4	-3.0409	0.4516	12976	887
125	401.6	-3.1396	0.4557	12976	885
126	402.4	-3.0344	0.4564	12976	883
127	396.8	-3.0708	0.4603	12976	881.5
128	392.3	-3.10005	0.4643	12976	880.5
129	386.3	-3.23905	0.4691	12976	880
130	386.7	-3.03645	0.469	12976	879
131	382.7	-2.96245	0.4697	12976	879
132	381.5	-3.37025	0.4805	12976	878
133	384.4	-3.0514	0.4788	12948	873.5
134	387.2	-3.0332	0.4801	12728	859
135	390.3	-2.91305	0.4807	12673	850.5
136	391.8	-3.0033	0.483	12659	846.5
137	394.2	-2.9877	0.4835	12659	843.5
138	399.3	-2.95455	0.4857	12659	842
139	402.6	-2.9331	0.4862	12659	841
140	406.8	-2.8058	0.4866	12659	840
141	411.1	-2.87785	0.4887	12659	838.5
142	409.9	-2.78565	0.4875	12659	837
143	411.3	-2.97655	0.4898	12659	837
144	412.6	-2.9681	0.4916	12659	836
145	411.9	-2.87265	0.4913	12659	835.5
146	410.3	-2.78305	0.4908	12659	834.5
147	411.8	-2.8733	0.4926	12659	834
148	411.3	-2.87655	0.495	12659	833
149	410.2	-2.8837	0.4962	12659	833
150	412.9	-2.76615	0.4936	12659	832.5
151	412.5	-2.96875	0.4974	12659	833
152	413.5	-2.86225	0.4961	12659	832
153	415.6	-2.8486	0.4949	12659	832
154	415.5	-2.94925	0.4976	12659	832
155	417	-2.8395	0.4962	12659	831
156	418.1	-2.93235	0.4984	12659	831
157	419.5	-2.92325	0.4998	12659	830.5
158	418	-2.933	0.4991	12522	820
159	416.2	-3.0447	0.5017	12453	814
160	421.4	-3.0109	0.5027	12453	812.5
161	421.8	-3.0083	0.5046	12453	811
162	422.3	-3.00505	0.5054	12453	810
163	422.5	-3.00375	0.5067	12453	809
164	421.1	-2.81285	0.5041	12453	808.5
165	417.2	-3.0382	0.5064	12453	807.5
166	417.6	-2.8356	0.5029	12453	807
167	410.5	-2.98175	0.5051	12453	806.5
168	403.2	-3.0292	0.5065	12453	806
169	403.5	-2.92725	0.5072	12439	805
170	399.4	-2.8539	0.5065	12439	804.5
171	396.2	-2.9747	0.5092	12439	804.5
172	392	-2.902	0.5087	12439	803.5
173	389.7	-2.91695	0.5094	12384	800
174	392.7	-2.79745	0.509	12012	777
175	393.8	-2.5903	0.5062	11957	769.5
176	397.2	-2.5682	0.5057	11957	766.5
177	389.1	-2.92085	0.5107	11944	763.5
178	393.3	-2.59355	0.5057	11944	761.5
179	391.2	-2.6072	0.5053	11944	759.5
180	395.4	-2.6799	0.5068	11944	759
181	395.1	-2.58185	0.5032	11944	758
182	394.6	-2.6851	0.5033	11944	756
183	392.7	-2.59745	0.5007	11971	757
184	394.3	-2.58705	0.5002	12081	763.5
185	394	-2.789	0.5039	12109	764
186	392.7	-2.59745	0.5031	12123	766
187	392.4	-2.4994	0.5	12150	767.5
188	391.4	-2.8059	0.5021	12164	769
189	391.3	-2.80655	0.5039	12164	768.5
190	394.3	-2.68705	0.5019	12164	768.5
191	391.5	-2.70525	0.501	12164	769.5
192	395.8	-2.6773	0.4999	12164	769
193	393.2	-2.6942	0.5003	12164	769
194	397.2	-2.5682	0.4971	12164	769.5
195	395.9	-2.67665	0.4974	12164	769.5
196	398.1	-2.76235	0.499	12164	770
197	398.8	-2.7578	0.4998	12164	769.5
198	399.3	-2.55455	0.4967	12164	769.5
199	399.4	-2.8539	0.4987	12178	769.5
200	400.8	-2.7448	0.501	12164	769.5
201	399.7	-2.75195	0.5011	12178	770
202	401.7	-2.63895	0.4991	12164	769.5
203	395.2	-2.7812	0.502	12164	770
204	398.9	-2.55715	0.4993	12164	769.5
205	398.4	-2.5604	0.4991	12164	769.5
206	394.1	-2.58835	0.4995	12164	769.5
207	391.9	-2.50265	0.4973	12178	770
208	391.7	-2.60395	0.498	12164	769.5
209	391.4	-2.7059	0.5003	12164	769.5
210	391	-2.7085	0.5007	11682	743.5
211	393.5	-2.59225	0.4986	11613	737
212	386.9	-2.63515	0.498	11613	734
213	387.6	-2.5306	0.4949	11600	732.5
214	387.9	-2.72865	0.4981	11558	728.5
215	383.4	-2.5579	0.492	11283	715
216	384	-2.554	0.4908	11256	712
217	381.8	-2.5683	0.4876	11256	708.5
218	377	-2.5995	0.4886	11256	707.5
219	371.4	-2.6359	0.4865	11256	706.5
220	369.8	-2.5463	0.4835	11256	705
221	367.6	-2.5606	0.4816	11256	704
222	366	-2.471	0.4793	11228	702.5
223	361	-2.6035	0.4792	10664	691.5
224	358.2	-2.5217	0.4768	10939	699
225	353.7	-2.55095	0.4775	10980	699
226	347.8	-2.4893	0.477	10980	698.5
227	341.5	-2.43025	0.4761	10980	697.5
228	338.4	-2.3504	0.4722	10980	697
229	333.7	-2.38095	0.4715	10953	696.5
230	331.4	-2.3959	0.4696	10953	697
231	329.6	-2.4076	0.4678	10953	697
232	327.7	-2.41995	0.4651	10953	697
233	328.6	-2.3141	0.4631	10980	696.5
234	328	-2.318	0.4612	10953	697
235	326.9	-2.32515	0.462	10980	696.5
236	326.7	-2.32645	0.4592	10953	696.5
237	325	-2.3375	0.4591	10953	696.5
238	323.9	-2.24465	0.4556	10953	696.5
239	318.7	-2.27845	0.4547	10953	697
240	318.8	-2.3778	0.4559	10953	697
241	319.1	-2.27585	0.4527	10953	696.5
242	321.8	-2.2583	0.4524	10953	696.5
243	321.3	-2.26155	0.4511	10953	696.5
244	322.1	-2.15635	0.4473	10994	699
245	322.3	-2.25505	0.447	11324	708
246	326.3	-2.32905	0.4469	11421	707.5
247	324	-2.344	0.446	11435	707
248	324.9	-2.43815	0.446	11435	708
249	323.6	-2.4466	0.4448	11435	708.5
250	325.7	-2.53295	0.4475	11462	709
251	326.7	-2.42645	0.4464	11503	712.5
252	326	-2.431	0.4466	11545	714.5
253	327.7	-2.51995	0.4474	11558	715
254	327.6	-2.5206	0.4479	11572	716
255	332.4	-2.3894	0.445	11600	717.5
256	331.9	-2.49265	0.4465	11600	717.5
257	331	-2.3985	0.4432	11600	718.5
258	332.4	-2.4894	0.4455	11600	719
259	332.6	-2.5881	0.4465	11600	719
260	327.9	-2.31865	0.4425	11600	719.5
261	325.5	-2.43425	0.4433	11600	720
262	322.8	-2.4518	0.4428	11710	727
263	319	-2.5765	0.4452	11834	731.5
264	317	-2.5895	0.4466	11847	734.5
265	315.8	-2.3973	0.4459	11902	737.5
266	311.8	-2.5233	0.4462	11902	740
267	311	-2.4285	0.4457	11916	741.5
268	311.1	-2.62785	0.4494	11916	742
269	313.1	-2.61485	0.4526	11971	746.5
270	312.1	-2.32135	0.4483	12150	755
271	311.9	-2.42265	0.4484	12054	752
272	309.8	-2.3363	0.447	12012	750.5
273	306.3	-2.35905	0.4477	12012	750.5
274	305	-2.3675	0.4474	11985	751
275	302.1	-2.48635	0.4492	12012	751.5
276	297.7	-2.41495	0.4486	11985	751.5
277	296.7	-2.42145	0.449	12012	752.5
278	294.8	-2.4338	0.4487	12012	753
279	299.2	-2.4052	0.448	12026	754
280	296.9	-2.42015	0.448	12026	754
281	296.8	-2.4208	0.4483	12026	755
282	298.9	-2.40715	0.45	12026	755
283	300.4	-2.2974	0.4478	12026	755
284	298.9	-2.40715	0.4493	12040	756.5
285	294.4	-2.4364	0.4518	12026	756
286	291.1	-2.45785	0.4526	12026	756
287	290.8	-2.4598	0.4515	12026	756
288	288.5	-2.47475	0.453	12026	756
289	287.3	-2.48255	0.4536	12026	755.5
290	285.8	-2.4923	0.454	12026	756.5
291	284.6	-2.5001	0.4556	12026	756
292	285	-2.3975	0.4545	12026	756.5
293	283.8	-2.4053	0.4557	12026	756.5
294	281.9	-2.31765	0.4543	12026	757
295	281.3	-2.32155	0.454	12026	756.5
296	282.1	-2.41635	0.4554	12026	757
297	279.3	-2.43455	0.4556	12026	757
298	278.3	-2.34105	0.456	12026	757
299	280.7	-2.42545	0.4572	12026	757
300	278.6	-2.3391	0.4577	12026	757
301	279.8	-2.2313	0.4554	12026	757.5
302	281.5	-2.22025	0.4554	12026	757
303	280.6	-2.3261	0.4568	12026	756.5
304	280.9	-2.32415	0.4576	12026	757
305	281.4	-2.4209	0.4598	12026	757
306	281.5	-2.32025	0.4595	12026	757
307	282.5	-2.31375	0.4579	12026	757
308	282.9	-2.41115	0.4585	12026	757.5
309	282.8	-2.4118	0.459	12026	757
310	283.5	-2.40725	0.4602	12026	757.5
311	284	-2.304	0.459	12026	758
312	282.2	-2.4157	0.461	12026	757.5
313	278.2	-2.4417	0.4609	12026	758
314	280.9	-2.32415	0.4606	12026	757
315	278.7	-2.33845	0.4612	12026	757.5
316	277.4	-2.2469	0.4601	12026	757
317	278.4	-2.3404	0.4612	12026	757.5
318	277.1	-2.24885	0.4615	12040	757.5
319	278.7	-2.33845	0.4606	12026	758
320	281.1	-2.32285	0.462	12026	758
321	283	-2.4105	0.4634	12026	757.5
322	284.6	-2.3001	0.4627	12026	757
323	282.9	-2.41115	0.4645	12026	757
324	285.4	-2.4949	0.4662	12026	757
325	286.2	-2.4897	0.4673	12026	757
326	287.8	-2.1793	0.4624	12026	757
327	283.7	-2.40595	0.4654	12026	757
328	286.5	-2.38775	0.4653	12012	756
329	284.3	-2.30205	0.462	12054	758.5
330	289.3	-2.26955	0.4576	12109	762
331	295.5	-2.02925	0.4504	12123	764.5
332	300.5	-2.19675	0.4506	12150	765.5
333	303	-2.0805	0.4456	12150	766.5
334	307	-2.1545	0.4397	12150	768
335	313.7	-2.11095	0.4376	12150	767.5
336	318.1	-2.18235	0.4343	12150	768
337	325.8	-2.3323	0.4336	12150	768.5
338	333	-2.2855	0.431	12852	817
339	336.8	-2.4608	0.4324	13595	894
340	337.7	-2.65495	0.4356	13815	927
341	345.6	-2.6036	0.4372	13829	937.5
342	353.8	-2.7503	0.4406	13815	946
343	361.4	-2.6009	0.4415	13430	903.5
344	370.7	-2.54045	0.4417	12535	852
345	378	-2.693	0.4441	12508	839.5
346	380.8	-2.6748	0.4443	12632	840
347	386.3	-2.63905	0.4457	12728	846
348	386.3	-2.53905	0.4447	12742	845.5
349	383.9	-2.75465	0.447	12742	845
350	379.5	-2.98325	0.4531	12742	844.5
351	381.7	-2.76895	0.4524	12742	843.5
352	380.6	-2.8761	0.4561	12742	842.5
353	380.6	-2.7761	0.4564	12742	842.5
354	380.1	-2.77935	0.4588	12742	842
355	382.2	-2.7657	0.4606	12742	842
356	382.3	-2.86505	0.4631	12742	841.5
357	382.4	-2.6644	0.4624	12742	841.5
358	380.2	-2.7787	0.4661	12742	841
359	382	-2.767	0.466	12742	840.5
360	382.1	-2.76635	0.4667	12769	840.5
361	384.3	-2.75205	0.4705	12742	842
362	387.6	-2.7306	0.4735	12921	855
363	387.6	-2.8306	0.4777	12976	859.5
364	393	-2.7955	0.4785	13265	888
365	399.3	-2.75455	0.4811	13388	904.5
366	405.5	-2.71425	0.4823	13402	911.5
367	419	-2.8265	0.4857	13416	914.5
368	435.3	-2.82055	0.4873	13760	951
369	451.6	-2.7146	0.4882	13801	960
370	472.4	-2.7794	0.4892	13801	966
371	491.5	-2.85525	0.4931	13801	969
372	513.4	-2.8129	0.4937	13801	973.5
373	529.1	-2.91085	0.4954	13705	953
374	544.6	-2.9101	0.496	13278	932.5
375	555.5	-3.03925	0.4964	12700	881
376	566.1	-2.97035	0.4961	12811	881
377	572.7	-3.02745	0.4966	12879	880
378	582.1	-2.96635	0.4959	12907	880
379	593.1	-2.99485	0.4962	12934	879.5
380	607.5	-3.10125	0.4966	12948	879.5
381	618.5	-3.12975	0.4973	12948	879.5
382	631.9	-3.14265	0.4986	12948	877.5
383	645.1	-3.05685	0.4956	12948	876.5
384	662.3	-3.14505	0.4956	12976	876
385	675.4	-3.0599	0.4953	12948	875.5
386	688.5	-3.17475	0.4953	12948	875
387	703.7	-3.27595	0.4966	12948	875
388	719.6	-3.2726	0.4962	12948	874.5
389	731.1	-3.39785	0.4971	12948	873.5
390	742.1	-3.32635	0.4958	12948	873.5
391	756.7	-3.43145	0.4968	12948	873
392	765.8	-3.4723	0.4964	12948	873
393	780.1	-3.47935	0.4976	12948	873
394	788.9	-3.52215	0.4985	12948	873
395	811.1	-3.57785	0.4993	12948	872.5
396	820.4	-3.5174	0.4985	12948	872
397	832.3	-3.64005	0.4986	12948	872
398	836.4	-3.5134	0.4974	12948	872
399	849.9	-3.62565	0.4997	12948	872
400	858.9	-3.66715	0.5	12948	871
401	868.1	-3.70735	0.5002	12934	871
402	876.7	-3.75145	0.5005	12934	871
403	888.7	-3.77345	0.5015	12948	870.5
404	895.5	-3.92925	0.504	12934	870.5
405	905.8	-3.8623	0.5025	12934	870.5
406	918.4	-3.8804	0.5029	12934	870.5
407	930.1	-3.90435	0.5032	12934	870
408	939.5	-3.94325	0.5015	12934	870
409	948.5	-3.98475	0.5026	12934	870.5
410	958.4	-4.1204	0.5031	12370	828
411	967.3	-4.06255	0.5031	12233	812.5
412	977.4	-4.0969	0.5005	12219	807.5
413	990.1	-3.91435	0.4978	12219	803.5
414	999.5	-4.05325	0.4966	12191	798.5
415	1006.2	-3.9097	0.4934	12219	796.5
416	1013	-4.1655	0.4935	12191	794.5
417	1021.8	-4.2083	0.4935	12191	791.5
418	1022.1	-4.10635	0.4915	12191	790.5
419	1024.1	-4.19335	0.4917	12191	788
420	1024.1	-4.19335	0.4918	12191	787.5
421	1023.5	-4.19725	0.4919	12191	786
422	1024	-4.294	0.492	12191	784.5
423	1022.6	-4.3031	0.4917	12219	784
424	1024.4	-4.1914	0.4903	12191	783
425	1029.2	-4.2602	0.4905	12191	782.5
426	1030	-4.255	0.4904	12219	781.5
427	1031.1	-4.24785	0.4894	12191	781
428	1035.5	-4.21925	0.489	12191	780
429	1036.2	-4.2147	0.4881	12191	780
430	1039.4	-4.1939	0.4873	12191	779.5
431	1043.9	-4.16465	0.4874	12219	779.5
432	1047	-4.1445	0.4872	12191	779
433	1052.6	-4.1081	0.4854	12191	779
434	1054.5	-4.09575	0.4859	12191	778.5
435	1057.2	-4.0782	0.484	12219	778
436	1060.2	-4.1587	0.4847	12191	778
437	1064.9	-4.02815	0.4844	12191	778
438	1069.5	-3.99825	0.4834	12191	777.5
439	1070.1	-3.99435	0.4831	12191	777.5
440	1072.5	-3.97875	0.4826	12191	777.5
441	1072.1	-3.98135	0.4831	12191	777
442	1074.9	-3.96315	0.4816	12191	776.5
443	1075.7	-4.05795	0.4825	12191	776.5
444	1078	-4.043	0.4814	12191	776.5
445	1080.7	-4.12545	0.4809	12191	776.5
446	1079.2	-4.2352	0.4809	12191	776
447	1084	-4.204	0.4804	12191	776
448	1085	-4.1975	0.4802	12191	776
449	1086	-4.191	0.48	12191	776
450	1086.4	-4.1884	0.4795	12191	775.5
451	1083.9	-4.30465	0.4794	12191	775
452	1082	-4.217	0.4789	12191	775
453	1079.8	-4.2313	0.4792	12191	774.5
454	1080.2	-4.2287	0.4787	12191	775.5
455	1080	-4.23	0.4789	12191	774.5
456	1079.3	-4.23455	0.4801	12191	775
457	1080	-4.13	0.4791	12191	775
458	1079.1	-4.13585	0.4791	12191	775
459	1081.5	-4.12025	0.4799	12191	774
460	1079.1	-4.13585	0.48	12191	774.5
461	1079.2	-3.9352	0.4782	12191	774.5
462	1081.9	-4.01765	0.4801	12191	774.5
463	1084.4	-4.0014	0.4801	12191	774.5
464	1084.9	-4.19815	0.4818	12191	775
465	1087.8	-4.2793	0.4838	12191	774
466	1087.5	-4.28125	0.4852	12191	774
467	1091.7	-4.25395	0.4848	12191	774
468	1091	-4.2585	0.4844	12191	774
469	1093.2	-4.3442	0.4843	12191	773.5
470	1093.7	-4.34095	0.4838	12191	773.5
471	1094.3	-4.43705	0.4847	12191	773.5
472	1096.8	-4.3208	0.483	12191	773
473	1096.1	-4.42535	0.4833	12191	773.5
474	1095.3	-4.43055	0.484	12191	773.5
475	1095.3	-4.43055	0.4821	12191	774
476	1097	-4.5195	0.4831	12191	773.5
477	1095.8	-4.5273	0.4843	12191	773.5
478	1097.1	-4.51885	0.4825	12191	773.5
479	1099	-4.5065	0.4822	12191	773.5
480	1099.9	-4.60065	0.4837	12191	773.5
481	1101.9	-4.58765	0.4845	12191	773.5
482	1106.7	-4.55645	0.485	12191	773.5
483	1109.6	-4.5376	0.4851	12191	773
484	1109.9	-4.43565	0.4831	12191	773
485	1111.9	-4.52265	0.4838	12191	773
486	1113.2	-4.5142	0.4827	12191	773
487	1115.1	-4.50185	0.4821	12191	773
488	1118.1	-4.58235	0.484	12191	773
489	1121.5	-4.66025	0.4842	12191	773
490	1117.2	-4.6882	0.4845	12191	773
491	1115.9	-4.59665	0.4837	12191	773
492	1116.6	-4.5921	0.4833	12191	773
493	1117.2	-4.5882	0.483	12191	773
494	1114.9	-4.60315	0.4821	12191	772.5
495	1113.3	-4.51355	0.4815	12191	772.5
496	1112.4	-4.6194	0.4824	12191	772.5
497	1112	-4.622	0.4821	12191	772.5
498	1115.5	-4.49925	0.4818	12191	772.5
499	1115.8	-4.5973	0.4825	12191	772.5
500	1122.5	-4.45375	0.4805	12191	773.5
501	1133	-4.3855	0.4791	12191	773
502	1144.3	-4.41205	0.4784	12191	773
503	1160.4	-4.4074	0.4757	12191	773
504	1173.3	-4.32355	0.4734	12191	773
505	1191.7	-4.40395	0.4709	12191	773
506	1208.2	-4.4967	0.4709	12191	773
507	1225.7	-4.38295	0.4668	12246	777
508	1242.6	-4.4731	0.4644	12288	779
509	1263.5	-4.43725	0.4623	12301	781.5
510	1284.2	-4.3027	0.4574	12301	783.5
511	1308	-4.348	0.455	12301	784
512	1327.9	-4.41865	0.4523	12301	784
513	1354.7	-4.34445	0.4481	12301	785
514	1375	-4.3125	0.4455	12301	784.5
515	1397.1	-4.16885	0.4413	12301	785
516	1417.9	-4.33365	0.4408	12301	785.5
517	1441.7	-4.27895	0.4372	12301	786
518	1460.3	-4.35805	0.4345	12301	786
519	1481	-4.2235	0.4308	12301	786.5
520	1508.8	-4.3428	0.4297	12329	788
521	1595.7	-3.97795	0.4278	12356	792
522	1613.9	-3.95965	0.4263	12384	793.5
523	1630.8	-4.0498	0.4251	12398	795.5
524	1647.7	-4.13995	0.4234	12425	797
525	1664.2	-4.1327	0.4209	12425	798
526	1681.2	-4.2222	0.4189	12425	798.5
527	1696	-4.226	0.419	12425	799
528	1712.4	-4.2194	0.4166	12425	799.5
529	1730.5	-4.20175	0.4143	12425	800.5
530	1744.8	-4.2088	0.4132	12425	801
531	1760.1	-4.10935	0.4116	12425	802
532	1774.3	-4.21705	0.4117	12425	801.5
533	1790.7	-4.41045	0.4127	12425	802.5
534	1804.9	-4.41815	0.4129	12522	810
535	1817.4	-4.4369	0.4128	12645	820
536	1833.4	-4.4329	0.4146	12769	830
537	1840.9	-4.58415	0.4152	12866	841.5
538	1853.9	-4.39965	0.4147	12921	850
539	1864.1	-4.43335	0.4155	12948	854.5
540	1874.3	-4.46705	0.4158	12948	857
541	1883.6	-4.5066	0.4166	12948	859
542	1893.8	-4.6403	0.4192	12948	862
543	1903.2	-4.5792	0.4182	12948	863.5
544	1913.2	-4.7142	0.4222	12948	864.5
545	1920.4	-4.5674	0.4217	12948	866
546	1930.4	-4.7024	0.4242	12948	867
547	1937.1	-4.75885	0.4249	12948	868.5
548	1948	-4.688	0.4261	12948	869.5
549	1954.7	-4.74445	0.4278	12948	870
550	1961	-4.9035	0.4307	12948	871
551	1969.8	-4.7463	0.4308	12948	871
552	1977.7	-4.79495	0.4337	12948	872
553	1982.4	-4.8644	0.4356	12948	872
554	1990.1	-4.81435	0.4365	12948	872.5
555	1996	-4.876	0.4389	12948	873
556	2002.7	-4.83245	0.4401	12948	873.5
557	2008	-4.798	0.4413	12948	873.5
558	2016.1	-4.84535	0.4427	12976	874
559	2023.5	-4.89725	0.4463	12948	874
560	2032.7	-4.83745	0.4467	12948	874
561	2039.3	-4.79455	0.4479	12948	875
562	2046.4	-4.7484	0.4495	12976	875.5
563	2053.8	-4.8003	0.4527	12976	875.5
564	2060.2	-4.6587	0.4534	12976	876
565	2067.8	-4.6093	0.4538	12976	876.5
566	2077.8	-4.5443	0.4543	12976	877.5
567	2085	-4.5975	0.4562	12976	877
568	2091.7	-4.65395	0.4585	12976	878
569	2099.3	-4.50455	0.4582	12976	877.5
570	2108.1	-4.44735	0.4591	12976	878
571	2116.5	-4.49275	0.4604	12976	878
572	2124.5	-4.54075	0.4638	12976	878.5
573	2132.7	-4.38745	0.4637	12976	879
574	2135.5	-4.46925	0.4668	12852	868.5
575	2144.6	-4.4101	0.4666	12632	852
576	2146.2	-4.3997	0.4671	12563	841
577	2150.2	-4.3737	0.4682	12563	838
578	2152.8	-4.5568	0.4716	12535	835
579	2151.7	-4.56395	0.4738	12535	833
580	2154	-4.549	0.4741	12535	830.5
581	2152.1	-4.56135	0.4749	12535	830
582	2149.6	-4.6776	0.4787	12535	828.5
583	2150.1	-4.67435	0.4792	12535	826.5
584	2150.3	-4.67305	0.4817	12522	826
585	2147.5	-4.49125	0.48	12535	825.5
586	2145.5	-4.60425	0.4823	12535	825
587	2145.6	-4.7036	0.4862	12535	824
588	2144.4	-4.7114	0.4875	12535	823.5
589	2144.9	-4.70815	0.4901	12535	822
590	2143	-4.7205	0.4898	12535	822.5
591	2144	-4.714	0.4923	12535	821
592	2144.1	-4.71335	0.493	12563	821.5
593	2144	-4.614	0.4948	12659	829.5
594	2147.5	-4.59125	0.4949	12714	835
595	2152.4	-4.4594	0.4942	12714	836
596	2155.7	-4.43795	0.4963	12714	837.5
597	2165	-4.2775	0.4944	12714	838.5
598	2174.2	-4.0177	0.4913	12728	840
599	2184.5	-3.85075	0.4896	12728	840
600	2199.2	-3.7552	0.4889	12728	840.5
601	2212	-3.572	0.4852	12728	842
602	2226	-3.481	0.483	12728	842.5
603	2239.9	-3.49065	0.4833	12728	843
604	2255.1	-3.39185	0.4811	12728	843
605	2270.8	-3.1898	0.4758	12728	843.5
606	2288.8	-3.0728	0.4721	12728	844
607	2305.1	-3.16685	0.4743	12728	844
608	2322.3	-3.25505	0.4711	12728	844.5
609	2343.6	-3.2166	0.4696	12728	844.5
610	2361.6	-3.1996	0.4674	12728	844.5
611	2381.4	-3.1709	0.4657	12728	844.5
612	2397.8	-3.0643	0.4639	12728	844.5
613	2417.4	-2.9369	0.4618	12728	845
614	2433.8	-3.0303	0.4624	12728	845
615	2450.3	-2.82305	0.4584	12728	845.5
616	2464.9	-2.72815	0.4552	12728	845.5
617	2483.6	-2.8066	0.4545	12714	845
618	2500.3	-2.79805	0.4533	12714	845
619	2516.4	-2.9934	0.4547	12714	845
620	2535.6	-2.9686	0.4548	12714	845
621	2550.3	-2.87305	0.4522	12714	845
622	2563.8	-2.9853	0.4518	12714	844.5
623	2579.2	-3.0852	0.4521	12714	845
624	2599.7	-2.95195	0.4508	12714	845
625	2616.8	-2.9408	0.4486	12700	844.5
626	2634.8	-3.0238	0.4508	12714	845
627	2649.2	-3.1302	0.4494	12742	846.5
628	2668.8	-3.1028	0.4469	12769	849.5
629	2684.1	-3.10335	0.4453	12783	851.5
630	2705.6	-3.1636	0.4433	12783	852.5
631	2719	-3.2765	0.4438	12783	854
632	2736.1	-3.16535	0.4412	12783	854
633	2753.4	-3.2529	0.4408	12783	854
634	2770.9	-3.23915	0.4392	12783	854
635	2788.6	-3.3241	0.4384	12783	854.5
636	2804.5	-3.42075	0.4389	12783	855
637	2822.8	-3.3018	0.434	12783	854.5
638	2837.3	-3.40755	0.437	12769	855
639	2851.6	-3.3146	0.4347	12769	855
640	2870.1	-3.39435	0.4322	12783	855
641	2885.4	-3.0949	0.4332	12783	856.5
642	2901.6	-2.5896	0.433	12797	856.5
643	2919.3	-2.27455	0.4323	12797	857.5
644	2934.3	-2.07705	0.433	12797	858
645	2949.9	-1.87565	0.4329	12797	859
646	2964.6	-1.8801	0.4351	12797	859
647	2981.4	-1.6709	0.4353	12797	859.5
648	2995.2	-1.3812	0.4343	12811	860
649	3010.6	-1.2811	0.434	12797	859.5
650	3023.3	-1.19855	0.4355	12797	860
651	3039	-1.1965	0.4348	12797	860.5
652	3051.3	-1.21655	0.4379	12797	860
653	3063.7	-1.03595	0.4395	12811	861.5
654	3073.3	-0.97355	0.4402	12811	861.5
655	3085.2	-0.8962	0.4416	12797	861.5
656	3092.6	-0.9481	0.4426	12811	861.5
657	3097.1	-0.91885	0.4442	12811	862.5
658	3099.4	-1.0039	0.4467	13278	903.5
659	3106.1	-1.06035	0.4501	12989	882
660	3108	-0.948	0.4511	12879	875
661	3107.4	-1.0519	0.4546	12907	874.5
662	3105.8	-1.0623	0.4568	12879	874.5
663	3107.4	-1.0519	0.459	12907	874
664	3106.4	-0.9584	0.46	12879	874
665	3109.7	-1.03695	0.4625	12879	874
666	3107	-1.1545	0.4658	12907	874.5
667	3107.8	-1.1493	0.4678	12907	874
668	3106.1	-1.16035	0.4694	12907	873.5
669	3106.8	-1.1558	0.4716	12907	874.5
670	3105.1	-1.26685	0.4747	12907	874
671	3102.4	-1.2844	0.4773	12879	874
672	3097.5	-1.31625	0.4796	12907	874
673	3096.1	-1.22535	0.4811	12907	874
674	3095.2	-1.2312	0.4836	12907	874
675	3094.3	-1.23705	0.4859	12907	874.5
676	3095.2	-1.2312	0.4881	12907	874.5
677	3098.5	-1.20975	0.4897	12907	874.5
678	3099.1	-1.20585	0.4916	12907	874.5
679	3104.7	-1.16945	0.4941	12907	875
680	3107.4	-1.0519	0.495	12907	875
681	3109.3	-1.03955	0.4964	12907	875
682	3109.7	-1.13695	0.4989	12907	875
683	3110.3	-1.13305	0.5001	12907	874.5
684	3108.4	-1.1454	0.5024	12907	875
685	3109.6	-1.1376	0.5047	12921	875
686	3109.4	-1.1389	0.5063	12907	875
687	3110.2	-1.1337	0.5077	12921	875.5
688	3112.1	-1.22135	0.5096	12921	875.5
689	3114.2	-1.2077	0.511	12921	875.5
690	3114.1	-1.20835	0.5129	12921	875.5
691	3112.7	-1.21745	0.515	12921	876
692	3117.1	-1.08885	0.5167	12921	876.5
693	3113.1	-1.11485	0.5185	12921	876
694	3117	-1.0895	0.5198	12934	877
695	3116.3	-1.09405	0.5206	12934	877
696	3121	-1.1635	0.5221	12921	877.5
697	3123.4	-1.1479	0.5242	12934	877
698	3125.9	-1.23165	0.5263	12934	877
699	3128.5	-1.11475	0.5273	12934	877.5
700	3130.1	-1.10435	0.5284	12934	877.5
701	3131.4	-1.1959	0.5305	12934	877.5
702	3129.7	-1.20695	0.5312	12934	877.5
703	3133.7	-1.18095	0.5339	13113	896
704	3134.3	-1.27705	0.5359	13265	906.5
705	3135.6	-1.2686	0.5386	13278	912
706	3133.8	-1.2803	0.5412	13292	915
707	3133.3	-1.28355	0.5434	13058	896
708	3129.1	-1.31085	0.5458	13017	894
709	3130.6	-1.3011	0.5473	13017	893
710	3132.6	-1.1881	0.5482	13017	892.5
711	3127.1	-1.22385	0.5496	13017	892
712	3130.3	-1.20305	0.5509	13017	892
713	3134.4	-1.1764	0.5519	13017	892
714	3139.1	-1.14585	0.5533	13017	892
715	3141.6	-1.1296	0.5548	13017	891
716	3148.4	-1.0854	0.5552	12673	866.5
717	3150.8	-1.0698	0.5544	12632	856
718	3158	-1.023	0.5535	12673	871.5
719	3171.7	-1.03395	0.5551	13223	901
720	3192.6	-0.8981	0.5553	13265	909.5
721	3206.7	-0.80645	0.5553	13278	913
722	3226.4	-0.7784	0.5557	13278	916
723	3249.6	-0.5276	0.553	13278	917.5
724	3272.7	-0.67745	0.5541	13278	919
725	3289.8	-0.5663	0.5514	13278	921.5
726	3310.7	-0.63045	0.5519	13278	922
727	3332.5	-0.58875	0.548	13278	923.5
728	3352.1	-0.66135	0.5486	13278	923.5
729	3366.1	-0.77035	0.5475	13278	923.5
730	3382.5	-0.76375	0.5463	13265	924
731	3399.2	-0.8552	0.5455	13265	925
732	3413.6	-0.8616	0.5453	13265	925.5
733	3426.7	-0.97645	0.5468	13265	926
734	3441.6	-0.8796	0.5438	13265	926
735	3457.4	-1.0769	0.5442	13265	926
736	3466.2	-1.1197	0.5448	13265	926
737	3486.8	-1.0858	0.5445	13265	926.5
738	3495.8	-1.1273	0.5451	13320	933.5
739	3510.3	-1.33305	0.5465	13361	936.5
740	3522.1	-1.25635	0.5453	13388	939
741	3529.9	-1.40565	0.5477	13361	939.5
742	3535.7	-1.46795	0.5485	13388	939.5
743	3542.2	-1.5257	0.5485	13361	941.5
744	3546.3	-1.69905	0.5521	13388	941.5
745	3552.5	-1.75875	0.554	13388	943
746	3565.9	-1.77165	0.5561	13388	943.5
747	3577.9	-1.59365	0.5541	13388	943.5
748	3589.9	-1.81565	0.5581	13388	943.5
749	3603.1	-1.62985	0.5574	13388	944.5
750	3619.1	-1.62585	0.5568	13388	944.5
751	3632.9	-1.63615	0.5572	13388	945.5
752	3646.8	-1.7458	0.559	13388	945.5
753	3658.3	-1.67105	0.5593	13388	946
754	3666.5	-1.81775	0.5607	13388	946
755	3680.5	-1.82675	0.561	13388	947
756	3692.5	-1.74875	0.5579	13388	947.5
757	3712.5	-1.61875	0.5558	13086	920.5
758	3740.6	-1.7361	0.5546	12976	912.5
759	3759.1	-1.71585	0.5533	12976	909.5
760	3782.3	-1.36505	0.549	12976	906
761	3803.5	-1.02725	0.545	12989	905
762	3829.8	-0.8563	0.5392	12976	903.5
763	3848.6	-0.7341	0.5355	12976	902
764	3868.9	-0.70215	0.5322	12976	901
765	3883.1	-0.70985	0.5298	12976	899.5
766	3895.2	-0.7312	0.5272	12976	900
767	3907.7	-0.74995	0.5272	12976	898.5
768	3910.1	-0.93435	0.5292	12948	897.5
769	3911.8	-1.0233	0.5317	12948	895.5
770	3909.7	-1.23695	0.5329	12948	895
771	3911.7	-1.22395	0.5341	12934	894
772	3910.3	-1.33305	0.5369	12948	894
773	3912.3	-1.42005	0.5387	12948	893.5
774	3911.3	-1.42655	0.54	12948	893
775	3913.4	-1.4129	0.5419	12948	893
776	3916.5	-1.29275	0.5431	12948	892.5
777	3912.7	-1.31745	0.5451	12948	892.5
778	3913.3	-1.31355	0.5463	12948	891.5
779	3909.3	-1.43955	0.5495	12948	891
780	3913.9	-1.40965	0.5519	12948	891
781	3913.7	-1.41095	0.5545	12948	891
782	3915.8	-1.2973	0.5556	12948	890.5
783	3912.4	-1.3194	0.5576	12948	891
784	3917.1	-1.18885	0.5582	12976	890.5
785	3913	-1.2155	0.5607	12976	891
786	3913.5	-1.11225	0.5618	12948	891
787	3914.2	-1.0077	0.5622	12948	891
788	3918.2	-0.9817	0.564	12976	890.5
789	3916.7	-1.09145	0.5657	12976	891.5
790	3917.5	-1.08625	0.5666	12934	883
791	3920	-1.07	0.5666	12728	871
792	3919.2	-1.1752	0.5689	12700	866.5
793	3915.8	-1.1973	0.5693	12700	864.5
794	3917	-1.0895	0.5708	12714	862.5
795	3916.6	-1.0921	0.5722	13127	904.5
796	3910.1	-1.03435	0.575	13622	940.5
797	3908.8	-1.0428	0.5774	13677	951.5
798	3905.9	-0.96165	0.5797	13402	936
799	3908.5	-1.04475	0.5824	13347	933.5
800	3908.5	-1.14475	0.586	13347	933.5
801	3910.4	-0.9324	0.5863	13210	926
802	3909	-1.0415	0.5885	13127	917.5
803	3907.3	-1.05255	0.5903	13127	915
804	3903.5	-0.97725	0.592	13113	914
805	3908.3	-0.94605	0.5923	13113	913.5
806	3905.8	-0.9623	0.5942	13127	913
807	3904.6	-0.9701	0.5958	13113	912.5
808	3903.6	-1.0766	0.5977	13113	912.5
809	3908.8	-1.0428	0.5994	13113	913
810	3907.2	-1.1532	0.6011	13127	912
811	3904.6	-1.0701	0.6015	13127	912
812	3903.6	-1.1766	0.6023	13127	912.5
813	3887.7	-1.07995	0.5996	13127	913.5
814	3882.8	-0.9118	0.5962	13196	918.5
815	3884.2	-0.9027	0.5934	13210	921
816	3886.4	-0.7884	0.59	13223	922.5
817	3889.2	-0.7702	0.5862	13223	924
818	3893	-0.7455	0.5842	13223	924.5
819	3892	-0.752	0.5814	13223	925
820	3890.9	-0.75915	0.5791	13223	925.5
821	3894	-0.639	0.5758	13251	926.5
822	3894.4	-0.6364	0.5741	13251	926.5
823	3896.6	-0.6221	0.5719	13223	927
824	3899.2	-0.5052	0.569	13223	927
825	3899.7	-0.50195	0.5663	13223	927.5
826	3905.1	-0.46685	0.5644	13251	928
827	3915.7	-0.59795	0.563	13251	928.5
828	3923.4	-0.6479	0.5626	13223	928.5
829	3927.3	-0.62255	0.5634	13223	928.5
830	3926.6	-0.7271	0.5656	13058	905.5
831	3927.2	-0.8232	0.5677	12838	899.5
832	3924.1	-0.84335	0.5698	13155	916.5
833	3924.2	-0.9427	0.5717	13210	922
834	3922.2	-0.9557	0.573	13265	927.5
835	3926.1	-0.93035	0.5753	13265	928
836	3930.5	-0.80175	0.5766	13265	929
837	3932.7	-0.78745	0.5762	13265	929.5
838	3939.3	-0.74455	0.5786	13265	931
839	3939.8	-0.7413	0.5788	12811	894.5
840	3943.2	-0.7192	0.5797	12728	886
841	3942.1	-0.82635	0.5811	12728	880
842	3943.4	-0.8179	0.5827	12728	876.5
843	3942.9	-0.82115	0.5832	12714	874.5
844	3939.7	-0.74195	0.5829	12604	861.5
845	3941.9	-0.72765	0.5829	12439	841
846	3943.4	-0.6179	0.5814	12233	829
847	3939.5	-0.64325	0.5809	12219	823.5
848	3943.8	-0.6153	0.581	12219	818
849	3940.8	-0.6348	0.5811	12219	814
850	3940.5	-0.73675	0.5826	12219	810
851	3939.2	-0.6452	0.5817	12219	808
852	3937.9	-0.75365	0.5817	12219	804.5
853	3941.7	-0.72895	0.5802	12219	802.5
854	3938	-0.853	0.579	12191	801
855	3937.9	-0.95365	0.5805	12219	798.5
856	3941.1	-1.13285	0.5803	12191	796.5
857	3941.3	-1.23155	0.581	12191	795
858	3943	-1.2205	0.5802	12191	794
859	3944.3	-1.21205	0.5792	12191	793
860	3944.6	-1.2101	0.5781	12219	792.5
861	3944	-1.214	0.5782	12191	791
862	3945	-1.3075	0.5782	12219	790
863	3944.3	-1.31205	0.578	12191	789
864	3944.3	-1.21205	0.5767	12191	788
865	3944.9	-1.10815	0.5751	12288	799.5
866	3946.5	-1.09775	0.5752	12590	817
867	3943.9	-1.01465	0.5763	12645	823
868	3945.4	-1.1049	0.5773	12659	828
869	3945.1	-1.00685	0.5783	12673	831.5
870	3947.5	-0.99125	0.5781	12673	833
871	3949.1	-0.98085	0.5785	12673	834.5
872	3948.9	-0.98215	0.579	12700	836.5
873	3949.4	-0.9789	0.5804	12700	838
874	3951.7	-0.96395	0.5804	12700	838.5
875	3956.7	-0.93145	0.5807	12700	839.5
876	3957.3	-1.02755	0.5804	12700	840.5
877	3955.7	-1.13795	0.5807	12673	841
878	3959	-1.1165	0.5811	12700	841
879	3961.6	-1.1996	0.5819	12700	842
880	3962.5	-1.19375	0.5821	12659	842
881	3967.1	-1.06385	0.5813	12563	834
882	3973.1	-0.92485	0.5805	12563	832
883	3976.4	-0.8034	0.58	12563	830.5
884	3984.3	-0.75205	0.5786	12577	832
885	3990.8	-0.8098	0.5778	12604	834
886	3994.3	-0.78705	0.575	12604	834.5
887	4001.7	-0.73895	0.5725	12604	834.5
888	4009.2	-0.7902	0.5714	12632	835.5
889	4015.2	-0.8512	0.57	12632	836
890	4019.8	-0.7213	0.567	12632	836.5
891	4034.3	-0.62705	0.5654	12632	837.5
892	4038.7	-0.79845	0.5647	12632	837.5
893	4048	-0.738	0.5637	12632	837.5
894	4051.4	-0.7159	0.5626	12632	837
895	4057.2	-0.7782	0.5633	12879	861
896	4062.8	-0.8418	0.5654	13086	877.5
897	4063.4	-0.9379	0.5662	13127	884.5
898	4065.7	-0.92295	0.5669	13251	899.5
899	4068.1	-1.00735	0.5676	13265	905.5
900	4068.8	-1.0028	0.5679	12948	882.5
901	4072.1	-0.98135	0.5691	12921	880
902	4073.7	-1.07095	0.5699	12921	879.5
903	4067.9	-1.10865	0.5719	12921	879
904	4066.8	-1.0158	0.5725	12934	879.5
905	4067.6	-1.0106	0.5724	12934	879.5
906	4068.9	-1.00215	0.5729	12934	879.5
907	4070.1	-0.89435	0.573	12921	880
908	4068.6	-0.9041	0.5736	12934	880
909	4061.6	-0.9496	0.5735	12934	880.5
910	4059.1	-0.86585	0.571	12934	881.5
911	4064.7	-0.72945	0.5675	12948	883
912	4071.1	-0.68785	0.565	13196	898.5
913	4087.2	-0.6832	0.5621	13333	916.5
914	4095.4	-0.6299	0.5589	13333	921
915	4111.8	-0.6233	0.5553	13333	923.5
916	4121.9	-0.55765	0.5519	13333	924.5
917	4135.8	-0.4673	0.5487	13333	926.5
918	4147.4	-0.3919	0.546	13333	929
919	4159.5	-0.21325	0.5419	13320	929
920	4172.4	-0.1294	0.5389	13320	930.5
921	4188	-0.028	0.5352	13320	931.5
922	4208.9	0.10785	0.5303	13292	931.5
923	4227	0.3255	0.5255	13292	932
924	4245.3	0.44445	0.5199	13292	933
925	4272.5	0.52125	0.5159	13278	933
926	4287.6	0.4194	0.5118	13278	932.5
927	4302.8	0.3182	0.5095	13265	932.5
928	4304.4	0.1286	0.5083	13278	933.5
929	4304.2	-0.0727	0.5092	13278	933.5
930	4283.6	-0.3066	0.5114	13278	933.5
931	4256	-0.586	0.5158	13278	934
932	4231.4	-0.7459	0.5199	13265	933.5
933	4196.6	-0.8721	0.5237	13278	933
934	4157.9	-1.02365	0.5266	13278	934
935	4135.6	-1.0686	0.5293	13278	934.5
936	4109.8	-1.1363	0.5324	13292	935.5
937	4090.8	-1.1598	0.5348	13292	935.5
938	4075.6	-1.2586	0.5363	13292	936.5
939	4074	-1.169	0.5352	13292	936.5
940	4072.3	-1.08005	0.5342	13292	937
941	4079.1	-0.93585	0.5312	13292	937
942	4092.9	-0.84615	0.5282	13320	937.5
943	4105.9	-0.56165	0.523	13292	938
944	4109.1	-0.64085	0.5214	13292	938
945	4105.6	-0.6636	0.5213	13292	938
946	4099.6	-0.9026	0.5221	13292	937.5
947	4086.6	-1.0871	0.5247	13278	937.5
948	4068.2	-1.2067	0.5267	13278	937.5
949	4042.4	-1.2744	0.5288	13278	937.5
950	4016.8	-1.5408	0.5337	13292	937.5
951	3993.5	-1.59225	0.5368	13292	937.5
952	3972	-1.532	0.5382	13320	938
953	3951.7	-1.46395	0.5396	13320	938.5
954	3947	-1.2945	0.5387	13320	939.5
955	3947.9	-1.18865	0.5377	13320	939.5
956	3956.3	-0.93405	0.5352	13320	940.5
957	3970	-0.745	0.5314	13320	940
958	3990.4	-0.6124	0.5283	13320	940
959	4004.6	-0.6201	0.5255	13320	940
960	4019.7	-0.62195	0.5232	13292	939.5
961	4028.6	-0.6641	0.5201	13292	940.5
962	4036.8	-0.7108	0.5192	13292	940.5
963	4042.9	-0.77115	0.5196	13292	940.5
964	4042.8	-0.9718	0.5197	13292	940
965	4040.9	-0.98415	0.5206	13292	940
966	4035.1	-1.02185	0.5218	13292	939.5
967	4044	-1.064	0.5249	13278	939.5
968	4050.7	-1.02045	0.5256	13278	938.5
969	4063.1	-0.93985	0.5265	13265	937.5
970	4070.4	-0.8924	0.5263	12301	862.5
971	4079.1	-0.73585	0.5249	11710	828.5
972	4090.3	-0.56305	0.5229	11682	811.5
973	4092.9	-0.54615	0.5218	11682	802
974	4091.8	-0.6533	0.5211	11682	794.5
975	4096.2	-0.6247	0.52	11682	787
976	4102.2	-0.5857	0.5179	11668	781
977	4103.9	-0.67465	0.5175	11668	776.5
978	4106.6	-0.7571	0.5172	11668	771.5
979	4109.2	-0.7402	0.5162	11668	766.5
980	4110.6	-0.7311	0.5154	11668	763
981	4110.4	-0.7324	0.5155	11668	760
982	4113.8	-0.7103	0.5138	11668	757
983	4113.5	-0.71225	0.5147	11641	753.5
984	4106	-0.761	0.5128	11668	751.5
985	4097.7	-0.71495	0.5087	11641	749.5
986	4094.1	-0.63835	0.5052	11641	747.5
987	4095.2	-0.6312	0.5025	11641	745.5
988	4100.6	-0.7961	0.5043	13251	890.5
989	4100.7	-0.89545	0.5065	13732	917
990	4106.3	-1.05905	0.5103	13829	938
991	4111	-1.0285	0.5145	13815	945.5
992	4112.4	-1.1194	0.5179	13609	926.5
993	4111.9	-0.92265	0.5183	12742	873.5
994	4110.8	-0.8298	0.5194	12728	867.5
995	4105	-0.7675	0.5223	12728	865
996	4103.1	-0.77985	0.5235	12728	862.5
997	4101.8	-0.5883	0.5245	12728	862
998	4102.8	-0.5818	0.5257	12728	861
999	4103.1	-0.57985	0.5282	12728	860.5
1000	4101.5	-0.59025	0.5298	12728	859.5
1001	4099.7	-0.60195	0.5319	12728	859
1002	4100.5	-0.69675	0.5334	12728	858.5
1003	4103.6	-0.6766	0.5339	12728	858
1004	4105	-0.6675	0.535	12728	857.5
1005	4108	-0.648	0.5356	12728	858.5
1006	4110.8	-0.6298	0.5362	12728	857.5
1007	4113.6	-0.6116	0.5368	12728	857.5
1008	4113	-0.6155	0.538	12590	836.5
1009	4113.6	-0.6116	0.5369	11902	798
1010	4113.3	-0.41355	0.5351	11806	788
1011	4112.9	-0.41615	0.5347	11779	781.5
1012	4112.1	-0.42135	0.5344	11779	774
1013	4111.1	-0.42785	0.5355	12012	787
1014	4112	-0.522	0.5366	12453	812
1015	4106.5	-0.45775	0.5374	12577	822.5
1016	4103.4	-0.3779	0.5368	12673	832.5
1017	4101.9	-0.38765	0.538	12700	836
1018	4096.7	-0.42145	0.5414	12714	841
1019	4096.6	-0.5221	0.5439	12728	843.5
1020	4097.7	-0.51495	0.546	12742	845.5
1021	4098	-0.513	0.5465	12769	848
1022	4098.6	-0.5091	0.5482	12769	850.5
1023	4097.4	-0.4169	0.5483	12769	852
1024	4095.6	-0.4286	0.5488	12783	853
1025	4095.4	-0.3299	0.5491	12783	854
1026	4095.9	-0.22665	0.5485	12783	854.5
1027	4093	-0.2455	0.55	12783	855.5
1028	4083.3	-0.20855	0.5494	12783	856.5
1029	4082.9	-0.11115	0.5492	12797	859
1030	4078.7	-0.03845	0.549	12811	860.5
1031	4082.5	-0.01375	0.5488	12838	862
1032	4090.6	0.0389	0.5487	12838	863.5
1033	4099.2	-0.1052	0.551	12838	864
1034	4102.4	-0.0844	0.5516	12811	864
1035	4101.9	-0.08765	0.5528	12811	863.5
1036	4098.3	-0.21105	0.5538	12811	863.5
1037	4096.3	-0.22405	0.5531	12811	863.5
1038	4097.8	-0.2143	0.5544	12948	888.5
1039	4098.4	-0.2104	0.5553	13430	919
1040	4096.4	-0.2234	0.558	13471	926.5
1041	4097.4	-0.2169	0.559	13499	932
1042	4100.2	-0.1987	0.56	13526	939
1043	4101.6	-0.2896	0.5623	13526	942.5
1044	4104.4	-0.2714	0.5637	13526	945.5
1045	4105.1	-0.26685	0.5656	13526	948
1046	4107.6	-0.3506	0.5674	13526	950.5
1047	4103	-0.2805	0.5686	13526	953
1048	4091.3	-0.35655	0.5713	13554	956
1049	4069.8	-0.4963	0.5751	13554	958
1050	4050	-0.525	0.5778	13554	960.5
1051	4036.5	-0.51275	0.5797	13554	962.5
1052	4023.5	-0.49725	0.5802	13554	963.5
1053	4022.8	-0.3018	0.5797	13554	965.5
1054	4022.7	-0.10245	0.5772	13554	966.5
1055	4027.2	0.1268	0.5739	13567	967
1056	4045.1	0.24315	0.5701	13567	968
1057	4059.5	0.33675	0.567	13554	969
1058	4078.1	0.35765	0.5636	13554	969.5
1059	4093.1	0.35515	0.56	13554	970
1060	4111.3	0.37345	0.5564	13554	970.5
1061	4126.2	0.2703	0.5535	13540	970.5
1062	4131.3	0.10345	0.5524	13554	970.5
1063	4128.4	-0.0154	0.5529	13540	970
1064	4121.7	-0.15895	0.5537	13540	971
1065	4103.8	-0.3753	0.5553	13540	971
1066	4077.8	-0.4443	0.5582	13540	972.5
1067	4048.6	-0.6341	0.56	13554	972
1068	4005.8	-0.7123	0.5636	13554	972
1069	3970.2	-0.9437	0.5683	13540	972.5
1070	3936.9	-1.26015	0.5753	13540	971
1071	3909.9	-1.23565	0.5774	13526	971
1072	3902.1	-1.18635	0.5793	13540	972
1073	3893.4	-1.0429	0.5779	13540	973
1074	3899.4	-0.8039	0.5754	13554	973
1075	3918	-0.683	0.5723	13554	974
1076	3946.2	-0.3997	0.5667	13554	974
1077	3983.8	-0.1553	0.5603	13540	974
1078	4014.7	0.14555	0.553	13554	975.5
1079	4062.4	0.5556	0.5455	13554	976
1080	4093.5	0.65775	0.5393	13554	976
1081	4124.1	0.55665	0.5352	13554	975.5
1082	4146	0.499	0.5312	13554	976
1083	4156.6	0.2679	0.5291	13554	975.5
1084	4152.3	-0.06005	0.5309	13540	976
1085	4143.1	-0.31985	0.5343	13540	976
1086	4125.6	-0.5336	0.5378	13540	975.5
1087	4095.9	-0.72665	0.5442	13526	974.5
1088	4068.5	-0.90475	0.5497	13526	973.5
1089	4042.8	-0.6718	0.5514	13540	974
1090	4021.6	-0.7096	0.5566	13540	974
1091	4011.2	-0.5772	0.5606	13554	976
1092	4009.2	-0.3902	0.5635	13554	977
1093	4009.6	-0.1876	0.5635	13540	976
1094	4021.7	-0.00895	0.566	13526	973.5
1095	4031.6	0.0554	0.5656	13526	973.5
1096	4049.4	0.1711	0.565	13526	972.5
1097	4068.6	0.2959	0.5632	13526	973.5
1098	4096.4	0.3766	0.5603	13499	973
1099	4118.8	0.4222	0.5584	13499	973
1100	4140.7	0.46455	0.5561	13499	972.5
1101	4161.4	0.3991	0.5553	13499	971
1102	4178.4	0.2096	0.5541	13485	971.5
1103	4189.8	0.0837	0.5542	13485	970
1104	4198.7	-0.05845	0.5559	13471	969.5
1105	4197.6	-0.1656	0.5581	13471	969
1106	4193.1	-0.39485	0.5625	13485	969
1107	4187.5	-0.43125	0.5647	13499	970
1108	4184.1	-0.45335	0.5685	12700	924.5
1109	4172.3	-0.33005	0.5698	12191	869.5
1110	4162.8	-0.4918	0.5736	12164	854.5
1111	4149.2	-0.4802	0.5764	12164	847.5
1112	4131	-0.4985	0.5775	12178	840
1113	4118.3	-0.38105	0.579	12191	832.5
1114	4112.3	-0.22005	0.5803	12123	825.5
1115	4108.6	-0.1441	0.5793	12054	815.5
1116	4100.9	-0.09415	0.579	12054	809
1117	4098.3	-0.01105	0.5785	12054	804
1118	4095.8	0.0727	0.578	12054	801.5
1119	4090	0.035	0.5799	12040	797.5
1120	4086.8	0.0142	0.5791	12054	794.5
1121	4085.2	0.1038	0.5785	12054	792
1122	4082	0.083	0.5777	12040	790
1123	4079.9	0.16935	0.577	12026	786
1124	4070	0.105	0.5763	12907	852
1125	4077.1	0.25115	0.5735	13127	873
1126	4092.9	0.35385	0.5712	13664	926.5
1127	4116.6	0.5079	0.5671	13760	943.5
1128	4133.9	0.62035	0.5634	13774	953
1129	4158.8	0.6822	0.561	13801	961
1130	4183	0.8395	0.5577	13801	969.5
1131	4193.6	0.9084	0.5565	13774	974
1132	4210.7	1.01955	0.5544	13774	978
1133	4226.2	1.1203	0.5508	13774	980.5
1134	4251.4	1.0841	0.5505	13526	950.5
1135	4271.1	1.01215	0.5501	13058	927
1136	4285.5	1.00575	0.5488	13017	921.5
1137	4295.1	0.96815	0.5493	13003	917
1138	4304	0.926	0.5494	12700	884.5
1139	4304.2	0.9273	0.5489	12109	847
1140	4300.4	0.8026	0.5504	12054	832.5
1141	4294.4	0.6636	0.5514	12054	825
1142	4278.2	0.5583	0.553	12040	817.5
1143	4268.2	0.4933	0.5552	12040	813
1144	4251.9	0.48735	0.5587	12054	807
1145	4234.1	0.37165	0.5612	12054	803.5
1146	4213.8	0.4397	0.5648	12054	801
1147	4201.2	0.3578	0.5674	12081	798.5
1148	4179.4	0.4161	0.5682	12095	795
1149	4165.2	0.4238	0.5687	12095	793.5
1150	4151.4	0.3341	0.569	12453	820.5
1151	4134.7	0.22555	0.5705	12590	828
1152	4121.3	0.03845	0.572	12590	830.5
1153	4106.1	-0.06035	0.574	12632	833.5
1154	4090.3	-0.06305	0.5759	12645	836.5
1155	4081	-0.1235	0.5772	12329	815
1156	4073.4	-0.0729	0.5773	12329	812.5
1157	4073.1	0.12515	0.5761	12398	815.5
1158	4069.8	0.1037	0.5768	12425	815.5
1159	4071.6	0.1154	0.5768	12425	815
1160	4066.7	0.08355	0.5768	12425	815
1161	4066.3	0.08095	0.576	12425	815
1162	4062.1	0.15365	0.5759	12439	814.5
1163	4055.1	0.20815	0.574	12425	814.5
1164	4053.7	0.19905	0.5722	12453	816
1165	4055.4	0.2101	0.5708	12370	808
1166	4050.7	0.17955	0.5698	12260	802.5
1167	4045.2	0.2438	0.5686	12260	801
1168	4046.2	0.2503	0.567	12260	799.5
1169	4043.4	0.3321	0.5643	12260	798
1170	4046.8	0.3542	0.5616	12260	797
1171	4044.9	0.44185	0.5577	12260	796.5
1172	4044.5	0.33925	0.5568	12260	796.5
1173	4047.1	0.25615	0.5555	12260	795.5
1174	4051.7	0.18605	0.5541	12260	794.5
1175	4063	0.2595	0.5528	12260	794.5
1176	4068.6	0.2959	0.5523	12260	793.5
1177	4076.9	0.24985	0.5523	12246	793
1178	4081.7	0.18105	0.5521	12246	792
1179	4082	0.183	0.5511	12246	790.5
1180	4086.6	0.1129	0.5501	12246	790.5
1181	4087.7	0.12005	0.5497	12246	790
1182	4090.9	0.14085	0.548	12467	808
1183	4086.6	0.0129	0.5494	12659	823.5
1184	4085.5	0.00575	0.5492	12700	829
1185	4085.4	-0.0949	0.551	12728	832
1186	4075.6	-0.0586	0.5513	12742	837.5
1187	4072.6	-0.0781	0.5509	12769	842.5
1188	4075.6	0.0414	0.5486	12797	846.5
1189	4070.2	0.1063	0.5439	12811	851
1190	4030.8	0.3502	0.4469	13457	905.5
1191	4027.5	0.32875	0.4444	13829	914
1192	4025.9	0.31835	0.439	13870	931.5
1193	4028.3	0.33395	0.4364	13843	939.5
1194	4035.1	0.37815	0.4324	13843	951
1195	4044.1	0.43665	0.4273	13843	958
1196	4055.1	0.40815	0.4234	13829	963
1197	4065.2	0.3738	0.4217	13843	968.5
1198	4345.7	0.99705	0.2982	12398	877.5
1199	4338.1	0.64765	0.3033	13911	943
1200	4342.3	0.67495	0.3039	13072	879
1201	4203.5	0.77275	0.2616	11572	793
1202	4184.4	0.5486	0.271	12783	804
1203	4158.6	0.2809	0.2804	12879	816
1204	4135.6	0.2314	0.288	12123	766.5
1205	4112	0.178	0.2947	12095	765
1206	4095.9	0.17335	0.2975	12109	765.5
1207	4088.5	0.22525	0.2991	12109	767.5
1208	4086.7	0.21355	0.2999	12123	768.5
1209	4087.2	0.3168	0.301	12123	769.5
1210	4086.3	0.41095	0.2994	10994	757.5
1211	4062.1	0.15365	0.3009	11751	797
1212	4057.7	0.12505	0.3048	12123	764.5
1213	4052.4	0.0906	0.3056	11627	741.5
1214	4049.5	0.17175	0.3077	12219	775.5
1215	4048.1	0.06265	0.311	13664	918.5
1216	4047.7	0.06005	0.3161	13746	913
1217	4048.7	-0.03345	0.3203	13760	923
1218	4045.9	-0.05165	0.3238	13691	927
1219	4047.1	-0.04385	0.3282	13705	933
1220	4051.1	-0.01785	0.3326	13732	943.5
1221	4055.4	0.1101	0.3331	12095	837
1222	4063.8	0.1647	0.3331	12178	879
1223	4069.8	0.1037	0.3367	13457	925.5
1224	4075.2	0.1388	0.3405	13609	933.5
1225	4082.3	0.18495	0.3441	13636	941
1226	4085.8	0.2077	0.3471	13664	949
1227	4090.5	0.13825	0.3537	13677	955
1228	4097.4	0.2831	0.3575	13705	961.5
1229	4101.2	0.3078	0.3619	13732	964.5
1230	4108.3	0.55395	0.366	13732	969
1231	4112.7	0.68255	0.3678	12356	865.5
1232	4113.6	0.6884	0.3699	12673	889
1233	4113	0.7845	0.3719	12811	890.5
1234	4109.6	0.5624	0.3766	13072	908.5
1235	4104.2	0.5273	0.377	13155	912.5
1236	4096.4	0.3766	0.3802	13182	913.5
1237	4090.2	0.3363	0.3817	13223	918.5
1238	4087	0.2155	0.3826	13265	922
1239	4088.3	0.22395	0.3827	13416	934
1240	4087.4	0.1181	0.3871	13829	968
1241	4084.9	0.10185	0.3888	13815	976.5
1242	4083.2	0.1908	0.3899	13815	980.5
1243	4080.3	0.07195	0.3915	13815	984
1244	4079.5	0.06675	0.3948	13801	986.5
1245	4074.6	-0.0651	0.3989	13801	988.5
1246	4076.4	-0.0534	0.4043	13801	990
1247	4069.2	-0.1002	0.4078	13774	990.5
1248	4072.1	0.01865	0.4124	13526	947.5
1249	4074.3	0.03295	0.4149	12467	924
1250	4080.1	0.17065	0.4174	13388	953
1251	4083.4	0.1921	0.4205	13457	957
1252	4085.8	0.2077	0.4247	13471	958.5
1253	4087.2	0.2168	0.4292	13471	959
1254	4087.1	0.21615	0.4328	13485	960.5
1255	4085.7	0.20705	0.4355	13540	979.5
1256	4086.7	0.11355	0.4407	13829	986.5
1257	4086.5	0.21225	0.4425	13801	991.5
1258	4087.7	0.22005	0.4468	13815	994
1259	4091.4	0.2441	0.4513	13801	996.5
1260	4093.9	0.26035	0.4541	13801	997.5
1261	4094.1	0.26165	0.4594	13801	998.5
1262	4093.2	0.3558	0.4628	13801	999.5
1263	4089.7	0.23305	0.4682	13801	1000.5
1264	4085.5	0.20575	0.4721	13774	1001
1265	4079.4	0.0661	0.478	13774	1001
1266	4076.7	0.04855	0.4828	13774	1001.5
1267	4074.3	0.03295	0.4865	13774	1001.5
1268	4070.2	0.0063	0.4913	13774	1001.5
1269	4067.1	-0.01385	0.4963	13760	1002
1270	4062.8	-0.0418	0.5008	13774	1003
1271	4060.5	-0.05675	0.5049	13774	1003
1272	4056.7	-0.08145	0.51	13774	1003.5
1273	4050.7	-0.02045	0.5143	13760	1004
1274	4049	-0.0315	0.5179	13774	1004.5
1275	4044.6	-0.0601	0.5225	13774	1004.5
1276	4044.3	-0.06205	0.5269	13760	1004
1277	4039.4	0.0061	0.5299	13760	1003
1278	4040.2	0.2113	0.5308	12879	936.5
1279	4039.6	0.2074	0.532	12797	923.5
1280	4038.6	0.2009	0.5339	12852	920
1281	4040.3	0.11195	0.5361	12866	914.5
1282	4040	0.11	0.5367	12866	910.5
1283	4039	0.1035	0.5388	12866	907
1284	4038.3	0.09895	0.5407	12659	879.5
1285	4035.9	0.08335	0.541	12288	857.5
1286	4035.4	0.0801	0.541	12260	850
1287	4033.3	0.06645	0.5423	12288	841.5
1288	4034.3	0.07295	0.5419	12288	836
1289	4035	0.0775	0.5423	12288	833
1290	4032	0.058	0.5421	12288	829.5
1291	4032.9	0.26385	0.5397	12260	825
1292	4023.5	0.10275	0.5392	12260	822.5
1293	4020	0.08	0.5382	12288	821
1294	4016.3	0.15595	0.5351	12301	820
1295	4013	0.2345	0.5317	12329	820
1296	4017	0.2605	0.5295	12370	820.5
1297	4015.9	0.25335	0.5279	12370	820
1298	4017	0.2605	0.5262	12370	819
1299	4014.7	0.24555	0.5243	12370	818
1300	4019.2	0.1748	0.524	12370	817
1301	4022	0.093	0.524	12714	868
1302	4025.3	0.11445	0.5257	13182	884.5
1303	4026.6	0.0229	0.5295	13058	881.5
1304	4025.6	0.0164	0.531	13058	883.5
1305	4023.9	0.00535	0.5328	13058	887
1306	4024.8	-0.0888	0.5337	13072	889.5
1307	4021.1	-0.11285	0.5356	13072	890.5
1308	4025.8	-0.0823	0.538	13058	892.5
1309	4027.2	0.0268	0.5385	13072	894.5
1310	4031.2	0.0528	0.5388	13072	895
1311	4032.5	-0.03875	0.5425	13072	896.5
1312	4030.8	0.0502	0.5415	13072	898
1313	4029.9	0.04435	0.5434	12976	890.5
1314	4030.8	0.0502	0.5461	12948	888.5
1315	4031.4	0.0541	0.5471	13072	897.5
1316	4032.8	-0.0368	0.549	13086	900
1317	4032.9	0.06385	0.5478	13113	902
1318	4038.4	0.1996	0.5505	13113	903
1319	4033.5	0.06775	0.5524	13113	903.5
1320	4020.5	-0.01675	0.554	13113	906
1321	4015.7	-0.04795	0.553	13127	908
1322	4020	0.18	0.5513	13141	910.5
1323	4020.5	0.18325	0.5497	13155	912.5
1324	4026.6	0.2229	0.5478	13155	912.5
1325	4028.7	0.23655	0.5463	13155	913.5
1326	4028.5	0.23525	0.5455	13155	914.5
1327	4023.4	0.1021	0.5465	13155	914.5
1328	4022.6	0.0969	0.5456	13155	915.5
1329	4018.9	0.07285	0.5438	13155	915.5
1330	4023.3	0.10145	0.5433	13155	915.5
1331	4023.1	0.20015	0.5417	13155	916
1332	4019.2	0.0748	0.5412	13155	916
1333	4013.6	0.1384	0.541	13155	917
1334	4009.9	0.11435	0.5404	13155	916
1335	4004.3	0.07795	0.54	13155	918
1336	4002.5	0.16625	0.5395	13155	917
1337	3996.6	0.3279	0.5352	13155	918
1338	4000.7	0.25455	0.5334	13141	917
1339	4004.2	0.2773	0.5332	13155	918
1340	4002.7	0.26755	0.5315	13155	918
1341	3999.7	0.14805	0.5305	13141	917.5
1342	3999.7	0.14805	0.5296	13155	917
1343	4000.3	0.05195	0.5296	13155	918
1344	3994	0.011	0.5303	13155	918
1345	3991.7	-0.00395	0.53	13141	918
1346	3987.5	0.06875	0.5293	13141	917.5
1347	3987.9	0.07135	0.5284	13155	917.5
1348	3989	0.1785	0.5279	13141	918
1349	3987.4	0.1681	0.5266	13141	917
1350	3984.5	0.14925	0.5247	13141	918
1351	3987.5	0.16875	0.5252	13141	918
1352	3984	0.446	0.5194	13141	918
1353	3978.2	0.1083	0.525	13141	918
1354	3973.1	0.17515	0.5262	13141	918
1355	3960.9	-0.00415	0.5288	13141	918
1356	3951.2	-0.1672	0.5332	13141	918
1357	3928.3	-0.31605	0.5369	13141	918.5
1358	3910.1	-0.43435	0.5422	13155	918
1359	3892.7	-0.44745	0.5468	13155	917.5
1360	3874.9	-0.46315	0.5514	13155	918
1361	3859.9	-0.26065	0.5524	13155	917
1362	3857	-0.0795	0.5535	13155	919
1363	3853.5	-0.10225	0.556	13155	918.5
1364	3852.7	-0.00745	0.554	13155	918.5
1365	3855.1	-0.09185	0.5533	13155	918.5
1366	3851.1	-0.11785	0.5524	13155	917.5
1367	3850.4	-0.3224	0.5541	13141	918
1368	3859.1	-0.26585	0.5551	13141	917
1369	3864.4	-0.2314	0.5555	13127	915.5
1370	3876.5	-0.15275	0.5553	13113	914
1371	3883.9	-0.20465	0.557	13141	916.5
1372	3897.2	0.0818	0.556	13141	916.5
1373	3899.8	0.1987	0.5553	13141	916.5
1374	3909.1	0.25915	0.5557	13155	918
1375	3912.2	0.2793	0.5556	13182	919
1376	3911.6	0.2754	0.557	13182	919.5
1377	3905.1	0.13315	0.5596	13182	919.5
1378	3899.8	0.0987	0.5627	13155	919.5
1379	3892.1	-0.05135	0.5664	13182	920
1380	3891.8	0.2467	0.5655	12356	859
1381	3885	0.6025	0.5539	11820	769.5
1382	3881.9	0.48235	0.5545	11875	769
1383	3882.9	0.58885	0.5538	11875	768.5
1384	3880.6	0.5739	0.5536	11889	767
1385	3880	0.57	0.5526	11889	766
1386	3877.7	0.55505	0.5516	11889	764
1387	3877.1	0.55115	0.5521	11889	762.5
1388	3877.3	0.45245	0.5521	11902	761
1389	3876.8	0.5492	0.5509	11889	759.5
1390	3879.3	0.56545	0.5507	11889	759
1391	3876.4	0.5466	0.5503	11889	758
1392	3876.1	0.54465	0.5495	11902	757.5
1393	3877.2	0.4518	0.55	12632	813.5
1394	3875.8	0.4427	0.5509	12769	823.5
1395	3879.3	0.46545	0.5507	12783	829
1396	3877.5	0.45375	0.5524	12797	836.5
1397	3873.6	0.4284	0.5538	12811	840
1398	3875.2	0.3388	0.5563	12811	846.5
1399	3874.4	0.3336	0.5574	12838	849
1400	3870.4	0.2076	0.5605	12852	852.5
1401	3871.9	0.31735	0.5611	12866	855.5
1402	3870	0.305	0.5632	12976	870.5
1403	3868.2	0.2933	0.5645	13127	881.5
1404	3869.7	0.30305	0.5656	13155	888.5
1405	3867.1	0.38615	0.5656	13182	892.5
1406	3864.4	0.3686	0.5674	13182	896
1407	3856.2	0.3153	0.5689	13196	900.5
1408	3849.1	0.26915	0.5703	13210	903
1409	3846	0.349	0.5702	13223	909.5
1410	3849	0.3685	0.5709	13388	923.5
1411	3851.8	0.3867	0.5709	13402	927
1412	3856.4	0.4166	0.5702	13402	929.5
1413	3854.1	0.40165	0.5703	13416	932
1414	3857.6	0.4244	0.5703	13402	935.5
1415	3860.7	0.44455	0.5697	13402	936.5
1416	3872.5	0.42125	0.571	13416	938
1417	3874.5	0.43425	0.5736	13388	938.5
1418	3876.4	0.3466	0.5761	13388	938.5
1419	3871.2	0.3128	0.5778	13388	939.5
1420	3871.4	0.3141	0.5799	13278	928
1421	3872.6	0.3219	0.5813	12921	902.5
1422	3878.1	0.45765	0.5809	12742	886
1423	3879.1	0.46415	0.5803	12714	877
1424	3876.4	0.3466	0.5815	12728	875.5
1425	3877.3	0.35245	0.583	12866	883.5
1426	3880.3	0.47195	0.5829	12921	887.5
1427	3879.6	0.3674	0.5845	12921	885.5
1428	3876.6	0.3479	0.5863	12879	883.5
1429	3881.3	0.47845	0.5872	12879	882
1430	3879.3	0.46545	0.5878	12907	882
1431	3879.6	0.4674	0.5889	12907	881.5
1432	3877	0.5505	0.5896	12907	881.5
1433	3878.8	0.5622	0.5894	12879	880.5
1434	3874.7	0.53555	0.5886	12907	881
1435	3873.6	0.5284	0.5883	12921	882.5
1436	3879.7	0.56805	0.5863	12934	884
1437	3878.4	0.5596	0.5848	12948	885
1438	3886.2	0.7103	0.5814	12948	885.5
1439	3888.1	0.72265	0.5785	12948	885.5
1440	3893.1	0.65515	0.5776	13223	936.5
1441	3897.2	0.4818	0.5788	13815	961
1442	3894.4	0.4636	0.5781	13664	956.5
1443	3895.3	0.46945	0.5775	13664	960
1444	3892.8	0.4532	0.5768	13664	963
1445	3887.6	0.5194	0.5751	13664	967
1446	3883.5	0.39275	0.5749	13664	970
1447	3876.5	0.34725	0.5749	13677	972.5
1448	3861.8	0.3517	0.5749	13664	973.5
1449	3856.5	0.31725	0.5751	13636	974.5
1450	3855.1	0.40815	0.5739	13677	977
1451	3853.4	0.3971	0.5729	13677	979.5
1452	3858.9	0.53285	0.571	13677	980.5
1453	3854.7	0.50555	0.5696	13677	981.5
1454	3856.8	0.5192	0.5671	13677	982.5
1455	3857.2	0.5218	0.5658	13664	983
1456	3861.3	0.54845	0.5645	13691	987.5
1457	3861.2	0.6478	0.5614	13705	989
1458	3859.6	0.6374	0.5587	13801	999
1459	3863.9	0.66535	0.5582	13815	1001.5
1460	3864.1	0.66665	0.5558	13829	1002.5
1461	3856.6	0.6179	0.5541	13829	1004.5
1462	3866.9	0.68485	0.553	13829	1005.5
1463	3860.5	0.54325	0.553	13815	1006
1464	3855	0.6075	0.5497	13829	1008
1465	3856.1	0.61465	0.5473	13829	1008.5
1466	3857.6	0.7244	0.5444	13829	1009.5
1467	3858.6	0.7309	0.5426	13829	1011.5
1468	3855	0.7075	0.5391	13829	1011.5
1469	3853.6	0.6984	0.5376	13829	1012.5
1470	3857.4	0.7231	0.5345	13829	1013
1471	3850.4	0.6776	0.533	13829	1014
1472	3843.5	0.63275	0.5312	13829	1014
1473	3835.8	0.5827	0.5289	13843	1014.5
1474	3830.7	0.64955	0.5266	13829	1014.5
1475	3821.4	0.5891	0.5258	13829	1015
1476	3818	0.567	0.5253	13829	1016
1477	3817	0.4605	0.5257	13829	1015.5
1478	3806.8	0.3942	0.5279	13829	1015
1479	3794.9	0.31685	0.5297	13815	1015
1480	3767.4	0.1381	0.5335	13815	1015.5
1481	3738.8	-0.0478	0.5373	13815	1014
1482	3711.6	-0.3246	0.5376	13815	1014.5
1483	3700.5	-0.59675	0.5389	13815	1014
1484	3706.1	-0.66035	0.5404	13801	1013
1485	3722.4	-0.4544	0.5395	13774	1012
1486	3737.7	-0.35495	0.54	13801	1012
1487	3761	-0.2035	0.5421	13801	1012
1488	3789	0.3785	0.5387	13801	1013
1489	3818.8	0.6722	0.5389	13801	1013.5
1490	3843.2	0.8308	0.5374	13801	1013.5
1491	3870.2	0.8063	0.5354	13774	1013
1492	3893.9	0.86035	0.5334	13801	1013
1493	3907.9	0.75135	0.5335	13801	1014
1494	3917.4	0.6131	0.5354	13801	1014.5
1495	3922.3	0.44495	0.5368	13815	1015
1496	3921.9	0.34235	0.5396	13815	1014.5
1497	3926.5	0.27225	0.543	13801	1014
1498	3923.9	0.15535	0.5461	13801	1014
1499	3922.8	0.1482	0.5498	13801	1013.5
1500	3923.3	0.15145	0.5545	13801	1013.5
1501	3923.1	0.15015	0.5579	13774	1014
1502	3920	0.13	0.5608	13801	1014
1503	3913	0.1845	0.5656	13210	969
1504	3906.6	0.1429	0.5676	13003	948.5
1505	3904.9	0.23185	0.5689	13017	942
1506	3897.5	0.28375	0.5701	13141	945.5
1507	3889.2	0.3298	0.5698	13843	1001.5
1508	3885.6	0.5064	0.5676	13815	1003
1509	3889.9	0.53435	0.5669	13815	1004
1510	3893.4	0.5571	0.5666	13815	1006.5
1511	3891.3	0.54345	0.565	13815	1008
1512	3881.4	0.5791	0.5626	13829	1010.5
1513	3885.1	0.60315	0.5604	13829	1012
1514	3884.5	0.49925	0.5595	13815	1012
1515	3888.3	0.42395	0.5607	13801	1011.5
1516	3881.4	0.3791	0.5606	13815	1012
1517	3877.1	0.35115	0.5613	13801	1013
1518	3880.5	0.17325	0.5633	13801	1013
1519	3882.5	0.18625	0.5644	13801	1013
1520	3888	0.322	0.5646	13801	1013
1521	3892.2	0.3493	0.5644	13801	1013.5
1522	3898.4	0.3896	0.5644	13801	1014
1523	3901.9	0.31235	0.5652	13801	1014
1524	3904.6	0.2299	0.5666	13801	1014.5
1525	3910.3	0.26695	0.5697	13815	1015
1526	3912.9	0.18385	0.5732	13705	1004.5
1527	3915.2	0.2988	0.5749	13416	982.5
1528	3920.9	0.33585	0.5759	13292	962.5
1529	3928.6	0.3859	0.575	12590	910.5
1530	3932.5	0.41125	0.5753	12467	893.5
1531	3932.8	0.3132	0.5771	12398	876
1532	3926.7	0.37355	0.5765	12301	865.5
1533	3925.6	0.3664	0.5769	12301	855
1534	3917.7	0.31505	0.5788	12288	850
1535	3919.7	0.42805	0.5791	12301	844.5
1536	3916.5	0.50725	0.5789	12260	834
1537	3919.7	0.62805	0.578	12054	819.5
1538	3920.9	0.63585	0.5764	12040	814.5
1539	3926.6	0.6729	0.5745	12040	810
1540	3924.7	0.66055	0.5742	12040	805.5
1541	3924.2	0.5573	0.5732	12040	801
1542	3928.7	0.58655	0.5727	12040	798.5
1543	3926.9	0.57485	0.5715	12040	796
1544	3927.5	0.57875	0.5707	12040	792.5
1545	3924.1	0.55665	0.5702	12054	791.5
1546	3927	0.4755	0.57	12095	790.5
1547	3923	0.4495	0.5696	12095	789.5
1548	3924	0.556	0.5695	12095	788.5
1549	3925.3	0.56445	0.569	12095	787
1550	3923.4	0.5521	0.5676	12109	787
1551	3922.7	0.44755	0.5687	12577	823.5
1552	3922.5	0.44625	0.5695	12659	830
1553	3920.3	0.33195	0.5706	12700	834.5
1554	3922.5	0.34625	0.5717	12728	840.5
1555	3920.6	0.3339	0.5724	12728	842
1556	3917.4	0.4131	0.5732	12728	844.5
1557	3915.5	0.30075	0.575	12742	847
1558	3916.9	0.30985	0.5758	12742	849
1559	3914	0.391	0.5765	12742	850
1560	3914	0.391	0.5776	12742	851.5
1561	3915	0.4975	0.5782	12742	852.5
1562	3912.3	0.47995	0.5795	12769	853
1563	3913.7	0.48905	0.5799	12769	854
1564	3912	0.478	0.5806	12769	854.5
1565	3906.9	0.54485	0.58	12934	875
1566	3903.2	0.4208	0.5819	13499	921.5
1567	3899.8	0.4987	0.5809	13732	947.5
1568	3904	0.426	0.5833	13829	962.5
1569	3902.3	0.41495	0.5836	13815	966.5
1570	3905.8	0.3377	0.5843	13815	973.5
1571	3900	0.3	0.5851	13815	978.5
1572	3907.2	0.2468	0.5887	13801	980.5
1573	3893.6	0.1584	0.5914	13801	983
1574	3901.4	0.2091	0.5949	13801	986
1575	3899.2	0.0948	0.5978	13774	987.5
1576	3902.8	0.2182	0.5993	13801	990.5
1577	3902.7	0.21755	0.6018	13774	992.5
1578	3902.9	0.21885	0.6042	13801	994
1579	3900.8	0.2052	0.6062	13774	994
1580	3899.2	0.2948	0.6078	13760	995
1581	3896.4	0.3766	0.6095	13774	997
1582	3895.6	0.2714	0.612	13774	998
1583	3886.3	0.21095	0.6134	13774	999.5
1584	3887.3	0.31745	0.6148	13801	1001
1585	3886.7	0.41355	0.6137	13801	1003.5
1586	3930	0.695	0.6102	13774	1003.5
1587	3984.1	1.24665	0.599	13636	976
1588	4154.7	1.35555	0.4852	12535	897.5
1589	4123.4	0.8521	0.4889	12494	816
1590	3787.4	-0.3319	0.5125	10980	780.5
1591	3764.1	-0.08335	0.5122	13636	933
1592	3778.1	0.20765	0.5135	13746	925.5
1593	3784.4	0.4486	0.5099	13843	945.5
1594	3803.4	0.7721	0.5043	12769	862.5
1595	3817.9	0.96635	0.4968	12370	874.5
1596	3840.4	0.9126	0.4935	13567	925.5
1597	3862.6	0.9569	0.4893	13815	956
1598	3883.2	0.8908	0.4865	13829	968
1599	3899.7	0.79805	0.4846	13540	948.5
1600	3917.3	0.71245	0.482	13471	945.5
1601	3926.7	0.57355	0.4813	13457	946.5
1602	3937.3	0.44245	0.4808	13457	947.5
1603	3939.4	0.3561	0.4823	13457	949
1604	3950.9	0.23085	0.485	13430	949.5
1605	3952.8	0.2432	0.4874	13402	947
1606	3946.3	0.20095	0.4896	13402	947.5
1607	3943.4	0.0821	0.4916	13416	950
1608	3931.7	-0.09395	0.4976	13430	951
1609	3909.7	-0.23695	0.502	13430	952.5
1610	3881.7	-0.31895	0.5067	13430	952.5
1611	3857.5	-0.27625	0.5104	13430	953
1612	3839.3	-0.19455	0.5116	13471	956
1613	3831	-0.0485	0.5156	13471	957.5
1614	3832.9	0.26385	0.5146	13898	995
1615	3853.2	0.1958	0.5186	13746	983.5
1616	3874.8	0.3362	0.5186	13801	991.5
1617	3897.3	0.48245	0.5182	13774	972.5
1618	3915.3	0.69945	0.5153	12329	883.5
1619	3930.9	0.70085	0.5138	12164	861
1620	3944.8	0.6912	0.5093	12109	847.5
1621	3954.5	0.65425	0.5061	12081	839.5
1622	3966	0.629	0.5013	12095	832.5
1623	3996.1	0.72465	0.4981	12109	832
1624	4018.6	0.5709	0.4953	13801	964
1625	4040.8	0.5152	0.4943	13732	956.5
1626	4055	0.4075	0.4931	13815	971
1627	4073.3	0.42645	0.4915	13815	978.5
1628	4089	0.4285	0.492	13815	982.5
1629	4100.4	0.4026	0.494	13801	985.5
1630	4105.4	0.2351	0.4961	13554	949
1631	4111.4	0.3741	0.4954	12425	885
1632	4110.5	0.26825	0.4971	12329	870
1633	4108.2	0.2533	0.4992	12329	861.5
1634	4100.8	0.2052	0.5009	12329	853.5
1635	4091.5	0.24475	0.5004	12040	830.5
1636	4086.7	0.21355	0.5005	11875	812.5
1637	4081.6	0.1804	0.5015	11847	804
1638	4075.7	0.24205	0.5021	12040	838
1639	4075.7	0.14205	0.5063	13278	898
1640	4066.5	-0.01775	0.5121	13691	944.5
1641	4059.1	-0.16585	0.5182	13746	956.5
1642	4051.9	-0.21265	0.5235	13760	964
1643	4042.5	-0.27375	0.5292	13760	969
1644	4035.6	-0.2186	0.5329	13499	930
1645	4032.7	-0.13745	0.5369	12866	902.5
1646	4032.3	-0.04005	0.5385	12838	897.5
1647	4035.9	-0.01665	0.541	12838	893
1648	4041.7	0.12105	0.5415	12838	890
1649	4044.8	0.0412	0.5435	12852	888.5
1650	4046.2	0.0503	0.5444	12852	887
1651	4043.1	-0.06985	0.5465	12852	885
1652	4044.7	-0.05945	0.5481	12852	884.5
1653	4040.6	-0.1861	0.5507	12852	883.5
1654	4042.1	-0.07635	0.5516	12852	882.5
1655	4041.6	-0.0796	0.5528	12852	873.5
1656	4042.3	-0.07505	0.553	12494	853.5
1657	4042.7	0.02755	0.5527	12494	848.5
1658	4043.7	0.03405	0.5528	12494	845.5
1659	4044.4	0.0386	0.5527	12467	841.5
1660	4043	0.0295	0.5533	12467	839.5
1661	4049.1	0.06915	0.5533	12467	838
1662	4047.1	0.05615	0.553	12467	835.5
1663	4044.6	0.0399	0.5537	12494	834.5
1664	4037.4	-0.0069	0.5535	12494	833.5
1665	4033	0.0645	0.5527	12508	833.5
1666	4030.2	0.1463	0.5515	12522	835
1667	4032.2	0.1593	0.5504	12535	835.5
1668	4029.1	0.13915	0.5492	12563	835.5
1669	4029.4	0.1411	0.5483	12563	835.5
1670	4019.7	0.17805	0.5453	12563	835
1671	4018.1	0.16765	0.5433	12164	805
1672	4020.1	0.18065	0.5424	12095	799
1673	4020.9	0.08585	0.5427	12095	795.5
1674	4015.1	0.14815	0.5417	12054	791
1675	4007.6	0.1994	0.5422	12040	786
1676	3999.5	0.14675	0.5425	12040	784
1677	3997.5	0.03375	0.5438	12948	863
1678	3992.3	-5e-05	0.5459	13278	886
1679	3991	-0.0085	0.5478	13347	898.5
1680	3990.7	-0.01045	0.5496	13361	905.5
1681	3989.7	-0.01695	0.5525	13361	910
1682	3984	-0.054	0.5552	13347	916
1683	3977.3	-0.09755	0.5574	13361	920
1684	3972.7	-0.02745	0.5595	13388	923
1685	3970.6	-0.0411	0.5608	13388	927
1686	3962.3	0.00495	0.5639	13388	929
1687	3962.8	-0.0918	0.5657	13388	931
1688	3955.9	-0.13665	0.5683	13705	977
1689	3950.2	0.0263	0.5662	13732	968
1690	3982.2	0.2343	0.5645	13829	980
1691	4030.3	0.54695	0.5619	13815	983
1692	4062.1	0.75365	0.5558	13815	986.5
1693	4092.9	0.75385	0.5505	13815	990.5
1694	4106.3	0.74095	0.5436	13843	993.5
1695	4128.2	0.6833	0.5392	13843	996.5
1696	4132	0.308	0.5392	13815	997
1697	4128.7	0.08655	0.5393	13801	998
1698	4113.3	-0.21355	0.542	13815	999
1699	4098.2	-0.2117	0.5428	13801	1001
1700	4081.2	-0.2222	0.5428	13815	1002.5
1701	4060.7	-0.15545	0.5421	13829	1005
1702	4041.8	-0.0783	0.5404	13829	1005.5
1703	4019.9	-0.02065	0.54	13815	1006.5
1704	4002.5	-0.13375	0.5439	13829	1006.5
1705	3988.3	-0.22605	0.5446	13815	1007
1706	3979.9	-0.08065	0.5449	13774	986
1707	3835.2	-0.4212	0.5194	11875	844.5
1708	3798.8	-0.8578	0.5226	13898	953
1709	3762.3	-1.19505	0.527	13801	958
1710	3727.2	-1.5232	0.5337	13829	963.5
1711	3699.7	-1.50195	0.5356	13829	970.5
1712	3682.8	-1.8118	0.5386	13829	976
1713	3666.1	-2.12035	0.5409	13815	980
1714	3665.4	-2.1249	0.5401	13815	984.5
1715	3672.4	-2.0794	0.5388	13815	987.5
1716	3683.9	-1.90465	0.5376	13815	990.5
1717	3699.3	-1.80455	0.5342	13829	993
1718	3728.2	-1.5167	0.5298	13829	995
1719	3753.8	-1.2503	0.5259	13829	998.5
1720	3788.7	-0.62345	0.5146	12026	873.5
1721	3908.8	0.3572	0.4687	11338	849.5
1722	3937.3	0.34245	0.4651	12659	872.5
1723	3969	0.7485	0.4546	12742	869
1724	3993.6	1.0084	0.4449	12742	869.5
1725	4020.7	0.98455	0.4372	12769	870.5
1726	4036.7	0.88855	0.4316	13554	949
1727	4044.8	0.7412	0.4293	13815	963
1728	4052.8	0.4932	0.428	13815	969.5
1729	4049.5	0.37175	0.4267	13829	978
1730	4046.9	0.25485	0.427	13829	984
1731	4040.2	0.2113	0.4254	13829	987.5
1732	4033	0.0645	0.4278	13829	991.5
1733	4020.8	-0.0148	0.4297	13815	994
1734	4001.8	-0.2383	0.4331	13815	996
1735	3984.8	-0.2488	0.4346	13815	998
1736	3966.7	-0.26645	0.4374	13801	999
1737	3950.8	-0.2698	0.4396	13801	1000
1738	3940.4	-0.3374	0.4436	13774	1001
1739	3931.1	-0.69785	0.4526	13760	999.5
1740	3929.9	-1.00565	0.46	13774	1000.5
1741	3929.4	-1.1089	0.4644	13760	1001.5
1742	3862.5	-1.04375	0.462	10774	813.5
1743	3857.8	-1.0743	0.4641	13526	948
1744	3858.8	-1.1678	0.4661	13746	947.5
1745	3864.8	-1.2288	0.4712	13829	960.5
1746	3869.9	-1.19565	0.4731	13815	967.5
1747	3877.2	-1.1482	0.4759	13815	974
1748	3883.8	-1.2053	0.4792	13815	980
1749	3891.1	-1.15785	0.4832	13801	983.5
1750	3899.7	-1.10195	0.4874	13815	987
1751	3906.7	-1.05645	0.4907	13801	988.5
1752	3914.2	-1.0077	0.4928	13801	992
1753	3920	-0.97	0.4945	13801	994
1754	3927	-0.9245	0.4977	13801	995
1755	3928.2	-1.1167	0.5018	13801	996.5
1756	3932.7	-0.98745	0.5045	13801	998
1757	3933.2	-1.0842	0.5075	13801	999.5
1758	3937.1	-1.05885	0.5105	13801	1001.5
1759	3940.8	-1.0348	0.5134	13801	1002
1760	3936	-1.166	0.5189	13774	1002.5
1761	3938.1	-1.15235	0.5235	13801	1003
1762	3934.6	-1.1751	0.5276	13774	1004
1763	3933.5	-1.18225	0.5305	13774	1003.5
1764	3929.9	-1.20565	0.5354	13774	1004.5
1765	3924.1	-1.24335	0.5394	13774	1005
1766	3922.2	-1.1557	0.5427	13774	1004.5
1767	3920.8	-1.1648	0.5474	13774	1005
1768	3917.7	-1.18495	0.5516	13760	1004.5
1769	3915.7	-1.19795	0.5552	13746	1004.5
1770	3906.3	-1.15905	0.5567	13760	1004.5
1771	3908.8	-1.0428	0.5586	13760	1005
1772	3917.2	-0.9882	0.5611	13801	1006.5
1773	3919.9	-0.97065	0.5649	13774	1007.5
1774	3923.9	-1.04465	0.5683	13774	1006.5
1775	3927	-1.0245	0.5707	13760	1006.5
1776	3934.6	-0.9751	0.5722	13774	1006.5
1777	3945	-1.0075	0.5739	13774	1007
1778	3953.6	-1.0516	0.5759	13774	1007.5
1779	3963.8	-0.9853	0.5772	13774	1008
1780	3974.1	-0.81835	0.5778	13774	1008
1781	3978.6	-0.7891	0.58	13774	1009
1782	3982	-0.767	0.5819	13774	1009
1783	3980	-0.68	0.5842	13774	1009
1784	3978.1	-0.69235	0.5872	13774	1009
1785	3973.4	-0.8229	0.5903	13760	1008
1786	3975.2	-0.7112	0.5907	13774	1008.5
1787	3976.4	-0.7034	0.5898	13774	1009.5
1788	3989.5	-0.61825	0.5909	13760	1009
1789	3990.7	-0.51045	0.5899	13760	1008.5
1790	3996.8	-0.4708	0.5893	13664	1002.5
1791	3999.4	-0.4539	0.5897	13815	1013
1792	3997	-0.5695	0.5892	13815	1012.5
1793	4000	-0.55	0.5887	13815	1012.5
1794	4002.9	-0.63115	0.5903	13801	1013
1795	4007.5	-0.70125	0.5931	13774	1012
1796	4004.1	-0.92335	0.5978	13760	1009.5
1797	4001.4	-1.0409	0.6013	13774	1009
1798	3992.9	-1.09615	0.604	13801	1012
1799	3990.4	-1.1124	0.6081	13540	992
1800	3989.7	-1.11695	0.6108	13292	970
1801	3991.1	-1.00785	0.6112	13278	964.5
1802	3990	-0.915	0.6132	13292	962.5
1803	3984.3	-0.95205	0.6145	13292	960.5
1804	3980.9	-1.07415	0.6177	13361	962.5
1805	3981.7	-0.96895	0.6194	13388	963.5
1806	3975.8	-1.0073	0.6218	13320	958.5
1807	3975.2	-0.9112	0.6232	13333	957
1808	3967.3	-1.06255	0.6262	12989	921
1809	3969.9	-0.94565	0.6263	12742	905
1810	3971.1	-0.83785	0.6249	12742	899.5
1811	3974.9	-0.81315	0.625	12797	896.5
1812	3966.9	-0.76515	0.6246	12811	894.5
1813	3964.9	-0.77815	0.6253	12797	891.5
1814	3962.1	-0.79635	0.626	12797	889
1815	3965.3	-0.87555	0.628	12838	889.5
1816	3966.1	-0.87035	0.627	12769	883
1817	3971.3	-0.73655	0.6261	12783	881
1818	3970.2	-0.6437	0.6231	12783	879.5
1819	3956	-0.636	0.6211	12797	879.5
1820	3949.1	-0.48085	0.6141	12866	883.5
1821	3953	-0.2555	0.6059	13292	928.5
1822	3956.9	-0.13015	0.5981	12563	845
1823	3955	-0.0425	0.579	13815	968.5
1824	3953.1	-0.15485	0.5719	13760	964.5
1825	3944.2	-0.3127	0.5669	13843	976.5
1826	3926.4	-0.3284	0.5612	13829	982
1827	3917.4	-0.6869	0.5619	13829	987
1828	3887.6	-0.8806	0.5573	13829	989.5
1829	3872	-0.982	0.5537	13829	992.5
1830	3854.1	-1.09835	0.5501	13843	995.5
1831	3848.3	-1.33605	0.5516	13829	997.5
1832	3834.7	-1.52445	0.5568	13815	997.5
1833	3800.8	-1.7448	0.5612	13732	968.5
1834	3760.6	-1.9061	0.5618	12178	857.5
1835	3629.5	-2.05825	0.5558	12054	896.5
1836	3605.3	-2.21555	0.561	13884	969.5
1837	3586.7	-2.03645	0.5607	13801	968
1838	3575.1	-2.11185	0.5639	13829	975.5
1839	3562.8	-1.7918	0.5627	13815	980
1840	3563.4	-1.6879	0.5643	13829	984.5
1841	3556	-1.636	0.5642	13815	988.5
1842	3558.4	-1.5204	0.5618	13829	992.5
1843	3558.8	-1.4178	0.5601	13829	994.5
1844	3555.6	-1.4386	0.5588	13829	997
1845	3556.9	-1.63015	0.561	13829	999
1846	3564.3	-1.48205	0.5594	13815	1000
1847	3552.5	-1.65875	0.5606	13815	1000
1848	3555.5	-1.83925	0.5643	13815	1002
1849	3555.6	-1.7386	0.5639	13815	1002.5
1850	3552	-1.862	0.5675	13815	1003.5
1851	3550	-1.775	0.568	13801	1004
1852	3540.2	-2.0387	0.5746	13774	1003
1853	3536.1	-1.86535	0.5766	13760	1001.5
1854	3531.5	-1.69525	0.578	13774	1003
1855	3522.7	-1.65245	0.5794	11820	860.5
1856	3521.6	-1.2596	0.5639	12508	911
1857	3527.5	-1.42125	0.5667	13815	967
1858	3531.3	-1.69655	0.5719	13829	972.5
1859	3531.5	-1.79525	0.5758	13774	977
1860	3533.7	-1.58095	0.5766	13801	982
1861	3536.7	-1.66145	0.5825	13801	987
1862	3531.3	-1.89655	0.5867	13774	989
1863	3524.7	-1.93945	0.5889	13774	990
1864	3525.6	-1.8336	0.5927	13774	992
1865	3532.3	-1.69005	0.5922	13774	993
1866	3541	-1.6335	0.5947	13774	995
1867	3547.6	-1.5906	0.5957	12742	922
1868	3554.2	-1.5477	0.5942	11572	834.5
1869	3553.8	-1.5503	0.5928	11324	807.5
1870	3559.1	-1.41585	0.5891	11297	795.5
1871	3556.5	-1.43275	0.5863	11283	783
1872	3555	-1.4425	0.5833	11283	771
1873	3551.5	-1.56525	0.5831	11283	763
1874	3546.6	-1.6971	0.5838	11352	759.5
1875	3538.9	-1.54715	0.5807	11875	779.5
1876	3536	-1.466	0.5775	11916	778
1877	3538	-1.653	0.5793	11916	776
1878	3534.7	-1.67445	0.5786	11944	774.5
1879	3534.6	-1.6751	0.5795	11944	773
1880	3531.2	-1.5972	0.5786	11944	770
1881	3532.4	-1.6894	0.5793	11944	768.5
1882	3528.7	-1.51345	0.577	11944	767.5
1883	3523.9	-1.54465	0.5746	11944	765.5
1884	3522.4	-1.4544	0.5722	11944	764.5
1885	3519.1	-1.57585	0.5729	11944	763
1886	3518.2	-1.6817	0.5741	11944	762.5
1887	3512.7	-1.61745	0.573	11944	760.5
1888	3518.9	-1.57715	0.5737	12783	824
1889	3519.2	-1.4752	0.5709	12948	842
1890	3517.4	-1.7869	0.5761	12976	852
1891	3520	-1.77	0.5763	12989	858
1892	3516.9	-1.79015	0.5788	12989	862.5
1893	3516.6	-1.7921	0.5791	12989	866.5
1894	3514	-1.909	0.5833	13003	869.5
1895	3513.7	-1.81095	0.5853	12989	871
1896	3507.3	-1.75255	0.5851	12989	873.5
1897	3503.8	-1.6753	0.5843	13003	876.5
1898	3505.7	-1.56295	0.5838	13017	879
1899	3497.9	-1.71365	0.5841	13017	880.5
1900	3502.2	-1.7857	0.5873	13017	883
1901	3503.6	-1.5766	0.5837	13017	884.5
1902	3507.8	-1.7493	0.5855	13058	887
1903	3513.9	-1.60965	0.5823	13058	888
1904	3515.6	-1.4986	0.5793	13058	890.5
1905	3519.1	-1.67585	0.5788	13072	892.5
1906	3522.3	-1.75505	0.5787	13072	892.5
1907	3520.2	-1.7687	0.5783	13072	893.5
1908	3525.9	-1.73165	0.5775	13072	894.5
1909	3528.2	-1.5167	0.55	12095	802
1910	3529.5	-1.90825	0.556	13870	926
1911	3532.8	-1.8868	0.5578	13815	933
1912	3545.3	-1.90555	0.5608	13815	942.5
1913	3550.4	-1.8724	0.5605	13815	950
1914	3552.4	-2.0594	0.5656	13815	960
1915	3556.3	-2.13405	0.5705	13801	964.5
1916	3553.4	-2.0529	0.572	13815	968.5
1917	3557.2	-2.1282	0.5768	13801	973
1918	3552.3	-2.16005	0.5803	13801	977
1919	3550.1	-1.97435	0.5821	13774	979.5
1920	3546.7	-2.09645	0.5867	13801	982
1921	3541.6	-2.1296	0.5915	13774	984
1922	3538.1	-2.15235	0.5947	13774	986
1923	3539.9	-1.94065	0.5974	13774	987
1924	3538	-2.053	0.6005	13141	917.5
1925	3535	-1.8725	0.6	12233	888
1926	3534.4	-1.7764	0.6001	12989	910
1927	3532.7	-1.88745	0.6029	13485	957
1928	3535.4	-1.7699	0.6028	13774	976
1929	3532.3	-1.89005	0.6063	13801	982.5
1930	3535.8	-1.8673	0.6081	12907	901
1931	3536	-1.666	0.606	12301	867.5
1932	3531.3	-1.69655	0.6062	12260	852.5
1933	3528.9	-1.61215	0.6054	12260	843.5
1934	3526.9	-1.72515	0.6061	12260	835.5
1935	3519.8	-1.7713	0.606	12260	829
1936	3505	-1.6675	0.6033	12260	824.5
1937	3491.9	-1.55265	0.5998	13127	932.5
1938	3487.7	-1.67995	0.599	13691	948
1939	3475.8	-1.4573	0.5929	13870	966
1940	3488.6	-1.3741	0.5891	13829	971.5
1941	3498.9	-1.10715	0.5833	10994	799
1942	3858.9	0.83285	0.4675	10719	782
1943	3869.4	0.5011	0.4612	13471	926
1944	3868.8	-0.0028	0.4576	13760	933
1945	3860.9	-0.45415	0.4588	13870	950
1946	3844.7	-0.65945	0.4585	13829	959
1947	3823.3	-0.89855	0.4595	13829	938.5
1948	3921.4	0.5391	0.3871	12604	870.5
1949	3956.2	0.6653	0.3822	13499	910
1950	3989.1	0.77915	0.3767	13210	886.5
1951	4018.9	0.87285	0.3712	13210	890
1952	4040.2	0.8113	0.3643	13223	895.5
1953	4049.1	0.66915	0.3609	13223	901
1954	4046.8	0.3542	0.3624	13223	905
1955	4033.5	0.06775	0.3638	13251	907
1956	4011.3	-0.27655	0.3686	13732	949
1957	3981.7	-0.56895	0.3766	13402	930
1958	3939.4	-0.7439	0.3859	13347	928
1959	3904.3	-0.97205	0.3927	13347	928
1960	3865.8	-1.1223	0.3958	13333	929
1961	3823.2	-1.3992	0.4018	13320	929.5
1962	3783.1	-1.65985	0.4134	13595	947.5
1963	3752.5	-1.95875	0.4255	13774	970
1964	3724.3	-2.14205	0.4367	13609	961
1965	3690	-2.265	0.4455	13554	959
1966	3657.4	-2.2769	0.449	13595	963.5
1967	3637.9	-2.40365	0.453	13636	967.5
1968	3615.2	-2.4512	0.4556	13636	970
1969	3601.1	-2.44285	0.4571	13636	971
1970	3586.8	-2.4358	0.458	13636	972
1971	3575.9	-2.30665	0.4577	13636	973.5
1972	3569	-2.0515	0.4566	13636	974.5
1973	3562.9	-1.99115	0.4544	13636	976
1974	3559.6	-2.1126	0.4584	13636	976.5
1975	3552.2	-2.0607	0.4602	13636	977.5
1976	3549.6	-2.1776	0.464	13636	977.5
1977	3545.2	-2.0062	0.4636	13292	950
1978	3543.8	-2.0153	0.4655	12852	914
1979	3539	-1.8465	0.4644	12811	907.5
1980	3538.5	-2.04975	0.4688	12811	900.5
1981	3540.2	-1.9387	0.4694	12811	896
1982	3545.7	-1.90295	0.47	12811	893.5
1983	3551.2	-1.8672	0.4688	12811	890
1984	3559.3	-1.81455	0.4692	12811	887.5
1985	3562.5	-1.69375	0.467	12811	885
1986	3568.8	-1.7528	0.4665	12797	883.5
1987	3574.2	-1.7177	0.4647	12811	882.5
1988	3587.1	-1.73385	0.4649	12811	881
1989	3599.9	-1.75065	0.4629	12838	880
1990	3611.2	-1.6772	0.4606	12838	876
1991	3622.9	-1.50115	0.4583	13017	907
1992	3630.3	-1.55305	0.4578	13113	904
1993	3639.7	-1.49195	0.4576	13141	908
1994	3643.7	-1.46595	0.4571	13155	909.5
1995	3646.4	-1.4484	0.4571	13155	911
1996	3644.8	-1.5588	0.4593	13141	911.5
1997	3646.5	-1.54775	0.4622	13141	912
[truncated: 868 more rows]

## Sheet: Mission 3
Real Flight Parameters - GSP Input
Time [s]	Altitude [m]	dT [K]	Mach [-]	N [RPM]	EGT [K]
0	40.4	0.5126	0.02	8655	905
1	41.1	0.61715	0.0188	10540	852.5
2	40.7	0.61455	0.0209	13540	925.5
3	40.2	0.6113	0.0185	13636	925
4	43.7	0.63405	0.0177	13732	936.5
5	40.8	0.6152	0.0206	13774	947
6	40.2	0.6113	0.0245	13774	954.5
7	41	0.6165	0.0293	13801	960.5
8	46.3	0.65095	0.0184	13141	880
9	41.1	0.81715	0.0226	10361	838
10	41.2	0.8178	0.0206	13333	928
11	40.9	0.81585	0.0189	13609	929.5
12	40.8	0.8152	0.018	13732	945
13	40	0.81	0.0092	10788	829
14	40.2	0.8113	0.0087	13430	914.5
15	40.2	0.6113	0.0156	13636	919
16	39.7	0.60805	0.0254	13746	935
17	39.5	0.50675	0.0243	13760	944.5
18	40.7	0.51455	0.0285	13760	952.5
19	41.1	0.51715	0.032	13774	956.5
20	41.3	0.41845	0.0287	13774	963
21	41.5	0.41975	0.0177	13815	969.5
22	40.4	0.3126	0.0321	13815	972.5
23	40.4	0.2126	0.0408	13801	975.5
24	40.4	0.1126	0.0417	13801	979
25	40.5	-0.08675	0.0556	13801	980.5
26	39.6	-0.0926	0.0644	13801	982.5
27	40.3	-0.18805	0.0755	13801	984.5
28	40.8	-0.2848	0.0905	13801	986
29	39.9	-0.39065	0.092	13801	986.5
30	39.6	-0.3926	0.0973	13801	988.5
31	38.9	-1.09715	0.1095	13815	988
32	40.5	-1.28675	0.1152	13829	993
33	39.4	-1.3939	0.1251	13815	994
34	37.9	-1.60365	0.1313	13815	994
35	38.9	-1.69715	0.1369	13815	995
36	38.5	-1.79975	0.1462	13815	997
37	38.9	-1.89715	0.1547	13815	997
38	37.4	-2.1069	0.1704	13815	998
39	33	-2.0355	0.1695	13815	998.5
40	25.4	-2.0849	0.1745	13815	999
41	36.7	-2.21145	0.1906	13815	999
42	39.4	-2.2939	0.1916	13815	1000
43	45	-2.3575	0.201	13815	1000.5
44	49.6	-2.4276	0.2076	13815	1000.5
45	52.6	-2.5081	0.212	13801	1001
46	57.1	-2.47885	0.2148	13801	1002
47	58.3	-2.47105	0.2172	13815	1002.5
48	60	-2.56	0.2272	13815	1003
49	62.6	-2.5431	0.2335	13815	1004
50	65.3	-2.72555	0.2445	13815	1004
51	69.5	-2.69825	0.2507	13815	1004.5
52	74	-2.769	0.2553	13815	1004
53	78.2	-2.6417	0.2581	13815	1003.5
54	83.1	-2.60985	0.2605	13815	1002.5
55	88.8	-2.6728	0.2684	13815	1002.5
56	92.9	-2.44615	0.2683	13815	1002.5
57	97.3	-2.81755	0.2833	13801	1001.5
58	103.4	-2.7779	0.2878	13801	1002
59	105	-2.5675	0.2875	13801	1002
60	109.4	-2.6389	0.2947	13815	1003
61	115.8	-2.4973	0.2944	13815	1002
62	124.4	-2.6414	0.301	13815	1002.5
63	127.9	-2.61865	0.3044	13815	1003
64	134.2	-2.6777	0.312	13801	1002.5
65	140.7	-2.73545	0.3209	13801	1002
66	148	-2.588	0.3226	13801	1002
67	159.5	-2.81325	0.3337	13801	1002
68	167.6	-2.8606	0.3396	13801	1001.5
69	174.5	-2.71575	0.3382	13801	1002
70	183.6	-2.7566	0.3461	13801	1002.5
71	190.2	-3.0137	0.3563	13801	1002.5
72	198.5	-3.05975	0.3627	13801	1001.5
73	204.1	-3.02335	0.367	13801	1002
74	214.5	-2.85575	0.3658	13801	1002
75	219.5	-2.92325	0.3714	13801	1002.5
76	226.8	-2.9758	0.3781	13801	1002.5
77	234.8	-2.9238	0.3796	13801	1002.5
78	243.2	-3.0692	0.3879	13801	1002.5
79	250.7	-3.02045	0.3911	13801	1002
80	254.4	-2.9964	0.3931	13801	1002
81	263.9	-2.93465	0.3932	13801	1002
82	268.1	-3.00735	0.3987	13774	1002
83	278.2	-3.0417	0.4031	13774	1002
84	286.4	-2.9884	0.406	13760	1002.5
85	296.3	-3.12405	0.4113	13113	942.5
86	308.9	-3.04215	0.412	12989	923.5
87	317	-2.9895	0.4133	12453	883
88	325.9	-2.83165	0.4109	12370	862
89	337.1	-2.85885	0.4109	12370	853.5
90	346.6	-2.8971	0.4119	12370	847
91	356.1	-2.93535	0.4122	12356	842.5
92	368.7	-2.95345	0.4113	12356	838.5
93	385.6	-2.7436	0.4074	12356	833.5
94	400	-2.75	0.4039	12356	831
95	409.7	-2.88695	0.4041	12356	828.5
96	422.5	-2.80375	0.4012	12356	825
97	432.2	-3.1407	0.4059	12356	823
98	442.5	-3.17375	0.4068	12356	821
99	453.5	-3.00225	0.4034	12356	818.5
100	468.2	-3.0067	0.4024	12356	817
101	476.7	-3.05145	0.3995	12356	816
102	490.5	-3.06175	0.3987	12329	815
103	503.4	-3.1779	0.4005	12356	813.5
104	513.4	-3.0129	0.3972	12356	813
105	523.6	-3.2466	0.3983	12329	811
106	532.9	-3.18615	0.3966	12329	810.5
107	538.4	-3.1504	0.3961	12329	810
108	545.7	-3.30295	0.3962	12329	808.5
109	553.6	-3.2516	0.3967	12329	807.5
110	563.1	-3.28985	0.3977	12329	807.5
111	570	-3.345	0.3972	12329	806.5
112	578	-3.393	0.3988	12329	806.5
113	587	-3.3345	0.3992	12329	805
114	591.1	-3.50785	0.4026	12329	805
115	594.8	-3.3838	0.4014	12329	804
116	600.8	-3.2448	0.396	12329	803
117	604.3	-3.62205	0.4031	12329	803.5
118	607.6	-3.6006	0.4033	12329	803.5
119	612	-3.372	0.4012	12329	803
120	614.6	-3.4551	0.4011	11847	773.5
121	615.8	-3.6473	0.4019	11765	769
122	615.2	-3.4512	0.4023	11765	766.5
123	617.6	-3.3356	0.4025	11779	763
124	619.5	-3.22325	0.4035	11765	761.5
125	620.7	-3.21545	0.4031	11779	760
126	622.3	-3.10505	0.4036	11779	758
127	623.7	-3.09595	0.4039	11765	757
128	624.6	-3.0901	0.4037	11765	756.5
129	627.1	-3.07385	0.4053	11916	762.5
130	630.1	-3.05435	0.4057	11971	764
131	631.6	-3.0446	0.4064	11971	765
132	635.5	-3.01925	0.4061	11957	764
133	635.8	-3.0173	0.4063	11971	765.5
134	638.3	-3.00105	0.4065	12123	773.5
135	639.4	-3.0939	0.4081	12219	779
136	643.2	-3.0692	0.4091	12233	781.5
137	645.5	-3.05425	0.4103	12233	783
138	646.9	-3.14515	0.4111	12246	783.5
139	648	-3.138	0.4117	12246	784
140	649.5	-3.12825	0.413	12246	784.5
141	651	-3.1185	0.413	12246	785
142	652.5	-3.10875	0.4142	12260	786
143	653.7	-3.20095	0.4161	12288	787.5
144	654.3	-3.19705	0.4181	12301	789
145	657.5	-3.37625	0.4208	12315	790
146	656	-3.386	0.4213	12329	791.5
147	659.2	-3.3652	0.4218	12329	792
148	660.3	-3.35805	0.4207	12356	794
149	660.5	-3.45675	0.4226	12356	794.5
150	664.4	-3.4314	0.4235	12370	796
151	665.1	-3.32685	0.4249	12370	797
152	667.1	-3.21385	0.4253	12370	797
153	666.3	-3.21905	0.4266	12370	798
154	667.5	-3.31125	0.4286	12370	798
155	669	-3.4015	0.4322	12384	798
156	667.1	-3.41385	0.4312	12370	798
157	667	-3.4145	0.4324	12370	798
158	668.7	-3.50345	0.4333	12233	789.5
159	666.1	-3.42035	0.4351	12054	778.5
160	667	-3.4145	0.4361	12040	774.5
161	663.9	-3.43465	0.4377	12040	773.5
162	665.5	-3.32425	0.4373	12040	771.5
163	663.7	-3.23595	0.4377	12040	771.5
164	663.9	-3.23465	0.4388	12040	769.5
165	663.6	-3.2366	0.4401	12040	769
166	664.5	-3.23075	0.4404	12054	769
167	664.3	-3.33205	0.4426	12577	813.5
168	667.3	-3.31255	0.4455	12948	837.5
169	665.2	-3.3262	0.4485	12976	843.5
170	664.1	-3.23335	0.4475	12976	850.5
171	662.5	-3.54375	0.4529	12976	854
172	661.6	-3.5496	0.4554	12769	843.5
173	659.1	-3.36585	0.4564	12659	832.5
174	655	-3.3925	0.459	12659	830.5
175	648.5	-3.33475	0.4619	12659	829.5
176	646.8	-3.2458	0.4639	12659	829.5
177	644.9	-3.25815	0.4659	12659	829.5
178	645.6	-3.1536	0.468	12535	820.5
179	643.6	-3.0666	0.468	11737	770
180	642.3	-2.97505	0.468	11627	760.5
181	637.4	-3.0069	0.4687	11627	755.5
182	634.7	-2.92445	0.4685	11627	752.5
183	634.3	-2.92705	0.4683	11627	748
184	632.2	-2.8407	0.4675	11627	745
185	630.6	-2.8511	0.4672	11352	723
186	629.9	-2.75565	0.4659	10747	711
187	627.9	-2.76865	0.4644	10581	707.5
188	573	-2.4255	0.3833	8793	704.5
189	575.2	-2.4112	0.3831	11022	722
190	574.7	-2.51445	0.3833	11572	713
191	574.9	-2.51315	0.3836	11627	711
192	577.1	-2.59885	0.3844	11668	714
193	575.8	-2.6073	0.3849	11668	716
194	578.8	-2.5878	0.3854	11668	718
195	579	-2.5865	0.3851	11682	720
196	578.9	-2.58715	0.3864	11682	723
197	579	-2.6865	0.3867	11834	734
198	579.2	-2.6852	0.3876	11971	739.5
199	581.7	-2.66895	0.3885	12384	770
200	582.3	-2.76505	0.3912	12590	786.5
201	581.6	-2.7696	0.3931	12467	787
202	583	-2.7605	0.3933	11820	749.5
203	583.5	-2.75725	0.3953	12012	757.5
204	583.1	-2.75985	0.3952	11627	737.5
205	584.1	-2.65335	0.3948	10843	704.5
206	583.5	-2.65725	0.3941	10444	705.5
207	583.2	-2.5592	0.3932	10843	715
208	583.7	-2.55595	0.3921	10802	704
209	585.4	-2.5449	0.3912	10526	699
210	587.1	-2.53385	0.3883	11531	748.5
211	588.9	-2.72215	0.3922	13223	842
212	591.5	-2.80525	0.3955	13292	861
213	595	-2.8825	0.3983	12811	824
214	595.3	-2.88055	0.4004	12439	801.5
215	598.4	-2.8604	0.4018	12370	795.5
216	597.2	-2.8682	0.4023	12150	785
217	597	-2.7695	0.4024	11435	745
218	597.6	-2.7656	0.4019	11352	738.5
219	601.1	-2.64285	0.4009	11091	722.5
220	605.7	-2.61295	0.3994	10815	714.5
221	608.6	-2.5941	0.3983	10678	713.5
222	623.2	-2.5992	0.3736	10650	693
223	625.2	-2.5862	0.3735	11091	708
224	622.1	-2.80635	0.3783	13402	859
225	621	-2.9135	0.3833	13567	882
226	619.3	-3.02455	0.3887	13609	898.5
227	612.7	-3.16745	0.3948	13526	903
228	610.7	-3.08045	0.3975	12178	800.5
229	606.9	-3.00515	0.398	11668	770
230	605.2	-2.9162	0.3991	11627	760
231	600.8	-2.9448	0.4017	12178	795.5
232	596.7	-2.97145	0.4045	12811	827
233	597.8	-2.9643	0.4075	12948	842.5
234	594.8	-3.0838	0.4127	13430	893.5
235	593.1	-3.09485	0.4174	13485	907
236	590	-3.215	0.4227	13485	914
237	589.2	-3.1202	0.4266	13499	918.5
238	589.5	-3.11825	0.4311	13471	921.5
239	591.5	-3.10525	0.4341	12604	851
240	594	-2.989	0.4344	12191	825.5
241	598.4	-2.9604	0.4358	12467	802.5
242	598.6	-2.7591	0.4339	11008	753.5
243	608.6	-2.2941	0.3784	10788	754
244	608.5	-2.49475	0.3813	13402	866
245	612.4	-2.7694	0.3875	13567	897
246	613.2	-2.8642	0.39	12439	812
247	614.6	-2.8551	0.3925	12921	845.5
248	616.8	-2.8408	0.3941	12164	796.5
249	616	-2.846	0.3956	11847	776.5
250	617.4	-2.8369	0.3956	11572	752
251	617	-2.7395	0.3952	11187	737.5
252	617.7	-2.73495	0.3958	11338	738
253	618.7	-2.72845	0.3952	10664	712.5
254	619	-2.7265	0.3942	10733	721
255	618.4	-2.7304	0.3946	11283	735.5
256	619.4	-2.8239	0.3943	11338	726.5
257	619.9	-2.82065	0.3949	11187	719.5
258	621.6	-2.8096	0.3948	11159	717.5
259	620.2	-2.8187	0.3948	10912	714
260	620.1	-2.81935	0.3943	11407	726
261	619	-2.9265	0.3958	11545	729.5
262	618.6	-2.9291	0.3967	11600	731
263	619.4	-3.0239	0.3976	11627	733
264	619.8	-2.9213	0.3979	11668	734
265	620.6	-2.9161	0.398	11269	719
266	621.8	-3.0083	0.3983	11228	718
267	620.8	-3.0148	0.3983	11187	710
268	622.2	-3.0057	0.3983	11187	712
269	621.1	-3.11285	0.3993	11214	712
270	623.5	-3.09725	0.399	11269	714
271	623.1	-3.09985	0.3991	11366	716
272	624.1	-3.09335	0.3996	11407	718
273	624.8	-3.0888	0.3994	11421	719.5
274	624.9	-3.08815	0.3995	11476	721
275	624.8	-3.0888	0.3995	11503	722
276	626.1	-3.08035	0.3999	11531	723
277	625	-3.0875	0.4011	11545	724
278	624.3	-3.09205	0.4012	11545	724.5
279	622.6	-3.2031	0.4028	11558	725
280	620.4	-3.2174	0.4036	11558	725.5
281	621	-3.2135	0.4035	11228	709.5
282	620.1	-3.11935	0.4035	11091	706.5
283	620.1	-3.11935	0.4033	11201	710.5
284	617.5	-3.13625	0.4038	11435	717.5
285	618.3	-3.13105	0.4033	11490	719.5
286	618.1	-3.13235	0.4035	11558	722.5
287	618.1	-3.13235	0.4035	11572	723.5
288	617.8	-3.1343	0.404	11600	725
289	620.6	-3.1161	0.4046	11600	726
290	620.7	-3.11545	0.404	11283	711.5
291	621	-3.0135	0.4042	11214	710
292	619.8	-2.9213	0.4016	11201	709
293	604.3	-2.92205	0.3986	11834	743.5
294	604.9	-2.81815	0.3946	11820	733.5
295	613.7	-2.76095	0.3941	11269	714.5
296	619.3	-2.62455	0.3896	11187	711
297	604.9	-2.81815	0.3905	11159	709
298	598.2	-2.9617	0.3847	11187	709
299	608.6	-2.5941	0.383	11352	716
300	610.4	-2.6824	0.3832	11462	719.5
301	609	-2.5915	0.3788	11462	719.5
302	607.2	-2.7032	0.3754	11146	708
303	605.9	-2.71165	0.3728	11091	706
304	608.2	-2.6967	0.3703	10884	695
305	611.9	-2.57265	0.367	10568	695
306	612.6	-2.5681	0.365	10774	705.5
307	618	-2.533	0.363	10843	702
308	610.1	-2.48435	0.3585	10471	693
309	609.2	-2.4902	0.3551	10292	689
310	603.9	-2.62465	0.3522	10127	685.5
311	615.2	-2.6512	0.3387	10389	692
312	605.4	-2.8149	0.3348	10403	688
313	603.4	-2.8279	0.3346	10127	682
314	601.1	-2.94285	0.3302	10540	694.5
315	608.9	-2.89215	0.3267	10444	690
316	602.7	-2.93245	0.326	10237	685
317	599.5	-3.05325	0.3219	10334	690
318	604.4	-3.0214	0.3197	10334	689
319	602	-3.037	0.3169	10334	689
320	604.8	-3.1188	0.313	10334	689
321	600	-3.15	0.3141	10334	689.5
322	595.7	-3.17795	0.3137	10334	689
323	593.9	-3.18965	0.3123	9976	677.5
324	591.5	-3.20525	0.3081	9825	676.5
325	588.6	-3.2241	0.2999	10499	693.5
326	576.2	-3.1047	0.291	10513	697
327	579.8	-2.9813	0.2921	10031	680.5
328	578	-2.993	0.2896	10320	692.5
329	579.7	-2.98195	0.2884	10334	692
330	574.1	-3.01835	0.2863	10389	693
331	574.5	-3.11575	0.2856	10403	693
332	575.5	-3.10925	0.2824	10389	693
333	576.5	-3.00275	0.2797	10389	693.5
334	572.7	-3.02745	0.2781	10389	694
335	573.5	-3.02225	0.2787	10389	695
336	568.4	-3.1554	0.2795	10292	691.5
337	572.2	-3.1307	0.2787	9948	680
338	561.5	-3.10025	0.2739	10251	698.5
339	566.7	-3.16645	0.2717	10471	699
340	570.7	-3.04045	0.264	9948	699.5
341	569.4	-3.0489	0.2643	10471	703
342	565.9	-3.07165	0.2625	10526	700.5
343	566.5	-3.06775	0.2606	10375	689
344	573.1	-3.12485	0.2543	10664	708.5
345	574.6	-3.2151	0.2518	10403	696
346	573.8	-3.2203	0.2511	10705	714
347	574.1	-3.31835	0.2493	11366	734
348	574.1	-3.31835	0.2482	11531	729.5
349	575.2	-3.3112	0.2486	12260	772
350	578.1	-3.29235	0.2504	12219	753.5
351	577.8	-3.1943	0.2499	11366	731.5
352	577.5	-3.09625	0.2491	10980	711
353	577.9	-3.09365	0.2478	10843	728
354	578.8	-3.0878	0.2458	10994	719
355	577	-3.0995	0.2468	11297	729.5
356	577.7	-3.19495	0.2465	11531	744
357	578.9	-3.18715	0.2463	11710	741
358	579.9	-3.28065	0.245	11324	728
359	579.1	-3.18585	0.2442	11269	726.5
360	580.6	-3.2761	0.2437	11600	741
361	581.4	-3.4709	0.2444	11641	742
362	582.5	-3.56375	0.2448	11696	745.5
363	580.6	-3.6761	0.2454	11600	738
364	580.3	-3.57805	0.2448	11407	733.5
365	580.1	-3.57935	0.2441	11366	733
366	581.7	-3.46895	0.2433	10733	709
367	581.9	-3.56765	0.2429	10747	716.5
368	582.5	-3.56375	0.2414	10912	730.5
369	581.3	-3.57155	0.2421	11531	744.5
370	582.8	-3.5618	0.2407	11682	746
371	582.8	-3.5618	0.2398	11366	733
372	583.8	-3.5553	0.2393	11256	728
373	583.6	-3.6566	0.2394	11228	727
374	584.2	-3.5527	0.2387	11283	730
375	583.2	-3.5592	0.2386	11462	735.5
376	582.9	-3.56115	0.2376	11159	724.5
377	583.3	-3.45855	0.2361	11091	722.5
378	583.5	-3.45725	0.2359	11269	730
379	582.9	-3.46115	0.2358	11476	735.5
380	582.9	-3.46115	0.236	11297	728.5
381	585.2	-3.4462	0.2363	11214	727
382	584.5	-3.45075	0.237	11297	733
383	580.6	-3.3761	0.2355	11407	731.5
384	581.7	-3.36895	0.2352	11228	727
385	582	-3.367	0.2357	11132	723
386	581.6	-3.3696	0.2365	10980	715.5
387	571.2	-3.3372	0.2313	10912	718.5
388	563.1	-3.38985	0.2337	10870	725.5
389	530	-3.405	0.2269	10375	713.5
390	526.2	-3.3297	0.225	10471	702.5
391	510.5	-3.43175	0.2241	10292	727.5
392	507.7	-3.34995	0.225	10471	705
393	504.2	-3.4727	0.2265	10196	700
394	500.6	-3.3961	0.2247	9990	690.5
395	496.5	-3.32275	0.2258	9715	685
396	474.6	-3.2651	0.2231	10444	719.5
397	470.8	-3.2898	0.2231	11421	736
398	447	-3.2445	0.2196	10678	713
399	443.3	-3.16855	0.221	10705	713
400	440.1	-3.28935	0.2226	10705	713
401	439	-3.1965	0.223	10595	706
402	422.2	-3.2057	0.2178	10636	715
403	420.4	-3.2174	0.2197	10609	714
404	417	-3.2395	0.2189	10513	709
405	414.3	-3.35705	0.221	10182	696
406	409.3	-3.18955	0.2181	10595	717.5
407	405.9	-3.21165	0.2184	10843	721
408	396.5	-3.27275	0.217	10499	712
409	394.4	-3.2864	0.2191	10513	711.5
410	388.5	-3.42475	0.22	10513	711.5
411	388.3	-3.32605	0.2212	10513	711.5
412	385.9	-3.34165	0.2206	10513	711.5
413	383	-3.2605	0.2209	10526	711.5
414	381.2	-3.1722	0.2201	10581	714
415	379.6	-3.1826	0.2194	10733	721.5
416	377.3	-3.29755	0.2203	10980	721.5
417	373.7	-3.22095	0.2206	11049	719
418	371.2	-3.1372	0.2206	10568	704.5
419	369.9	-3.14565	0.2206	10499	710
420	365.5	-3.07425	0.2199	10375	706
421	361.5	-3.10025	0.219	10471	713.5
422	358.4	-3.1204	0.2198	10664	718.5
423	358.5	-3.11975	0.2189	10774	720.5
424	354.5	-3.04575	0.2172	10870	720.5
425	355.9	-3.03665	0.218	10980	718
426	353	-3.0555	0.2185	10912	712.5
427	349.5	-3.07825	0.2176	10292	706.5
428	347.1	-3.09385	0.2206	10719	728
429	345.2	-3.1062	0.2193	11352	735
430	341.3	-3.23155	0.2192	10870	726
431	339.5	-3.14325	0.222	11077	725
432	337.6	-3.0556	0.2204	10581	707
433	333.8	-3.0803	0.2206	10403	709.5
434	333.4	-2.9829	0.2194	10430	714.5
435	329.3	-3.00955	0.2199	10719	721
436	325.5	-3.03425	0.2214	10802	722
437	322.9	-3.05115	0.22	10774	713.5
438	323.2	-3.0492	0.2223	10361	705.5
439	318.3	-3.08105	0.2222	10499	717.5
440	314.2	-3.1077	0.2227	10980	727
441	311.4	-3.0259	0.2215	10953	716
442	309.4	-3.0389	0.2227	10925	716.5
443	305.2	-3.0662	0.2235	10334	698
444	301.7	-2.98895	0.2223	9948	712
445	300.4	-2.9974	0.2221	10595	724
446	300	-3	0.2219	10747	721
447	295.7	-3.12795	0.2223	10774	721
448	292.4	-3.0494	0.2218	10788	721
449	291.4	-3.0559	0.2221	10870	719.5
450	288.7	-3.07345	0.2225	10912	713
451	286.8	-2.9858	0.2221	11008	716.5
452	283	-3.0105	0.2233	10788	711
453	281	-3.0235	0.224	10636	712.5
454	278.1	-3.04235	0.2238	10595	716
455	276.4	-2.9534	0.2228	10581	715.5
456	272.3	-2.98005	0.2237	10389	710
457	270.8	-2.9898	0.224	10306	710
458	267.5	-2.91125	0.2223	10292	710
459	266	-2.821	0.2214	10857	733.5
460	261.4	-2.9509	0.225	10953	722.5
461	259.2	-2.9652	0.224	10980	712.5
462	256.6	-2.9821	0.2238	10705	710
463	252.8	-2.9068	0.2218	10568	713
464	251	-2.8185	0.2219	10540	715
465	249.9	-2.72565	0.2208	10540	715.5
466	248.9	-2.83215	0.2219	10678	720
467	243.5	-2.86725	0.2243	10925	725.5
468	242.2	-2.9757	0.2256	11022	721.5
469	237.1	-3.00885	0.2262	10815	710.5
470	236.5	-2.91275	0.2247	10540	709.5
471	233.7	-2.93095	0.2247	10678	720
472	233	-2.9355	0.2264	10747	721.5
473	227.5	-2.97125	0.2269	10540	712.5
474	225.7	-2.88295	0.2251	10430	712.5
475	222.8	-2.9018	0.2254	10540	722.5
476	220.8	-2.9148	0.2259	11063	731.5
477	218.8	-2.8278	0.226	10705	707.5
478	215.5	-2.84925	0.2267	10815	725.5
479	212.1	-2.87135	0.2265	11159	729
480	211.1	-2.77785	0.2259	10802	712.5
481	205.2	-2.8162	0.2254	10609	722.5
482	195.5	-2.77925	0.2243	10636	719.5
483	192.6	-2.7981	0.2245	10650	718.5
484	188.9	-2.72215	0.2247	10678	719.5
485	185.8	-2.7423	0.2241	10719	721.5
486	183.9	-2.75465	0.225	10747	721.5
487	182.4	-2.6644	0.2242	10747	722
488	176.8	-2.7008	0.2243	10774	722.5
489	175.8	-2.7073	0.2246	10774	722
490	173.7	-2.62095	0.2238	10747	722.5
491	170.8	-2.6398	0.2243	10774	723
492	169.8	-2.6463	0.2238	10774	723
493	167.5	-2.66125	0.2248	10774	723
494	164.7	-2.57945	0.2241	10774	723.5
495	160.4	-2.4074	0.2206	10320	708
496	159.3	-2.51455	0.226	10155	709
497	156.4	-2.4334	0.2238	10526	721.5
498	154	-2.549	0.2235	10678	724
499	150.3	-2.67305	0.226	10802	725.5
500	145.6	-2.6036	0.2267	10870	724.5
501	143.1	-2.71985	0.2307	11008	723.5
502	139.6	-2.7426	0.2319	11077	723
503	137.8	-2.6543	0.2296	11077	722.5
504	135.5	-2.56925	0.2292	10540	709
505	133.7	-2.58095	0.2301	10733	727
506	128.2	-2.6167	0.2304	10843	716
507	125.7	-2.63295	0.2312	10925	727.5
508	123.1	-2.54985	0.2313	10912	710
509	120.1	-2.56935	0.2309	10857	731.5
510	119.4	-2.5739	0.2298	10747	714.5
511	117.7	-2.48495	0.2311	10526	713.5
512	112.9	-2.51615	0.2309	10733	725
513	110.7	-2.53045	0.2305	10857	726.5
514	109.3	-2.43955	0.2288	10444	708.5
515	105.5	-2.46425	0.2287	10705	724
516	99.1	-2.50585	0.2284	10609	720.5
517	98.2	-2.4117	0.231	10664	722
518	94	-2.339	0.2283	11063	743
519	91.1	-2.35785	0.2269	11503	738.5
520	89.9	-2.36565	0.2286	11146	729.5
521	89.8	-2.4663	0.2302	11641	746.5
522	88.3	-2.47605	0.2282	11600	744
523	92.1	-2.35135	0.227	11737	751.5
524	93.5	-2.34225	0.2279	12040	767
525	95.9	-2.32665	0.228	12219	780.5
526	99.7	-2.40195	0.2305	12632	805
527	102.4	-2.3844	0.231	12742	818.5
528	106	-2.361	0.2326	12989	839
529	112.7	-2.41745	0.2345	13361	877.5
530	114.8	-2.4038	0.2361	12811	848.5
531	119.6	-2.4726	0.2408	13072	865
532	125.3	-2.33555	0.2373	13086	872
533	127.4	-2.4219	0.2421	13086	876
534	128.6	-2.5141	0.2453	13113	880
535	127.3	-2.72255	0.2517	13416	917.5
536	128.2	-2.7167	0.2578	13732	944.5
537	130.8	-2.8998	0.2655	13760	953
538	134.7	-2.87445	0.2702	13182	909.5
539	133.5	-2.78225	0.2732	13127	894.5
540	138.6	-2.8491	0.2766	11957	826.5
541	140.1	-2.73935	0.278	11957	817.5
542	143.3	-2.71855	0.2821	13044	879.5
543	145.5	-2.80425	0.2872	13223	900
544	149.7	-2.77695	0.2914	13567	932
545	152.9	-2.85615	0.2973	13705	948.5
546	155.6	-2.8386	0.3015	12659	873
547	162	-2.697	0.3023	12907	881
548	164.9	-2.77815	0.3051	12577	859.5
549	169.8	-2.7463	0.3074	12494	844
550	174.4	-2.7164	0.3103	12879	868
551	180.7	-2.77545	0.3134	13182	892
552	185.2	-2.7462	0.3167	13058	889
553	189.7	-2.91695	0.3227	13182	895
554	197.9	-2.86365	0.326	13086	888.5
555	202.2	-2.8357	0.3266	12783	867
556	207.6	-2.9006	0.3319	12976	877.5
557	213.6	-2.8616	0.3335	13003	882
558	218.7	-2.92845	0.3385	13320	909
559	223.8	-2.8953	0.3426	13347	915.5
560	229.4	-2.8589	0.3446	12866	884.5
561	234.4	-2.8264	0.3451	12301	831.5
562	241.6	-2.7796	0.3458	11627	801
563	246.2	-2.7497	0.3457	12123	815
564	253.4	-2.7029	0.3456	12742	875
565	257.6	-2.7756	0.3469	12467	838
566	266.9	-2.81515	0.3506	12811	862
567	270.7	-2.89045	0.3537	13677	935
568	280.1	-3.02935	0.3575	13705	950
569	287.7	-3.07995	0.363	13746	957.5
570	295.4	-3.2299	0.3694	13760	964
571	302.3	-3.18505	0.3737	13760	969.5
572	308.8	-3.2428	0.3778	13732	961
573	314.9	-3.20315	0.3791	12879	907
574	319.9	-3.07065	0.3803	12590	869
575	323.9	-3.04465	0.3819	12632	863
576	329.3	-3.10955	0.3842	12645	861
577	336.7	-3.06145	0.3825	11902	812.5
578	343.8	-2.9153	0.3798	11902	806
579	354.3	-2.94705	0.3816	12288	827.5
580	368	-2.958	0.3824	13155	881
581	386.9	-2.93515	0.3812	13196	894
582	402	-2.937	0.3828	13292	933.5
583	413.5	-3.16225	0.3855	13677	946.5
584	422.7	-3.30245	0.3884	13746	962
585	430.8	-3.4498	0.3945	13760	968
586	434.6	-3.5251	0.3985	13760	972.5
587	439.1	-3.59585	0.4031	13760	976
588	440.5	-3.68675	0.4083	13774	979.5
589	443.2	-3.7692	0.4126	13622	949.5
590	449.5	-3.52825	0.4125	12219	867.5
591	453	-3.4055	0.4144	12150	844.5
592	456.9	-3.38015	0.4136	12150	830.5
593	461.2	-3.4522	0.4155	12164	824.5
594	467	-3.4145	0.4149	12164	819
595	473.3	-3.37355	0.4153	12150	813
596	477.3	-3.34755	0.4156	12164	810
597	486.7	-3.28645	0.4152	12164	807
598	494.2	-3.2377	0.4121	12522	837
599	502.1	-3.38635	0.4159	13155	877.5
600	512.1	-3.62135	0.4205	13196	889.5
601	518.4	-3.6804	0.423	13196	893
602	528.6	-3.6141	0.4225	13251	902
603	536.7	-3.66145	0.4257	13320	912
604	548.6	-3.6841	0.4268	13540	932.5
605	556.5	-3.73275	0.4297	13609	944
606	568.2	-3.7567	0.4332	13485	916
607	579	-3.6865	0.4323	12659	871
608	588.2	-3.6267	0.432	12081	820
609	597	-3.4695	0.4287	11668	795.5
610	607.6	-3.3006	0.4251	11545	781.5
611	626.1	-3.18035	0.4212	11490	772
612	645.1	-3.05685	0.4162	11462	768
613	661	-3.1535	0.415	11462	761
614	674.4	-3.1664	0.4121	11435	756.5
615	691.1	-3.25785	0.4092	11435	753.5
616	708.7	-3.14345	0.4043	11435	749
617	723	-3.1505	0.4018	11407	746.5
618	740.4	-3.2374	0.4007	11421	743.5
619	756.5	-3.23275	0.396	11407	742
620	770.8	-3.2398	0.3941	11421	741
621	782.7	-3.26245	0.3908	11613	747.5
622	795.1	-3.18185	0.3893	12356	805.5
623	809.8	-3.2863	0.3902	12907	832.5
624	821.9	-3.30765	0.3898	12934	843.5
625	832.8	-3.4368	0.3927	13485	916
626	845.2	-3.4562	0.3938	13664	925.5
627	866	-3.521	0.3976	13746	944.5
628	886.9	-3.58515	0.3978	13746	953.5
629	902.8	-3.4818	0.3995	13732	956.5
630	920.5	-3.56675	0.4006	13567	948.5
631	938.8	-3.6478	0.4035	13457	937.5
632	950.5	-3.67175	0.4063	13292	927
633	964.9	-3.77815	0.4076	13292	924.5
634	974.7	-3.91445	0.4108	13278	924
635	989.2	-3.9202	0.4135	13292	924
636	995.7	-3.87795	0.4132	13278	923.5
637	1003.4	-4.0279	0.4164	13278	924.5
638	1011.9	-4.07265	0.4191	13278	925
639	1024.4	-4.0914	0.4216	13278	925.5
640	1031.5	-4.14525	0.4241	13278	925.5
641	1041.3	-4.08155	0.4253	13278	926
642	1052.9	-4.20615	0.4283	13292	925.5
643	1061.9	-4.14765	0.4293	13278	926.5
644	1073.5	-4.17225	0.4318	13292	926.5
645	1083.9	-4.30465	0.4365	13292	927
646	1097.8	-4.3143	0.4385	13292	926
647	1108.3	-4.14605	0.4377	13278	927
648	1117.1	-4.18885	0.4395	13292	928.5
649	1137.7	-4.25495	0.4418	13292	929.5
650	1161.7	-4.09895	0.4402	13320	930
651	1185.4	-4.1449	0.4405	13320	932
652	1210.8	-4.0798	0.4386	13333	933
653	1235.4	-4.2199	0.4399	13333	934.5
654	1260.2	-4.1587	0.4397	13333	935
655	1284.5	-4.20075	0.4405	13347	936
656	1305.7	-4.26295	0.4394	13347	936.5
657	1325.8	-4.2323	0.4413	13540	971
658	1355.2	-4.2412	0.4401	13746	974.5
659	1378.2	-4.1917	0.4406	13774	984
660	1401.2	-4.1422	0.4425	13774	988
661	1429.1	-3.96085	0.4441	13774	991
662	1448.5	-3.73475	0.4454	13801	993
663	1465.1	-3.62685	0.4474	13801	995
664	1482.5	-3.71375	0.4511	13801	996
665	1498.2	-3.7117	0.4532	13774	997
666	1506.1	-3.76035	0.456	13774	997.5
667	1510.9	-3.72915	0.4579	13774	999
668	1520.2	-3.7687	0.4608	13774	1000.5
669	1537.6	-3.8556	0.465	13801	1001.5
670	1550.3	-3.67305	0.4644	13801	1002.5
671	1567.7	-3.75995	0.4672	13801	1003.5
672	1589.2	-3.8202	0.47	13801	1005
673	1609.3	-3.68955	0.4711	13801	1004.5
674	1624.7	-3.78945	0.4729	13801	1005.5
675	1634.2	-3.9277	0.4766	13801	1005
676	1645.8	-3.8523	0.4784	13801	1005
677	1658.1	-3.97235	0.4808	13801	1006
678	1669.3	-3.99955	0.4843	13801	1007
679	1682.3	-4.11505	0.4874	13774	1006.5
680	1699	-4.1065	0.4899	13774	1006
681	1714.8	-4.0038	0.4906	13774	1006
682	1733.1	-3.98485	0.4932	13801	1006.5
683	1749.3	-3.87955	0.4955	13801	1007
684	1768	-3.858	0.4965	13801	1007
685	1780.3	-3.97805	0.4991	13801	1008
686	1797.1	-4.06885	0.5022	13801	1008.5
687	1812	-4.072	0.5041	13774	1007.5
688	1830.1	-4.05435	0.5078	13774	1007
689	1850.4	-3.9224	0.5084	13774	1007.5
690	1867.7	-3.70995	0.5083	13801	1008.5
691	1889.9	-3.66565	0.5082	13774	1009
692	1909.6	-3.6376	0.51	13801	1009
693	1930.8	-3.6998	0.5107	13774	1009
694	1952.4	-3.6594	0.5107	13774	1009
695	1976.5	-3.50275	0.5109	13774	1010
696	1997.3	-3.46755	0.5117	13774	1010
697	2013.1	-3.56485	0.5131	13774	1010.5
698	2028.9	-3.66215	0.5144	13774	1010
699	2039.3	-3.69455	0.5163	13774	1010
700	2049.9	-3.82565	0.5195	13774	1010
701	2057.7	-3.87495	0.5218	13774	1010
702	2063	-3.9405	0.5252	13774	1010
703	2064.2	-4.0327	0.5293	13774	1010
704	2064.8	-4.1288	0.533	13774	1010
705	2069.1	-4.10085	0.5366	13774	1010
706	2070	-4.095	0.5401	13774	1009.5
707	2073.8	-4.1703	0.5448	13774	1009
708	2071	-4.0885	0.5475	13760	1009
709	2074.5	-4.06575	0.5503	13774	1009.5
710	2078.2	-4.0417	0.5532	13760	1009
711	2077	-4.1495	0.5573	13760	1008.5
712	2078.6	-4.1391	0.5612	13774	1008.5
713	2083.4	-4.1079	0.5638	13760	1008.5
714	2084.4	-4.2014	0.5681	13760	1008
715	2084	-4.204	0.5713	13760	1008
716	2085.2	-4.1962	0.5741	13760	1008.5
717	2093.5	-4.24225	0.5777	13774	1008.5
718	2097.9	-4.21365	0.5803	13760	1009
719	2103.1	-4.07985	0.5836	13760	1008.5
720	2101.4	-4.0909	0.5863	13760	1008.5
721	2097.8	-4.1143	0.5897	13499	982
722	2097	-4.0195	0.5908	13113	945.5
723	2101.7	-3.88895	0.5896	11710	854.5
724	2083.7	-1.90595	0.4489	11022	706
725	2084.2	-2.0027	0.4497	11476	709
726	2083.9	-1.90465	0.4484	11462	699.5
727	2072.7	-1.97745	0.4385	11668	736
728	2070.4	-2.1924	0.4421	12700	789
729	2075.9	-2.05665	0.4425	12989	823.5
730	2081.2	-2.0222	0.4449	13127	844.5
731	2088.3	-1.97605	0.4452	13155	855.5
732	2098.9	-2.00715	0.4464	13182	864
733	2107.2	-1.9532	0.4487	13182	871.5
734	2113.8	-2.0103	0.4525	13196	878
735	2118.1	-1.98235	0.4539	12714	845
736	2121.3	-1.96155	0.4549	12288	814
737	2122.3	-2.05505	0.4558	12522	822
738	2120.7	-2.06545	0.4576	12563	823
739	2121.2	-2.1622	0.4593	12563	823
740	2122.6	-2.1531	0.4607	12563	823.5
741	2123.6	-2.2466	0.4631	12577	823
742	2123.1	-2.14985	0.4634	12577	823.5
743	2125.8	-2.1323	0.4641	12563	823.5
744	2125.4	-2.0349	0.4647	11944	782
745	2126.1	-2.03035	0.4646	11875	773.5
746	2128.3	-2.01605	0.4641	11847	770
747	2131.1	-1.89785	0.464	11847	766
748	2132.2	-1.9907	0.4636	11834	763.5
749	2134.9	-1.87315	0.4623	11613	750.5
750	2132.8	-1.8868	0.4615	11572	744.5
751	2131.5	-1.89525	0.4619	11682	748.5
752	2131.5	-1.79525	0.4612	11765	749.5
753	2128.5	-1.91475	0.462	11751	747.5
754	2126.1	-1.83035	0.4613	11490	733.5
755	2125.7	-1.93295	0.4605	11421	729
756	2125.9	-1.83165	0.4608	10953	707.5
757	2230.5	-0.95175	0.4195	11201	770
758	2263	-1.0405	0.4167	13567	878
759	2297.5	-1.11625	0.4137	13609	891.5
760	2331.3	-1.29655	0.4107	13732	918.5
761	2367.2	-1.4632	0.4089	13774	930.5
762	2397.3	-1.56755	0.4079	13774	941
763	2423.2	-1.6992	0.4068	13801	950
764	2447.8	-1.8393	0.4067	13815	959.5
765	2472.7	-1.97745	0.4062	13815	965
766	2494.4	-2.0364	0.4072	13815	969.5
767	2514.8	-2.1038	0.4078	13801	973.5
768	2536.9	-2.16015	0.408	13801	978.5
769	2556.8	-2.2308	0.4087	13815	982
770	2573.6	-2.3216	0.4098	13801	984
771	2592.4	-2.3994	0.4122	13801	986
772	2612	-2.472	0.4139	13815	989.5
773	2630.7	-2.35045	0.4147	13815	991.5
774	2646.7	-2.34645	0.4159	13815	993.5
775	2663.3	-2.33855	0.4162	13801	994.5
776	2682.9	-2.31115	0.4179	13815	996.5
777	2698.6	-2.3091	0.4197	13801	998.5
778	2715.5	-2.29925	0.4207	13815	999.5
779	2731.9	-2.29265	0.4212	13801	1000.5
780	2750	-2.275	0.423	13801	1002
781	2766.1	-2.27035	0.4239	13801	1002.5
782	2785.7	-2.24295	0.425	13801	1003.5
783	2801.3	-2.24155	0.4262	13801	1004
784	2821.6	-2.3096	0.4263	13801	1004.5
785	2839.6	-2.2926	0.4272	13801	1005.5
786	2855.9	-2.38665	0.429	13801	1006
787	2875.3	-2.36055	0.4302	13801	1006.5
788	2891.9	-2.35265	0.4304	13801	1007
789	2908.9	-2.24215	0.4287	13801	1008
790	2924.9	-2.23815	0.4304	13774	1008
791	2940.9	-2.33415	0.4336	13801	1008
792	2956.9	-2.33015	0.4342	13801	1009
793	2967.7	-2.35995	0.436	13774	1008.5
794	2979.3	-2.38455	0.4377	13774	1008.5
795	2995.8	-2.3773	0.4373	13774	1009.5
796	3011.4	-2.3759	0.4387	13774	1009
797	3028.3	-2.36605	0.4394	13774	1010.5
798	3042.5	-2.27375	0.4372	13774	1011
799	3071.1	-2.18785	0.4348	13801	1012.5
800	3096.7	-2.12145	0.4322	13801	1012.5
801	3119.5	-2.17325	0.4304	13801	1013
802	3146.3	-2.29905	0.4306	13801	1013.5
803	3164.8	-2.4788	0.4327	13774	1013
804	3173.5	-2.72225	0.4347	13499	985
805	3174.8	-2.9138	0.4379	13058	951.5
806	3177.1	-2.99885	0.4404	13595	993
807	3183.5	-3.15725	0.4469	13732	999
808	3188.7	-3.22345	0.447	13223	959
809	3192.6	-3.1981	0.4484	13086	944
810	3206.3	-3.20905	0.4509	13086	940.5
811	3214.3	-3.05705	0.4511	13072	936.5
812	3218.2	-3.1317	0.4537	13072	932.5
813	3223.6	-3.1966	0.4556	12728	891.5
814	3218.1	-3.03235	0.4518	11324	817
815	3220.7	-2.91545	0.4497	11049	796.5
816	3266.1	-2.72035	0.4225	11682	773.5
817	3270.9	-2.88915	0.4208	11916	783.5
818	3280.3	-2.82805	0.4192	11957	784
819	3288.3	-2.97605	0.4196	11957	783
820	3293.7	-2.94095	0.4203	11214	744.5
821	3297.1	-2.91885	0.4184	11063	736
822	3285	-3.1975	0.4201	13251	875
823	3288.6	-3.3741	0.4249	13485	900
824	3286.8	-3.3858	0.4272	12866	855.5
825	3287	-3.3845	0.4282	12384	837
826	3288.8	-3.2728	0.4295	12398	808
827	3297.6	-3.1156	0.4271	12095	802.5
828	3313.6	-2.9116	0.4243	12494	821.5
829	3337.9	-2.65365	0.4218	13691	930.5
830	3366.6	-2.3671	0.4194	13636	934
831	3398.7	-2.25845	0.4206	13746	952
832	3425.5	-1.98425	0.4197	13760	960.5
833	3453.2	-1.7042	0.4203	13774	967.5
834	3477.8	-1.5443	0.4207	13801	975
835	3508.4	-1.3454	0.4212	13801	980.5
836	3530.3	-1.30305	0.4213	13801	984
837	3552.3	-1.26005	0.4224	13815	989.5
838	3573.8	-1.2203	0.4229	13801	992
839	3596.5	-1.17275	0.4224	13801	994
840	3614	-1.159	0.4227	13801	997.5
841	3639	-1.0965	0.4226	13815	1000
842	3663.9	-1.13465	0.423	13801	1001.5
843	3684.2	-1.2027	0.4229	13801	1003
844	3704.6	-1.1701	0.4233	13801	1004
845	3723.9	-1.24465	0.424	13801	1006
846	3748.4	-1.2854	0.4236	13801	1007
847	3765.6	-1.3736	0.4239	13801	1008
848	3784.9	-1.44815	0.4239	13801	1009.5
849	3799.1	-1.55585	0.4248	13801	1010.5
850	3818.6	-1.6291	0.4262	13801	1011.5
851	3833	-1.7355	0.4271	13774	1012
852	3849.8	-1.7263	0.4277	13774	1012
853	3862.4	-1.7444	0.4287	13774	1012
854	3877.3	-1.84755	0.4307	13801	1013
855	3889.2	-1.8702	0.4332	13774	1013
856	3897.8	-2.0143	0.4348	13774	1013.5
857	3907.8	-2.0493	0.437	13774	1014
858	3916.3	-2.19405	0.4409	13774	1014
859	3924.4	-2.2414	0.4437	13774	1015
860	3931.2	-2.2972	0.4469	13774	1015.5
861	3932.5	-2.38875	0.4506	13774	1015
862	3932.7	-2.38745	0.4552	13774	1015
863	3935.6	-2.4686	0.4586	13774	1015
864	3936.3	-2.46405	0.4625	13774	1015
865	3936.3	-2.56405	0.4667	13760	1014.5
866	3936	-2.566	0.47	13774	1015
867	3937	-2.5595	0.4745	13760	1015.5
868	3939.3	-2.54455	0.4773	13774	1015
869	3938.9	-2.64715	0.4817	13760	1015
870	3941.5	-2.63025	0.4859	13760	1015.5
871	3940.8	-2.6348	0.4885	13774	1016
872	3942.1	-2.62635	0.4927	13774	1016
873	3942.9	-2.62115	0.4959	13774	1016.5
874	3946.2	-2.5997	0.4999	13774	1016.5
875	3946.6	-2.5971	0.5032	13760	1016.5
876	3946.1	-2.60035	0.5074	13760	1016
877	3945	-2.7075	0.5117	13760	1016.5
878	3942.8	-2.7218	0.5155	13774	1016.5
879	3942.7	-2.62245	0.5192	13774	1017
880	3941.1	-2.63285	0.5225	13774	1017
881	3940.1	-2.63935	0.5266	13774	1017
882	3933.5	-2.68225	0.5307	13760	1017
883	3935.7	-2.66795	0.5344	13774	1017
884	3932.2	-2.6907	0.5388	13774	1016.5
885	3930	-2.705	0.5419	13760	1016.5
886	3928.7	-2.71345	0.5455	13760	1016.5
887	3924.8	-2.7388	0.5489	13774	1017
888	3927.2	-2.6232	0.5528	13774	1016.5
889	3925.9	-2.63165	0.5561	13760	1016.5
890	3925	-2.6375	0.5591	13760	1016
891	3920.1	-2.56935	0.5618	13760	1015.5
892	3906.5	-2.55775	0.563	13774	1016
893	3897.2	-2.3182	0.5599	13801	1019
894	3896.3	-2.22405	0.5594	13801	1020.5
895	3890.6	-2.1611	0.5576	13815	1020.5
896	3884.4	-2.2014	0.5569	13801	1021
897	3880.6	-2.1261	0.5557	13801	1021
898	3874.8	-2.1638	0.5555	13801	1021
899	3869.2	-2.2002	0.5567	13801	1021
900	3864	-2.034	0.5545	13801	1021
901	3855.9	-2.08665	0.5545	13801	1021.5
902	3848.9	-2.13215	0.5545	13801	1021.5
903	3847	-2.0445	0.552	13815	1021.5
904	3847	-1.9445	0.5508	13815	1021.5
905	3845.5	-1.95425	0.5478	13815	1022
906	3869.7	-1.99695	0.5511	13815	1022.5
907	3868.8	-2.1028	0.553	13801	1021
908	3869.7	-2.09695	0.5547	13265	965.5
909	3868.4	-2.3054	0.5584	13829	1021.5
910	3866.6	-2.3171	0.5605	13732	1011
911	3864	-2.434	0.564	13760	1015.5
912	3862.7	-2.54245	0.569	13760	1016
913	3859.7	-2.56195	0.5714	13072	960.5
914	3807.6	-1.9006	0.5516	13072	881
915	3800.5	-1.84675	0.5511	13526	910.5
916	3795.1	-1.78185	0.5463	13691	939.5
917	3794.5	-1.68575	0.5413	13746	954
918	3795.1	-1.48185	0.5351	13801	965.5
919	3786.5	-1.53775	0.5318	13815	974.5
920	3785.9	-1.64165	0.5308	13829	983
921	3782.8	-1.4618	0.5244	13829	989
922	3772.7	-1.52745	0.5206	13843	993
923	3753.8	-1.6503	0.5179	13829	997.5
924	3735.4	-1.8699	0.5179	13829	999.5
925	3722.3	-2.05505	0.5203	13815	1001.5
926	3697.8	-2.2143	0.5242	13801	1002.5
927	3691	-2.3585	0.5303	13760	1002.5
928	3682.3	-2.41505	0.5352	13760	1002.5
929	3668.3	-2.00605	0.5373	13265	940
930	3670.9	-1.98915	0.5393	13485	954
931	3676.5	-1.95275	0.5415	13499	962.5
932	3680.2	-1.9287	0.5444	13760	986.5
933	3683.4	-1.9079	0.5469	13705	984.5
934	3692.3	-1.85005	0.5488	13540	968.5
935	3693.9	-1.83965	0.55	13127	939.5
936	3699.6	-1.8026	0.5513	13044	929.5
937	3703.1	-1.87985	0.5531	13705	985
938	3708.3	-1.74605	0.5524	13705	988
939	3714.8	-1.6038	0.5487	13746	994.5
940	3732.5	-1.48875	0.5467	13774	998.5
941	3743.6	-1.4166	0.5438	13801	1005
942	3756	-1.436	0.5419	13801	1006
943	3769.2	-1.5502	0.5409	13801	1008
944	3774	-1.619	0.5395	13801	1009
945	3780.4	-1.6774	0.5396	13636	996.5
946	3783	-1.7605	0.5404	13609	994.5
947	3781.9	-1.86765	0.54	13609	993
948	3777.7	-1.99495	0.541	13609	992.5
949	3772.8	-2.1268	0.5423	13609	992
950	3765.7	-2.17295	0.543	13609	992
951	3762.6	-2.1931	0.5448	13609	992
952	3758.3	-2.22105	0.5458	13609	992.5
953	3755.9	-2.23665	0.5476	13609	992.5
954	3754.8	-2.0438	0.5488	13609	992.5
955	3759.3	-2.01455	0.5484	13609	992
956	3767.4	-1.9619	0.5485	13609	992.5
957	3788.8	-1.9228	0.5495	13058	959.5
958	3806.8	-1.7058	0.5473	12123	872.5
959	3820	-1.62	0.5458	11944	849
960	3825	-1.6875	0.5456	11902	837
961	3839.9	-1.59065	0.5421	11889	827.5
962	3857	-1.4795	0.539	11889	817
963	3872.7	-1.37745	0.5356	11902	812.5
964	3890.4	-1.3624	0.5322	11902	808
965	3905.3	-1.36555	0.5288	11902	803
966	3927.2	-1.3232	0.5248	11902	797.5
967	3939.2	-1.4452	0.5219	11902	793
968	3959.5	-1.41325	0.5185	11889	789
969	3979.8	-1.3813	0.514	11875	785.5
970	3997.7	-1.46495	0.5106	11875	783
971	4016.3	-1.54405	0.5069	11875	780
972	4033.3	-1.63355	0.5036	11847	777
973	4047.4	-1.6419	0.4998	11847	774.5
974	4067.2	-1.7132	0.4958	11847	773.5
975	4080.4	-1.7274	0.4929	11847	771.5
976	4094.4	-1.8364	0.4917	11847	769.5
977	4095.4	-2.0299	0.4905	11834	768
978	4098.8	-2.1078	0.4897	11847	766.5
979	4102.6	-2.2831	0.49	11916	769.5
980	4096.8	-2.4208	0.4903	11957	770
981	4096.3	-2.52405	0.4923	12370	802.5
982	4091.3	-2.55655	0.4937	12522	813.5
983	4087.5	-2.58125	0.494	12563	818.5
984	4091.9	-2.55265	0.4949	12590	824
985	4090.8	-2.6598	0.4973	12590	826.5
986	4087.3	-2.68255	0.4992	12563	826
987	4083.8	-2.7053	0.5019	12948	865.5
988	4080	-2.73	0.5048	13265	894.5
989	4075.6	-2.7586	0.509	13292	902.5
990	4071.3	-2.78655	0.5123	13320	909
991	4066.7	-2.81645	0.5159	13210	904.5
992	4065.3	-2.92555	0.5194	13141	908
993	4061.8	-2.8483	0.5233	13774	960
994	4058.5	-2.86975	0.5269	13705	960
995	4057	-2.8795	0.5299	13746	969.5
996	4056.3	-2.78405	0.5337	13746	974
997	4049.9	-2.82565	0.5369	13746	978
998	4044.4	-2.7614	0.536	13760	983.5
999	4042.3	-2.57505	0.536	13774	989.5
1000	4039.2	-2.6952	0.538	13774	992.5
1001	4033.8	-2.7303	0.5388	13774	994.5
1002	4034.1	-2.62835	0.5396	13774	996.5
1003	4031.9	-2.54265	0.5401	13774	998.5
1004	4027.5	-2.57125	0.5415	13774	1000.5
1005	4021.9	-2.70765	0.5434	13774	1001.5
1006	4026.9	-2.67515	0.5453	13801	1005.5
1007	4032.7	-2.73745	0.5489	13801	1005.5
1008	4029.8	-2.7563	0.5517	13815	1009
1009	4026	-2.781	0.5564	13732	996.5
1010	4028.2	-2.7667	0.5593	13347	967.5
1011	4028.4	-2.6654	0.5603	12714	924
1012	4025.2	-2.5862	0.5608	12439	887.5
1013	4026.9	-2.47515	0.5613	12356	873
1014	4027.2	-2.4732	0.5606	11613	822.5
1015	4034.7	-2.12445	0.5448	12301	796
1016	4029.2	-2.1602	0.545	12356	803.5
1017	4023.5	-2.19725	0.5454	12852	846.5
1018	4017.6	-2.2356	0.5435	12907	856
1019	4011.6	-2.2746	0.5424	12921	863
1020	4007.1	-2.30385	0.5421	12934	867.5
1021	4012.2	-2.2707	0.5428	12934	872.5
1022	4008.9	-2.29215	0.5424	12934	875.5
1023	4005.8	-2.3123	0.5432	12934	877.5
1024	4001.9	-2.23765	0.5415	12934	879
1025	3998	-2.163	0.541	12934	880.5
1026	3994.4	-2.2864	0.5422	12934	881
1027	3992.9	-2.29615	0.5417	12948	883
1028	3995.2	-2.1812	0.5413	12948	885
1029	3989.7	-2.21695	0.5406	12948	885.5
1030	3991.4	-2.2059	0.5404	12934	886
1031	3988.5	-2.22475	0.5393	12948	887
1032	3992.7	-2.09745	0.5383	12948	887.5
1033	3996.1	-2.07535	0.5373	12948	888
1034	3998.4	-2.1604	0.5366	12948	888
1035	4002.6	-2.0331	0.5346	12934	888.5
1036	4006.1	-2.11035	0.5348	12948	889
1037	4000.7	-2.14545	0.5339	12934	890
1038	3999.5	-2.25325	0.5346	12934	889.5
1039	3994.9	-2.18315	0.5329	12948	890.5
1040	3993.9	-2.18965	0.533	12948	890.5
1041	3990.4	-2.2124	0.5325	12948	890
1042	3982.8	-2.2618	0.5327	12934	890.5
1043	3980.2	-2.2787	0.5329	12948	890.5
1044	3977	-2.1995	0.5319	12948	891
1045	3970.2	-2.2437	0.5322	12948	891
1046	3971.4	-2.2359	0.5309	12948	891
1047	3967.2	-2.2632	0.5327	12948	891
1048	3967.8	-2.1593	0.5313	12948	891
1049	3969.6	-2.1476	0.5308	12948	891.5
1050	3972.9	-2.12615	0.5307	12934	891.5
1051	3982.4	-2.1644	0.5304	12934	891.5
1052	3986.3	-2.13905	0.5301	12934	891.5
1053	3989	-2.1215	0.5289	12934	891.5
1054	3986.3	-2.13905	0.5293	12934	891.5
1055	3984.3	-2.25205	0.529	12948	892
1056	3979.2	-2.2852	0.5288	12934	891.5
1057	3976.1	-2.30535	0.5287	12934	891.5
1058	3970.6	-2.3411	0.5289	12934	891.5
1059	3961.5	-2.40025	0.5294	12934	892
1060	3961.9	-2.29765	0.5299	12934	892
1061	3958.1	-2.42235	0.5325	12934	892
1062	3956.5	-2.33275	0.5341	12948	892
1063	3959	-2.3165	0.5351	12934	891.5
1064	3966.5	-2.16775	0.5345	12934	891.5
1065	3978.7	-2.18845	0.5366	12934	891
1066	3987.5	-2.13125	0.5364	12934	891.5
1067	3989.5	-2.01825	0.5339	12934	891.5
1068	4001.2	-2.0422	0.5349	12934	892
1069	4007.4	-2.0019	0.533	12948	892.5
1070	4011.6	-2.0746	0.5334	12948	892.5
1071	4011	-2.2785	0.5358	12948	892
1072	4013.5	-2.26225	0.5347	12948	892.5
1073	4016.3	-2.24405	0.5361	12948	892.5
1074	4017.9	-2.23365	0.537	12934	892
1075	4017	-2.3395	0.5372	12728	878
1076	4017.6	-2.2356	0.538	12700	870.5
1077	4017.9	-2.23365	0.5397	12659	867
1078	4016.5	-2.24275	0.5405	12315	839
1079	4012.8	-2.2668	0.5411	12260	829.5
1080	4012.2	-2.2707	0.541	12260	824.5
1081	4014	-2.259	0.5413	12260	821
1082	4014.4	-2.2564	0.5419	12260	816.5
1083	4012.2	-2.1707	0.5419	12260	815
1084	4009.2	-2.1902	0.5421	12260	813
1085	4012.7	-2.16745	0.5424	12260	811
1086	4014.4	-2.1564	0.5424	12288	810
1087	4016.9	-2.14015	0.5424	12288	809
1088	4018	-2.033	0.541	12288	808.5
1089	4018.4	-2.1304	0.5427	12288	807
1090	4016.9	-2.14015	0.5429	12301	811.5
1091	4017.2	-2.2382	0.5449	12797	844.5
1092	4016.9	-2.24015	0.5458	12838	854.5
1093	4014.6	-2.2551	0.5472	12838	858
1094	4009.1	-2.39085	0.5497	12852	860.5
1095	4005.1	-2.31685	0.5519	12866	863
1096	4001.2	-2.3422	0.554	12866	865
1097	3997.1	-2.36885	0.5551	12866	867.5
1098	3993	-2.3955	0.5577	12866	869
1099	3989	-2.4215	0.5596	12866	870.5
1100	3984.2	-2.3527	0.5615	12879	871.5
1101	3980.7	-2.37545	0.5628	12879	872.5
1102	3979.6	-2.3826	0.5656	12879	873
1103	3974.5	-2.31575	0.5673	12879	875
1104	3971.5	-2.33525	0.5679	12590	846
1105	3968.1	-2.25735	0.5691	12191	822
1106	3966.4	-2.2684	0.5694	12164	812
1107	3959.1	-2.21585	0.5702	12164	807
1108	3956.5	-2.23275	0.5699	12178	804
1109	3952.9	-2.15615	0.5706	12178	802
1110	3952.7	-2.05745	0.5696	12178	798.5
1111	3945.8	-2.1023	0.5708	12178	797
1112	3942.5	-2.12375	0.571	12178	795
1113	3933	-2.0855	0.5703	12178	794
1114	3930.2	-2.0037	0.5686	12219	794.5
1115	3928.9	-1.91215	0.5652	12233	794.5
1116	3928.3	-1.81605	0.5619	12260	796
1117	3924.9	-1.83815	0.5595	12288	797
1118	3928.6	-1.8141	0.557	12260	797
1119	3925.5	-1.73425	0.5538	12260	796
1120	3927.7	-1.71995	0.551	12260	796
1121	3927.4	-1.7219	0.5488	12260	795.5
1122	3941.5	-1.83025	0.5491	12260	795
1123	3938.1	-1.95235	0.5504	12246	793.5
1124	3932.1	-1.99135	0.5504	12219	790
1125	3929.6	-2.0076	0.5502	12191	789
1126	3932.1	-1.99135	0.5502	12178	787
1127	3933.4	-1.9829	0.5506	12508	813.5
1128	3936	-1.966	0.551	12714	828.5
1129	3935.3	-1.97055	0.5514	12783	841.5
1130	3933.5	-1.98225	0.5518	12811	845.5
1131	3926.7	-2.02645	0.552	12838	851
1132	3925.1	-1.93685	0.5513	12976	865.5
1133	3924.6	-1.9401	0.5503	13072	879.5
1134	3923.2	-1.9492	0.5502	13086	884.5
1135	3923.4	-1.9479	0.5494	13086	887
1136	3924.6	-1.9401	0.5489	13113	890
1137	3920.3	-1.96805	0.5486	13113	893
1138	3924.3	-1.94205	0.5484	13086	895
1139	3919.2	-1.9752	0.5482	13113	897
1140	3915	-2.0025	0.5481	13113	898.5
1141	3915.6	-1.9986	0.5472	13113	900.5
1142	3912.6	-1.9181	0.5464	13113	901
1143	3909.2	-1.9402	0.5468	13113	902
1144	3905.1	-1.96685	0.5467	13113	904
1145	3899.7	-2.00195	0.5465	13113	903.5
1146	3899.6	-2.0026	0.5458	13113	904.5
1147	3897.4	-1.9169	0.5456	13113	905.5
1148	3896.4	-1.9234	0.545	13113	906.5
1149	3895.9	-1.92665	0.5446	13113	907
1150	3896.9	-1.82015	0.5442	13113	907.5
1151	3893.1	-1.94485	0.5439	13086	908
1152	3893.2	-1.8442	0.5429	13113	908
1153	3889.9	-1.96565	0.5432	13086	909
1154	3886	-1.991	0.5434	13086	909.5
1155	3883	-1.9105	0.5441	13113	909.5
1156	3878.9	-1.93715	0.5436	13113	910
1157	3874	-1.969	0.544	13113	910.5
1158	3868.3	-2.00605	0.5438	13086	910.5
1159	3863	-2.0405	0.5448	13113	911
1160	3856.9	-1.98015	0.5455	13086	911.5
1161	3849	-2.0315	0.5463	13113	911.5
1162	3839	-2.0965	0.5472	13113	912
1163	3829.6	-2.0576	0.5477	13113	911.5
1164	3822.3	-2.00505	0.5492	13113	912
1165	3809.2	-2.0902	0.5496	13113	912.5
1166	3801.8	-2.0383	0.5501	13113	912.5
1167	3792.2	-2.0007	0.5509	13127	913
1168	3781.8	-1.9683	0.5511	13113	913.5
1169	3776.4	-1.9034	0.5516	13113	913.5
1170	3772.9	-1.82615	0.552	13113	913.5
1171	3767.3	-1.86255	0.5521	13127	914.5
1172	3760.3	-1.80805	0.5519	13127	914.5
1173	3751.9	-1.76265	0.5529	13127	914.5
1174	3746.2	-1.7997	0.5534	13127	914.5
1175	3743.2	-1.7192	0.5533	13127	914.5
1176	3741.3	-1.83155	0.5547	13113	915.5
1177	3746.2	-1.7997	0.555	13127	915
1178	3753.5	-1.75225	0.5556	13113	914.5
1179	3767	-1.6645	0.5553	13113	914
1180	3780.5	-1.57675	0.555	13113	913.5
1181	3782.7	-1.46245	0.5534	13086	913.5
1182	3790.6	-1.6111	0.5543	13113	914.5
1183	3794.8	-1.6838	0.5543	13086	913
1184	3787.6	-1.7306	0.5557	13086	913
1185	3785.8	-1.8423	0.5552	13113	913.5
1186	3775.2	-1.8112	0.5565	13113	913.5
1187	3773.7	-1.82095	0.5577	13113	914
1188	3766.8	-1.8658	0.5595	13113	913.5
1189	3763	-1.8905	0.5615	13086	913
1190	3774	-1.819	0.5627	13086	913
1191	3779	-1.6865	0.5627	13086	913
1192	3793.8	-1.5903	0.5624	13086	913.5
1193	3807.5	-1.50125	0.5612	13086	912.5
1194	3817.3	-1.43755	0.5588	13086	912
1195	3833.8	-1.3303	0.5569	13086	912.5
1196	3851.6	-1.4146	0.556	13086	912.5
1197	3872.1	-1.38135	0.5559	13072	912
1198	3885.1	-1.49685	0.556	13072	911.5
1199	3901.7	-1.48895	0.556	13072	911.5
1200	3916.3	-1.49405	0.5555	13072	911
1201	3928.3	-1.61605	0.5554	13072	911
1202	3938.1	-1.65235	0.556	13072	911
1203	3948.1	-1.68735	0.5553	12673	885
1204	3954.9	-1.64315	0.5543	12233	839.5
1205	3959	-1.6165	0.5527	12012	821
1206	3968.5	-1.65475	0.5514	11971	812
1207	3974.6	-1.6151	0.5496	11971	805
1208	3983.4	-1.5579	0.5473	11916	795.5
1209	3987.2	-1.6332	0.546	11916	791
1210	4000.4	-1.6474	0.5436	11916	788
1211	4011.8	-1.6733	0.5421	11902	782.5
1212	4019.7	-1.72195	0.5407	11902	780
1213	4031.3	-1.64655	0.5383	11902	777.5
1214	4038.4	-1.6004	0.5355	11889	775.5
1215	4042.9	-1.77115	0.5349	11889	772
1216	4041.9	-1.87765	0.5352	11889	770
1217	4040.6	-1.8861	0.5345	11889	768.5
1218	4037.8	-2.0043	0.5349	11902	767
1219	4035.1	-2.02185	0.5344	11902	765.5
1220	4030	-2.055	0.5345	11902	764
1221	4029.6	-2.0576	0.5354	11902	763
1222	4026.4	-2.0784	0.5351	11889	761.5
1223	4024.5	-2.19075	0.5363	11902	760.5
1224	4022	-2.207	0.5358	11902	759.5
1225	4018.8	-2.2278	0.5355	11902	758
1226	4016.6	-2.1421	0.5343	11875	754.5
1227	4013.5	-2.16225	0.5346	11779	750.5
1228	4011.9	-2.17265	0.5344	11765	747.5
1229	4006.4	-2.2084	0.5344	11765	746
1230	4006.8	-2.2058	0.5346	11779	745.5
1231	4004.5	-2.12075	0.5341	11779	744.5
1232	4004.5	-2.12075	0.534	11779	744
1233	4004.9	-2.21815	0.5337	11847	747
1234	4001.7	-2.13895	0.534	11916	751
1235	3996.3	-2.27405	0.535	12026	758
1236	3992	-2.202	0.5357	12384	784.5
1237	3987.3	-2.23255	0.5366	12467	792.5
1238	3980.5	-2.37675	0.5384	12742	821
1239	3974.6	-2.4151	0.5413	12783	829.5
1240	3972.3	-2.43005	0.5434	12797	834
1241	3968.9	-2.35215	0.5445	12866	842.5
1242	3967	-2.3645	0.5472	13113	871.5
1243	3968.4	-2.2554	0.5483	13155	878.5
1244	3962.6	-2.2931	0.5499	13155	887
1245	3948.1	-2.38735	0.5524	13182	890.5
1246	3942.1	-2.22635	0.5506	13182	894.5
1247	3938.4	-2.2504	0.5525	13196	898.5
1248	3944.2	-2.3127	0.5564	13182	901
1249	3937.8	-2.3543	0.5596	13182	900
1250	3936	-2.266	0.5599	12453	848.5
1251	3925.2	-2.2362	0.5603	12246	826
1252	3924.4	-2.2414	0.5604	12191	816
1253	3919.9	-2.17065	0.5601	12095	803.5
1254	3918.4	-2.0804	0.5596	12095	799
1255	3921.3	-1.96155	0.5591	12095	795
1256	3922.8	-1.9518	0.5581	12095	791.5
1257	3925	-1.9375	0.5576	12081	789
1258	3914.5	-2.00575	0.556	12164	793
1259	3909.8	-1.9363	0.5531	12535	821
1260	3909.3	-1.93955	0.5518	12673	831
1261	3909.4	-1.9389	0.5492	12700	835.5
1262	3912.3	-1.92005	0.5478	12700	838.5
1263	3912	-1.922	0.5464	13044	871
1264	3913.3	-2.01355	0.546	13182	886
1265	3913	-2.0155	0.5457	13182	894
1266	3915.2	-2.1012	0.5449	13196	897
1267	3916.5	-2.09275	0.5446	13196	900
1268	3922.2	-2.0557	0.5444	13182	902.5
1269	3924	-1.944	0.5426	13196	906.5
1270	3922.2	-1.9557	0.541	13196	908
1271	3927.3	-2.02255	0.5417	13196	909
1272	3931.2	-1.9972	0.5407	13196	910.5
1273	3939.9	-1.94065	0.5395	13182	912
1274	3945.8	-1.8023	0.5373	13196	914
1275	3952.5	-1.85875	0.5362	13182	914.5
1276	3957.7	-1.92495	0.5351	13182	916
1277	3956.8	-2.0308	0.5351	13182	916.5
1278	3953.6	-2.0516	0.5352	13182	917.5
1279	3951.3	-2.16655	0.5363	13155	917.5
1280	3942.5	-2.32375	0.5379	13182	918
1281	3917.4	-2.4869	0.5404	13182	919.5
1282	3900.8	-2.4948	0.5421	13196	920.5
1283	3891.5	-2.45525	0.5442	13196	921.5
1284	3884.5	-2.40075	0.5456	13196	922
1285	3886.7	-2.28645	0.5451	13196	923
1286	3889.4	-2.1689	0.5448	13196	923
1287	3899.5	-2.10325	0.5463	13196	923.5
1288	3900	-2.1	0.5471	13182	923
1289	3900.1	-2.09935	0.5483	13182	921.5
1290	3905.9	-2.06165	0.55	13182	922
1291	3917.8	-1.9843	0.5503	13182	922
1292	3930.6	-1.9011	0.5492	13155	922
1293	3944.6	-1.8101	0.549	13155	922
1294	3959	-1.9165	0.5481	13155	921.5
1295	3969.4	-1.8489	0.5477	13155	921.5
1296	3978.6	-1.8891	0.5467	13155	922
1297	3988.8	-1.9228	0.5461	13155	922
1298	4010.6	-1.9811	0.547	13155	922
1299	4025.6	-1.9836	0.5465	13141	921
1300	4034.4	-2.1264	0.5487	13141	921
1301	4052.2	-2.0107	0.5474	13141	920.5
1302	4070.1	-1.99435	0.5472	13127	920.5
1303	4088.7	-1.87345	0.5467	12989	906.5
1304	4103.1	-1.87985	0.5461	12866	897.5
1305	4120.6	-1.8661	0.5445	12398	855
1306	4132.2	-1.7907	0.5427	12178	836
1307	4138.3	-1.85105	0.5416	12123	826.5
1308	4141.8	-1.8283	0.5405	12109	820.5
1309	4144.4	-1.9114	0.5407	12123	815
1310	4144.2	-1.9127	0.5404	12150	812.5
1311	4144.7	-2.00945	0.5414	12150	809.5
1312	4145.3	-1.90555	0.5391	12123	806.5
1313	4145.7	-2.00295	0.5397	12150	803
1314	4145.3	-2.00555	0.5401	12150	802
1315	4145.6	-2.0036	0.5397	12150	800
1316	4142.2	-2.1257	0.5394	12150	798.5
1317	4142.5	-2.02375	0.5389	12150	796.5
1318	4134.8	-2.0738	0.541	12164	795.5
1319	4131	-2.0985	0.5416	12164	794.5
1320	4127.4	-2.1219	0.5422	12164	792.5
1321	4118.4	-2.0804	0.5419	12164	791.5
1322	4111.6	-2.1246	0.5412	12164	790
1323	4114.5	-2.10575	0.5414	12150	790
1324	4117.8	-2.0843	0.5414	12164	789
1325	4124.6	-1.9401	0.5404	12164	788.5
1326	4124.7	-1.93945	0.5398	12164	787.5
1327	4128.7	-2.01345	0.539	12164	786.5
1328	4128.7	-2.01345	0.5392	12164	786.5
1329	4129.8	-2.1063	0.539	12150	785
1330	4123.9	-2.24465	0.5398	12150	784.5
1331	4109.4	-2.1389	0.5361	12164	784.5
1332	4104.4	-2.0714	0.5328	12191	786.5
1333	4108	-1.948	0.5295	12233	789
1334	4126	-1.931	0.5298	12233	789.5
1335	4121.6	-2.0596	0.5312	12233	789
1336	4127.2	-2.1232	0.5312	12370	801.5
1337	4128.8	-2.3128	0.5335	13113	874.5
1338	4125.8	-2.4323	0.5364	13471	903.5
1339	4119.3	-2.57455	0.5407	13499	914.5
1340	4110.2	-2.6337	0.544	13526	925.5
1341	4096.6	-2.7221	0.5464	13210	907.5
1342	4086.1	-2.59035	0.5455	12976	890
1343	4077.9	-2.54365	0.5456	12976	887.5
1344	4076	-2.456	0.5441	12976	887.5
1345	4072.2	-2.4807	0.5444	12976	888
1346	4061.8	-2.4483	0.5445	12989	889
1347	4054.8	-2.4938	0.5439	12989	889
1348	4051.9	-2.51265	0.5439	12989	890
1349	4049	-2.4315	0.5441	12989	891.5
1350	4048.8	-2.3328	0.5436	12989	892
1351	4046.1	-2.35035	0.5421	12989	891.5
1352	4048.8	-2.2328	0.5401	12989	892.5
1353	4048.3	-2.23605	0.5398	13003	893.5
1354	4048.2	-2.3367	0.5405	12989	894.5
1355	4041.5	-2.28025	0.5394	12989	894.5
1356	4031.1	-2.44785	0.5404	13003	895.5
1357	4022.8	-2.4018	0.5403	13003	896
1358	4015.1	-2.35185	0.5405	13003	896.5
1359	4004.8	-2.4188	0.5413	13003	897
1360	3992.5	-2.39875	0.5417	13003	897.5
1361	3982.5	-2.46375	0.5432	13003	898
1362	3974.7	-2.41445	0.5437	13003	898
1363	3956.9	-2.43015	0.5444	13017	899
1364	3944.3	-2.41205	0.5448	13017	899
1365	3933.1	-2.38485	0.5462	13017	900
1366	3926.3	-2.32905	0.5465	13017	900
1367	3915.8	-2.1973	0.5467	13044	901
1368	3909.4	-2.2389	0.5473	13044	901.5
1369	3900.8	-2.1948	0.5478	13044	902
1370	3893.8	-2.1403	0.5482	13044	902
1371	3883.3	-2.10855	0.5474	13044	903
1372	3872.4	-2.1794	0.5493	13044	903
1373	3859.8	-2.1613	0.5502	13058	903.5
1374	3842.9	-2.17115	0.5508	13058	904.5
1375	3830.7	-2.15045	0.5518	13058	905
1376	3820.1	-2.21935	0.5536	13072	906.5
1377	3800.1	-2.24935	0.5551	13072	907
1378	3790.5	-2.21175	0.5554	13072	907.5
1379	3778.5	-2.08975	0.5563	13086	908
1380	3773.2	-2.1242	0.5573	13086	909
1381	3767	-2.0645	0.5574	13086	909
1382	3762.4	-1.8944	0.5575	13086	909
1383	3759.2	-1.9152	0.5577	13113	910
1384	3752.5	-1.95875	0.5576	13086	910
1385	3742.9	-1.92115	0.5576	13086	910.5
1386	3730.3	-1.90305	0.5589	13113	910.5
1387	3719.9	-1.97065	0.5599	13113	911.5
1388	3706.2	-1.9597	0.5604	13113	911.5
1389	3693	-1.9455	0.5613	13113	912
1390	3680.1	-1.82935	0.5623	13113	912
1391	3670.2	-1.8937	0.5633	13113	913
1392	3661	-1.7535	0.5633	13113	913.5
1393	3652.3	-1.81005	0.5638	13127	914
1394	3641	-1.7835	0.5646	13127	914.5
1395	3630.5	-1.75175	0.5661	13127	914.5
1396	3620	-1.82	0.5669	13127	914.5
1397	3603.3	-1.72855	0.5683	13127	914.5
1398	3587	-1.8345	0.5695	13127	915.5
1399	3568.4	-1.7554	0.5693	13141	916
1400	3553.7	-1.65095	0.5689	13141	917
1401	3551.1	-1.76785	0.5705	13141	917.5
1402	3558.4	-1.6204	0.5707	13141	918
1403	3584.1	-1.35335	0.5696	13141	917
1404	3613.6	-1.1616	0.5676	13127	916.5
1405	3649.1	-0.93085	0.5645	13113	915
1406	3676.9	-0.95015	0.5632	13086	914
1407	3706.7	-0.75645	0.56	12866	882.5
1408	3725.3	-0.73555	0.5558	12384	856.5
1409	3755.7	-0.73795	0.5517	12370	847
1410	3778.4	-0.7904	0.5485	12370	840
1411	3791.9	-0.90265	0.5466	12356	837.5
1412	3799.3	-1.15455	0.5456	12356	831.5
1413	3809.9	-1.28565	0.5448	12356	829.5
1414	3818.4	-1.3304	0.5443	12356	827.5
1415	3825.8	-1.3823	0.5441	12370	825
1416	3833.5	-1.53225	0.5443	12370	823.5
1417	3840.9	-1.48415	0.544	12370	822
1418	3842.4	-1.6744	0.5448	12370	820.5
1419	3844	-1.664	0.5446	12370	819.5
1420	3845.8	-1.6523	0.5448	12370	818.5
1421	3850.5	-1.62175	0.5444	12370	817
1422	3850.2	-1.7237	0.5444	12384	817
1423	3855.6	-1.6886	0.5446	12384	816.5
1424	3853.9	-1.79965	0.5458	12384	815.5
1425	3853.5	-1.70225	0.5454	12384	815
1426	3852.6	-1.8081	0.5464	12384	815
1427	3848.3	-1.83605	0.5479	12384	814
1428	3843.1	-1.86985	0.5478	12384	814
1429	3842.1	-1.87635	0.549	12398	814
1430	3839.9	-1.89065	0.5501	12398	813.5
1431	3839.9	-1.79065	0.5504	12398	813
1432	3837.4	-1.8069	0.5511	12398	813.5
1433	3833.9	-1.82965	0.5511	12398	813.5
1434	3832	-1.742	0.5516	12425	814
1435	3834.8	-1.7238	0.5513	12425	814
1436	3833.6	-1.7316	0.5514	12425	814
1437	3834.3	-1.72705	0.5514	12425	814
1438	3835	-1.7225	0.5523	12439	814
1439	3836.7	-1.71145	0.5531	12425	814
1440	3835.4	-1.7199	0.5531	12425	814
1441	3832.8	-1.7368	0.5529	12439	814
1442	3827.2	-1.8732	0.5545	12439	814.5
1443	3825	-1.8875	0.555	12439	814.5
1444	3822	-1.907	0.5552	12439	814
1445	3820.3	-1.81805	0.5548	12439	814.5
1446	3824.6	-1.7901	0.5544	12439	814.5
1447	3836.5	-1.71275	0.5545	12453	814.5
1448	3843.2	-1.7692	0.5552	12852	851
1449	3847.8	-1.7393	0.5558	13044	870.5
1450	3850.5	-1.82175	0.5576	13072	876
1451	3854.7	-1.89445	0.5589	13072	881
1452	3856.5	-1.88275	0.5591	13086	885.5
1453	3858.5	-1.86975	0.5603	13086	889
1454	3863.5	-1.93725	0.5613	13086	891.5
1455	3867.6	-2.0106	0.5629	13086	894
1456	3872.6	-1.9781	0.5637	13113	896
1457	3873	-1.9755	0.5645	13113	899.5
1458	3878.4	-2.0404	0.5661	13155	904
1459	3877.4	-2.1469	0.5685	13196	909
1460	3879.9	-2.13065	0.5696	13210	912.5
1461	3879.4	-2.1339	0.5704	13210	915
1462	3872.3	-2.08005	0.5705	13223	918
1463	3872.3	-2.08005	0.5699	13251	921.5
1464	3876.8	-1.9508	0.5693	13265	924
1465	3888.8	-2.0728	0.5715	13265	925.5
1466	3894.1	-2.03835	0.5725	13223	916.5
1467	3893.1	-2.14485	0.5742	12797	889
1468	3893.4	-2.1429	0.5742	12673	876
1469	3893.7	-2.14095	0.5755	12907	887
1470	3891.4	-2.1559	0.5764	12934	890.5
1471	3890.5	-2.16175	0.5775	12948	891
1472	3888	-2.078	0.5754	12976	894
1473	3887.6	-1.9806	0.5742	13003	897.5
1474	3887.6	-2.0806	0.5741	13265	919
1475	3884.7	-2.09945	0.5732	13210	917.5
1476	3882.8	-2.0118	0.5729	13210	920
1477	3883.4	-2.0079	0.5709	13210	920.5
1478	3895.6	-1.7286	0.5665	13223	922
1479	3920	-1.47	0.5616	13223	923.5
1480	3954.5	-1.24575	0.555	13210	923.5
1481	4009	-0.8915	0.545	13196	923.5
1482	4065.6	-0.6236	0.5352	13182	923.5
1483	4123	-0.3505	0.5218	13182	923.5
1484	4182.4	-0.2644	0.5155	13182	923.5
1485	4247.8	-0.1393	0.5057	13182	924
1486	4307	-0.0545	0.4966	13155	924.5
1487	4362	-0.097	0.4882	13155	925.5
1488	4418.8	-0.1278	0.4793	13155	925.5
1489	4478	-0.243	0.4714	13155	926.5
1490	4520.2	-0.3687	0.4653	13155	926.5
1491	4550	-0.475	0.4594	13182	927.5
1492	4563.2	-0.7892	0.4565	13155	927.5
1493	4557.8	-1.3243	0.4588	13155	927.5
1494	4538	-1.853	0.4639	13155	928
1495	4507.2	-2.3532	0.4705	13155	928
1496	4464.8	-2.8288	0.4783	13155	927.5
1497	4409.8	-3.2863	0.4879	13155	927
1498	4361	-3.5035	0.4957	13141	926.5
1499	4306.3	-3.65905	0.5029	13155	926.5
1500	4259.4	-3.7639	0.5112	13155	926.5
1501	4204	-3.824	0.52	13155	926
1502	4163.6	-3.8866	0.5301	13155	925.5
1503	4125.4	-3.8349	0.5376	13155	926
1504	4087.1	-3.68385	0.5444	13182	927.5
1505	4067	-3.4145	0.547	13196	928.5
1506	4050.3	-3.22305	0.5496	13210	929.5
1507	4042.2	-3.0757	0.5513	13210	930.5
1508	4037.4	-2.8069	0.5526	13223	931.5
1509	4037.2	-2.7082	0.5539	13223	931.5
1510	4039.2	-2.5952	0.5553	13223	932.5
1511	4036.9	-2.61015	0.5562	13223	932.5
1512	4037.3	-2.50755	0.5567	13223	933
1513	4037.8	-2.5043	0.5582	13223	933
1514	4038.5	-2.49975	0.5591	13223	933.5
1515	4039.4	-2.4939	0.5604	13223	933.5
1516	4051.6	-2.5146	0.5626	13223	933.5
1517	4059	-2.3665	0.563	13223	933.5
1518	4063	-2.4405	0.5648	13155	930
1519	4065.1	-2.42685	0.5659	12811	896.5
1520	4062.5	-2.44375	0.5674	12673	881
1521	4068.6	-2.3041	0.5667	12439	859.5
1522	4067	-2.4145	0.5676	12425	854.5
1523	4064.7	-2.42945	0.5679	12384	845
1524	4063.4	-2.3379	0.5675	12150	823.5
1525	4063.4	-2.3379	0.5682	12095	816.5
1526	4061.6	-2.2496	0.5669	12095	810.5
1527	4051.6	-2.4146	0.5674	12095	806
1528	4049.4	-2.4289	0.5674	12095	803.5
1529	4047.8	-2.4393	0.5679	12081	800.5
1530	4042	-2.377	0.5662	11985	790
1531	4040.9	-2.38415	0.5662	11957	785
1532	4038.5	-2.39975	0.5659	11971	783
1533	4040	-2.39	0.5664	11957	779.5
1534	4036.1	-2.31535	0.5648	11957	777.5
1535	4036.8	-2.3108	0.5654	11971	775.5
1536	4037.5	-2.30625	0.565	11971	774.5
1537	4035	-2.2225	0.5637	11971	772.5
1538	4036.8	-2.2108	0.5633	11971	771.5
1539	4039	-2.1965	0.5625	11971	770
1540	4038.8	-2.1978	0.5616	11971	768.5
1541	4040.1	-2.18935	0.5613	11971	768
1542	4041.9	-2.07765	0.5596	11971	766.5
1543	4042.9	-2.17115	0.559	11957	765.5
1544	4042.2	-2.1757	0.558	11902	760.5
1545	4048	-2.138	0.5578	11847	756
1546	4052.8	-2.1068	0.5553	11847	754
1547	4057	-2.0795	0.5541	11834	752.5
1548	4059.2	-2.0652	0.5527	11834	752
1549	4062.1	-2.04635	0.5522	11834	750
1550	4063.4	-2.1379	0.5514	11834	749.5
1551	4068.9	-2.10215	0.5506	11834	749
1552	4065.7	-2.12295	0.5501	11834	748.5
1553	4067.9	-2.20865	0.5496	11847	748
1554	4069.2	-2.2002	0.5488	12123	771
1555	4063.4	-2.3379	0.551	12989	836.5
1556	4058.9	-2.46715	0.5512	13086	855.5
1557	4050.4	-2.3224	0.5502	13141	870.5
1558	4051.6	-2.3146	0.5498	13155	877
1559	4062.5	-2.34375	0.5518	13155	883.5
1560	4054.8	-2.4938	0.5532	13113	881
1561	4057	-2.4795	0.5552	12838	861.5
1562	4056.6	-2.4821	0.5564	12769	857
1563	4059.6	-2.4626	0.5564	12742	856
1564	4058.9	-2.36715	0.5569	12742	855
1565	4054.7	-2.29445	0.5557	12742	855
1566	4055.4	-2.2899	0.555	12783	858
1567	4053.8	-2.3003	0.5535	12811	863
1568	4054.5	-2.19575	0.5506	12852	866
1569	4070	-2.195	0.5513	12852	867.5
1570	4067.2	-2.3132	0.5502	12852	869
1571	4067.1	-2.31385	0.5494	12852	869.5
1572	4067.9	-2.20865	0.5474	12921	876.5
1573	4068.9	-2.30215	0.545	13774	952.5
1574	4080.4	-2.0274	0.5422	13622	944
1575	4106	-1.761	0.5366	13457	938.5
1576	4140.8	-1.5348	0.5301	13251	926.5
1577	4193.4	-1.2929	0.5216	13251	924.5
1578	4248.8	-1.0328	0.5121	13251	925.5
1579	4306.7	-0.75645	0.5001	13251	926.5
1580	4368.2	-0.5567	0.4872	13251	927.5
1581	4440.9	-0.28415	0.4723	13251	929
1582	4500.5	-0.29675	0.4629	13251	930
1583	4541.1	-0.53285	0.4553	13251	931.5
1584	4567.7	-0.85995	0.4501	13223	932
1585	4575.1	-1.41185	0.4481	13223	932
1586	4558.1	-2.02235	0.4512	13223	933
1587	4531.5	-2.59525	0.4563	13223	933
1588	4484.3	-3.10205	0.464	13223	933.5
1589	4431.2	-3.5472	0.4737	13223	934
1590	4369.6	-4.1476	0.4881	13223	933
1591	4297	-4.5195	0.5001	13223	933.5
1592	4215.4	-4.8499	0.5152	13223	933.5
1593	4150.5	-4.87175	0.5254	13251	934.5
1594	4090	-4.665	0.5352	13265	936.5
1595	4048.1	-4.43735	0.5412	13278	937.5
1596	4003.5	-4.02725	0.5458	13278	938.5
1597	3982.1	-3.56635	0.5481	13292	940
1598	3969.4	-3.2489	0.5494	13320	940.5
1599	3963.1	-2.88985	0.5494	13320	942
1600	3960.6	-2.6061	0.5487	13320	942
1601	3968.7	-2.35345	0.547	13320	943.5
1602	3982.6	-2.1631	0.5443	13320	944
1603	4001.2	-1.9422	0.5415	13320	944.5
1604	4033.9	-1.62965	0.5351	13320	944.5
1605	4063.1	-1.53985	0.5304	13320	944.5
1606	4096.4	-1.5234	0.5254	13292	944
1607	4135.9	-1.36665	0.5194	13292	944
1608	4180.9	-1.27415	0.5126	13292	944.5
1609	4224	-1.194	0.506	13278	944.5
1610	4267.4	-1.2119	0.4996	13278	945
1611	4321.1	-1.06285	0.4895	13278	945
1612	4366.8	-0.9658	0.4809	13278	945.5
1613	4411.4	-0.9759	0.4727	13278	945.5
1614	4455.5	-0.98925	0.4668	13278	946
1615	4490.9	-1.15915	0.4605	13278	946
1616	4512.9	-1.31615	0.4554	13278	946.5
1617	4523.2	-1.6492	0.4534	13278	946
1618	4521.9	-1.95765	0.4532	13278	946.5
1619	4510.7	-2.33045	0.4559	13265	946
1620	4489.6	-2.8676	0.4629	13265	945.5
1621	4467.5	-3.21125	0.4704	13265	945.5
1622	4441.9	-3.47765	0.4792	13265	944
1623	4404.4	-3.8214	0.491	13265	944.5
1624	4371	-3.9385	0.4982	13265	944
1625	4349.9	-3.97565	0.5066	13278	944
1626	4321.2	-4.0622	0.5141	13265	944
1627	4303.5	-3.87725	0.5192	13278	944
1628	4285.7	-3.79295	0.5237	13278	945.5
1629	4276.1	-3.55535	0.5267	13292	945.5
1630	4268.9	-3.40215	0.5304	13292	946
1631	4266.1	-3.32035	0.5331	13320	947
1632	4262.9	-3.14115	0.5358	13292	948
1633	4263.7	-3.13595	0.5378	13320	948.5
1634	4261.3	-3.05155	0.5417	13320	949.5
1635	4262.5	-2.94375	0.5434	13320	949
1636	4258.3	-2.97105	0.5475	13320	949.5
1637	4253	-3.0055	0.5498	13320	949.5
1638	4245.9	-3.05165	0.5536	13333	949
1639	4241.5	-2.98025	0.5559	13320	949.5
1640	4236.9	-2.91015	0.5589	13223	940.5
1641	4232.4	-2.8394	0.5608	12921	918.5
1642	4230.6	-2.7511	0.5627	12838	905.5
1643	4231.4	-2.6459	0.5636	12645	888
1644	4233.4	-2.6329	0.5635	12632	881
1645	4238.2	-2.6017	0.565	12632	874.5
1646	4230.5	-2.55175	0.5674	12494	857.5
1647	4224.2	-2.3927	0.5656	12178	835.5
1648	4221.7	-2.50895	0.5678	12150	826
1649	4222.5	-2.40375	0.5669	12150	820
1650	4216.8	-2.4408	0.5675	12150	817
1651	4216.7	-2.24145	0.566	12150	814
1652	4207.3	-2.30255	0.5666	12150	809.5
1653	4205.7	-2.31295	0.5666	12150	806.5
1654	4202.9	-2.33115	0.5669	12150	804.5
1655	4202.5	-2.33375	0.5673	12123	802
1656	4195.2	-2.1812	0.5661	12040	792.5
1657	4191.7	-2.20395	0.5664	12026	789.5
1658	4183	-2.1605	0.5646	12026	787.5
1659	4188.3	-2.22605	0.5676	12054	786
1660	4182.9	-2.06115	0.5657	12054	785
1661	4184.3	-2.05205	0.5656	12081	784.5
1662	4182.6	-2.0631	0.5643	12081	783
1663	4183.4	-1.9579	0.5623	12081	782
1664	4185.1	-2.04685	0.5631	12081	781.5
1665	4183	-1.9605	0.5624	12054	780.5
1666	4181.9	-2.06765	0.5636	12081	779
1667	4177.8	-1.9943	0.5612	12081	778.5
1668	4179.6	-1.9826	0.5618	12081	778
1669	4179	-2.0865	0.5618	12123	782.5
1670	4179.2	-1.9852	0.5611	12191	785
1671	4176.5	-2.10275	0.5613	12191	786.5
1672	4178.1	-2.09235	0.5603	12219	787
1673	4170.3	-2.14305	0.5594	12219	787
1674	4178.7	-1.98845	0.561	12219	788
1675	4177.7	-1.99495	0.5611	12645	827
1676	4172.8	-2.0268	0.5609	13044	858
1677	4177	-2.0995	0.5633	13058	867.5
1678	4177.6	-2.0956	0.5635	13058	872
1679	4179	-2.1865	0.5662	12879	866
1680	4181.5	-2.17025	0.568	12811	858.5
1681	4179	-2.1865	0.569	12811	859
1682	4178.9	-2.18715	0.5698	12811	860.5
1683	4175.8	-2.1073	0.5695	12838	863.5
1684	4174.6	-1.9151	0.5669	12976	875
1685	4173.6	-2.0216	0.5677	13155	894
1686	4170.7	-1.94045	0.5656	13182	900
1687	4171.1	-2.03785	0.5671	13182	902.5
1688	4170.3	-2.04305	0.5668	13182	906
1689	4167.5	-1.96125	0.5671	13182	908.5
1690	4167.2	-1.9632	0.5667	13182	911
1691	4166.7	-1.86645	0.5639	13182	912.5
1692	4166.4	-1.8684	0.563	13182	914
1693	4170.9	-1.83915	0.5624	13182	915.5
1694	4175.5	-1.90925	0.561	13182	916.5
1695	4173.9	-1.81965	0.5593	13182	918
1696	4168.9	-1.85215	0.5586	13182	918.5
1697	4161.7	-1.99895	0.5594	13182	919.5
1698	4155.5	-2.03925	0.5598	13196	920
1699	4148.1	-2.08735	0.5603	13182	921
1700	4139	-2.1465	0.5606	13196	921.5
1701	4130.7	-2.10045	0.5607	13182	921.5
1702	4121.7	-2.15895	0.5613	13182	922.5
1703	4114.3	-2.10705	0.5622	13182	922.5
1704	4106.2	-2.1597	0.5623	13182	923
1705	4100	-2.1	0.5622	13182	924
1706	4096.4	-2.0234	0.5621	13182	924
1707	4098.7	-2.00845	0.5616	13182	925
1708	4094.5	-2.03575	0.5599	13196	925.5
1709	4097.4	-2.0169	0.5602	13196	926
1710	4099.6	-2.0026	0.5593	13196	927
1711	4103.7	-1.97595	0.5594	13196	926.5
1712	4094.4	-2.2364	0.5616	13196	926.5
1713	4074.6	-2.2651	0.5623	13196	927
1714	4060.8	-2.4548	0.5646	13196	927.5
1715	4051.4	-2.4159	0.5649	13210	928
1716	4042.6	-2.4731	0.566	13210	928.5
1717	4032	-2.442	0.5672	13210	929
1718	4021.6	-2.5096	0.568	13210	929.5
1719	4023.6	-2.4966	0.5712	13223	929.5
1720	4012.1	-2.57135	0.5748	13210	929
1721	4002.1	-2.63635	0.578	13196	928.5
1722	4002.6	-2.5331	0.5802	13196	928
1723	4000.8	-2.3448	0.58	13196	928
1724	4005	-2.2175	0.5804	13196	928
1725	4003.3	-2.12855	0.579	13196	928
1726	4004.9	-2.11815	0.5783	13210	928.5
1727	4006.4	-2.1084	0.5767	13210	929.5
1728	4010	-2.085	0.5766	13210	929.5
1729	4018.3	-2.13105	0.5763	13196	929.5
1730	4026.8	-2.0758	0.5761	13196	929
1731	4041.1	-2.18285	0.5785	13182	928
1732	4037.5	-2.20625	0.5792	13182	927
1733	4044.6	-2.2601	0.5802	13155	926
1734	4050.7	-2.22045	0.5812	13058	907.5
1735	4057.4	-2.1769	0.5798	12590	879
1736	4061.8	-1.8483	0.5756	12577	872
1737	4061.2	-1.6522	0.5698	12604	868
1738	4086.3	-1.28905	0.5634	12659	869
1739	4104.3	-1.27205	0.5584	12921	906.5
1740	4114	-1.309	0.5552	13540	944.5
1741	4126.8	-1.2258	0.5499	13595	955
1742	4135.2	-1.2712	0.5499	13595	961.5
1743	4139.9	-1.54065	0.5503	13595	964.5
1744	4146.9	-1.69515	0.5542	13595	966.5
1745	4156.3	-1.83405	0.5572	13554	968
1746	4154.8	-2.0438	0.5609	13540	968.5
1747	4137.7	-2.25495	0.5647	13526	968
1748	4129.6	-2.4076	0.5679	13416	958.5
1749	4119	-2.3765	0.5693	12783	912
1750	4108.6	-2.4441	0.5699	12632	892
1751	4099.5	-2.50325	0.5715	12632	882.5
1752	4085.8	-2.6923	0.5748	12632	877
1753	4074.9	-2.66315	0.5761	12797	887.5
1754	4062.5	-2.74375	0.5788	12948	901.5
1755	4061.1	-2.65285	0.5817	13223	922.5
1756	4054.2	-2.6977	0.5841	13278	928.5
1757	4048.9	-2.63215	0.5869	13278	931.5
1758	4048.3	-2.63605	0.5901	13278	933.5
1759	4041.6	-2.5796	0.5909	13278	935
1760	4039.7	-2.59195	0.5944	13278	936
1761	4037.6	-2.6056	0.5974	13292	938.5
1762	4036.8	-2.5108	0.5993	13292	939
1763	4033.9	-2.52965	0.6015	13182	931
1764	4030.8	-2.4498	0.6028	12907	905
1765	4037.2	-2.3082	0.6031	12866	898
1766	4042.5	-2.27375	0.6036	12866	896
1767	4044.4	-2.2614	0.6037	12866	894
1768	4043.4	-2.3679	0.6055	12866	891
1769	4043.2	-2.3692	0.6059	12866	890
1770	4043.9	-2.36465	0.6064	12866	888.5
1771	4043.7	-2.36595	0.6075	12866	887.5
1772	4039.6	-2.3926	0.6084	12838	881
1773	4040.6	-2.2861	0.608	11820	809.5
1774	4038.7	-2.19845	0.6055	11503	786
1775	4037.7	-2.10495	0.6049	11476	774.5
1776	4016.5	-2.04275	0.5989	11462	747
1777	4019.9	-2.02065	0.5979	11462	744
1778	4021.3	-2.01155	0.5954	11641	748.5
1779	4020.1	-2.01935	0.5947	11737	751
1780	4017.9	-2.03365	0.5924	11834	755
1781	4020.5	-2.01675	0.5913	11889	758
1782	4018.5	-2.02975	0.5901	11916	758.5
1783	4015.3	-2.05055	0.5888	12260	786
1784	4006.7	-2.20645	0.5891	13044	852
1785	4007.8	-2.1993	0.588	13086	865.5
1786	4008.3	-2.19605	0.5885	13072	871
1787	4003.5	-2.22725	0.5888	13072	877
1788	4002.7	-2.23245	0.589	13086	880
1789	3999.1	-2.25585	0.5892	13086	885.5
1790	3998.9	-2.15715	0.5884	13086	887.5
1791	3995	-2.2825	0.5889	13086	891
1792	3994	-2.289	0.5889	13086	894
1793	3990.1	-2.31435	0.589	13086	895.5
1794	3991.1	-2.20785	0.5886	13086	897.5
1795	3988.5	-2.22475	0.5879	13086	899
1796	3985.4	-2.2449	0.5879	13086	900.5
1797	3976.4	-2.3034	0.589	13086	901.5
1798	3968.5	-2.35475	0.5897	13086	902.5
1799	3953.4	-2.3529	0.5916	13113	904.5
1800	3941.6	-2.4296	0.5926	13141	907.5
1801	3930.3	-2.40305	0.5942	13182	911
1802	3913.7	-2.51095	0.5962	13182	914.5
1803	3898.8	-2.4078	0.5984	13196	916.5
1804	3891.1	-2.35785	0.5989	13196	918.5
1805	3883.8	-2.2053	0.5991	13196	920.5
1806	3879.7	-2.13195	0.5996	13210	921.5
1807	3878	-2.043	0.5982	13223	923
1808	3876.2	-1.9547	0.5986	13223	924.5
1809	3877.3	-2.04755	0.5991	13223	926
1810	3878	-1.943	0.5995	13223	927
1811	3880.7	-1.82545	0.5978	13223	927
1812	3882.8	-1.7118	0.5954	13251	928.5
1813	3887.9	-1.77865	0.5962	13251	929
1814	3895	-1.7325	0.5952	13223	928.5
1815	3906.5	-1.65775	0.5938	13223	929
1816	3917.7	-1.58495	0.5915	13223	930
1817	3927.5	-1.62125	0.5887	13223	930
1818	3938.3	-1.65105	0.5877	13223	930.5
1819	3947.7	-1.68995	0.5863	13223	931
1820	3954.2	-1.7477	0.5849	13223	931.5
1821	3955.6	-1.8386	0.5856	13223	931
1822	3941.1	-2.03285	0.5877	13210	930.5
1823	3932.8	-2.1868	0.5886	13210	931
1824	3926.1	-2.13035	0.5894	13223	931
1825	3922.6	-2.1531	0.5897	13223	932
1826	3920	-2.07	0.5894	13223	932
1827	3917	-2.0895	0.5898	13223	932
1828	3917	-1.9895	0.5899	13223	932.5
1829	3916.2	-1.9947	0.5894	13223	932.5
1830	3916.1	-1.99535	0.5897	13223	932
1831	3915.2	-1.9012	0.5892	13223	932
1832	3913.9	-2.00965	0.5889	13223	932
1833	3914	-2.009	0.5892	13223	932.5
1834	3914.8	-1.9038	0.5888	13223	932.5
1835	3908.3	-1.94605	0.5886	13223	933.5
1836	3913.6	-2.1116	0.5917	13223	933
1837	3907.5	-2.15125	0.5933	13210	931.5
1838	3895.6	-2.1286	0.5943	13210	931.5
1839	3896.7	-2.02145	0.595	13196	929
1840	3903.5	-1.97725	0.5942	12769	893
1841	3910.7	-1.83045	0.5925	12659	882
1842	3911	-1.8285	0.5914	12659	875.5
1843	3911.3	-1.72655	0.5891	12673	873
1844	3926.4	-1.7284	0.5891	12673	872
1845	3930.5	-1.80175	0.5886	12700	869.5
1846	3940	-1.84	0.5886	12700	868.5
1847	3949	-1.7815	0.5875	12714	867
1848	3962.4	-1.7944	0.5863	12700	866
1849	3968.3	-1.75605	0.5857	12700	865
1850	3978.6	-1.8891	0.5852	12700	863.5
1851	3988.7	-1.82345	0.5843	12700	863
1852	3991.1	-2.00785	0.5853	12700	862
1853	3997.8	-1.9643	0.5847	12700	860.5
1854	3997.7	-2.06495	0.585	12700	860
1855	4000.4	-2.0474	0.5837	12700	859.5
1856	4003.5	-2.12725	0.5846	12700	858.5
1857	4000.4	-2.1474	0.5846	12700	858
1858	4004.1	-2.12335	0.585	12645	856
1859	4005.6	-2.1136	0.584	12315	830.5
1860	4007.2	-2.2032	0.5857	12301	822
1861	4004.6	-2.2201	0.5851	12301	819.5
1862	4007.6	-2.2006	0.585	12301	817.5
1863	4002.6	-2.2331	0.5846	12301	814.5
1864	4001.6	-2.1396	0.5844	12301	813
1865	3995.2	-2.1812	0.5846	12301	811
1866	3989.7	-2.31695	0.5856	12288	808
1867	3988.6	-2.2241	0.585	12260	805.5
1868	3989.5	-2.21825	0.5842	12260	804
1869	3987.8	-2.2293	0.5848	12260	803
1870	3989.1	-2.22085	0.5845	12260	802
1871	3994.5	-2.08575	0.5831	12260	801
1872	4000.6	-2.1461	0.5824	12260	800.5
1873	4004.6	-2.0201	0.5812	12260	799
1874	4010.9	-2.07915	0.5793	12260	798.5
1875	4016	-2.046	0.5781	12260	797.5
1876	4020.3	-2.01805	0.5773	12260	797.5
1877	4028	-2.068	0.5767	12246	797
1878	4032.7	-2.03745	0.575	12246	796
1879	4036.8	-2.1108	0.5737	12260	796
1880	4035.2	-2.0212	0.5701	12260	795.5
1881	4036.8	-2.0108	0.5679	12288	796.5
1882	4032.7	-1.93745	0.5633	12370	811
1883	4035.9	-2.01665	0.5603	13416	902
1884	4036.2	-2.1147	0.5587	13691	929
1885	4037	-2.1095	0.5565	13732	945
1886	4040.4	-2.1874	0.5553	13760	956.5
1887	4045.5	-2.25425	0.5567	13774	964
1888	4054.4	-2.3964	0.5592	13760	969.5
1889	4057.8	-2.5743	0.5624	13760	974
1890	4061.5	-2.65025	0.5657	13760	977
1891	4061.9	-2.64765	0.5687	13760	981.5
1892	4064.5	-2.63075	0.5707	13760	986
1893	4064.6	-2.6301	0.5734	13760	988
1894	4070.1	-2.69435	0.5764	13760	990
1895	4073.8	-2.6703	0.579	13760	992
1896	4079.3	-2.73455	0.5819	13760	994
1897	4079.4	-2.7339	0.5842	13760	996
1898	4080.4	-2.7274	0.5867	13760	997.5
1899	4081.2	-2.7222	0.5898	13760	999
1900	4082.4	-2.7144	0.5919	13746	999.5
1901	4081.1	-2.82285	0.5944	13760	1001.5
1902	4081	-2.8235	0.5968	13760	1002
1903	4082	-2.817	0.601	13760	1003.5
1904	4080.5	-2.82675	0.6042	13760	1003.5
1905	4082.8	-2.8118	0.6057	13760	1004.5
1906	4077.9	-2.84365	0.6094	13746	1005
1907	4077.6	-2.8456	0.6119	13760	1005.5
1908	4077.5	-2.84625	0.6141	13746	1005.5
1909	4083.1	-2.70985	0.616	13760	1006
1910	4081.9	-2.81765	0.6189	13746	1006
1911	4079.7	-2.73195	0.6214	13760	1007
1912	4078.1	-2.74235	0.6244	13760	1007.5
1913	4078.6	-2.7391	0.6265	13746	1008
1914	4074.2	-2.7677	0.6289	13746	1008
1915	4074.3	-2.76705	0.6322	13746	1009
1916	4075.6	-2.7586	0.6337	13760	1009
1917	4073.5	-2.67225	0.6352	13760	1009.5
1918	4069.8	-2.7963	0.6392	13746	1009
1919	4064.2	-2.8327	0.6432	13746	1010
1920	4059.7	-2.86195	0.6449	13746	1009.5
1921	4049.3	-2.82955	0.6478	13746	1009.5
1922	4042.7	-2.87245	0.6511	13746	1009.5
1923	4019.6	-2.9226	0.6546	13746	1010
1924	4003.5	-2.92725	0.6592	13746	1009
1925	3979.4	-2.9839	0.6633	13746	1009.5
1926	3965.9	-2.97165	0.6681	13732	1009
1927	3953.7	-2.85095	0.6704	13732	1008.5
1928	3931.8	-2.4933	0.6686	13774	1012.5
1929	3967.6	-1.8606	0.6626	13801	1015.5
1930	4038.4	-1.4004	0.6577	13815	1016.5
1931	4100.3	-0.99805	0.6503	13829	1018.5
1932	4139.3	-1.04455	0.6434	13829	1020.5
1933	4162.3	-1.19505	0.6328	13829	1020.5
1934	4170.7	-1.44045	0.6268	13843	1023
1935	4175.5	-2.00925	0.628	13815	1021
1936	4153	-2.4555	0.6289	13801	1020
1937	4123.3	-2.84855	0.6326	13774	1019.5
1938	4086.6	-3.0871	0.6356	13801	1019.5
1939	4039.6	-3.2926	0.6391	13801	1020
1940	4015.6	-3.1486	0.6406	13196	951.5
1941	3953.9	-2.14965	0.6267	12150	872
1942	3941.6	-2.0296	0.6235	12329	855
1943	4093.5	-2.54225	0.4791	12123	773
1944	4081.1	-2.72285	0.4808	12604	799.5
1945	4075.8	-2.6573	0.4818	12742	824.5
1946	4067.6	-2.7106	0.4826	13017	848
1947	4066	-2.721	0.4833	13058	859.5
1948	4067	-2.6145	0.4846	13058	865
1949	4065.1	-2.62685	0.4848	13058	870.5
1950	4064.7	-2.62945	0.4857	13058	876
1951	4063.4	-2.5379	0.486	13058	879
1952	4066.3	-2.51905	0.4854	13072	883
1953	4064.4	-2.5314	0.486	13058	886
1954	4066.6	-2.5171	0.4858	13058	888
1955	4074.3	-2.46705	0.4883	13058	891.5
1956	4078.4	-2.6404	0.4917	13058	892.5
1957	4079.4	-2.6339	0.4932	13058	893.5
1958	4081.2	-2.6222	0.4958	13058	894.5
1959	4083.2	-2.6092	0.4974	13058	896.5
1960	4086.1	-2.69035	0.4993	13058	897
1961	4090.5	-2.66175	0.5009	13058	898.5
1962	4093.8	-2.7403	0.5043	13058	899
1963	4098	-2.713	0.5058	13058	899.5
1964	4098.4	-2.7104	0.5079	13554	959
1965	4100.5	-2.79675	0.5129	13664	958.5
1966	4104.4	-2.8714	0.5155	13746	972
1967	4105.3	-2.86555	0.5186	13746	976
1968	4106.3	-2.85905	0.5224	13760	981.5
1969	4113.3	-2.81355	0.5253	13760	985.5
1970	4117.2	-2.7882	0.5276	13760	987.5
1971	4120.9	-2.86415	0.5304	13760	991
1972	4123.4	-2.8479	0.5332	13774	994
1973	4124.6	-2.8401	0.5365	13457	969.5
1974	4125.6	-2.8336	0.5389	13388	962.5
1975	4127.4	-2.9219	0.5413	13361	959.5
1976	4126.2	-2.9297	0.5448	13609	976.5
1977	4127	-2.9245	0.5482	13746	991
1978	4127.8	-3.0193	0.5524	13760	996
1979	4127.9	-2.91865	0.5546	13705	992
1980	4129.5	-2.90825	0.5574	13554	982.5
1981	4124.1	-2.94335	0.562	13540	981
1982	4115.5	-2.99925	0.5656	13554	981
1983	4113.1	-3.01485	0.5685	13554	980.5
1984	4101.6	-3.0896	0.5737	13540	980.5
1985	4093.2	-3.1442	0.5782	13416	953
1986	4087.4	-2.9819	0.5796	12673	908.5
1987	4085.3	-2.89555	0.5807	12645	897.5
1988	4079.8	-2.8313	0.5819	12370	869.5
1989	4075.2	-2.7612	0.5825	12288	854
1990	4070.4	-2.6924	0.5826	12260	847.5
1991	4063.5	-2.73725	0.5834	12288	842.5
1992	4066.9	-2.51515	0.5822	12288	836
1993	4063.3	-2.53855	0.5823	12260	832
1994	4064.9	-2.42815	0.5819	11985	812
1995	4065.8	-2.4223	0.5803	11971	802.5
1996	4063	-2.4405	0.5802	11971	797.5
1997	4063.5	-2.43725	0.5792	11971	793.5
[truncated: 1,332 more rows]

## Sheet: Mission 4
Real Flight Parameters - GSP Input
Time [s]	Altitude [m]	dT [K]	Mach [-]	N [RPM]	EGT [K]
0	42.9	-0.67115	0.0231	8435	902.5
1	42.7	-0.67245	0.0139	10320	847
2	43.3	-0.56855	0.0066	13388	924
3	42.4	-0.5744	0.0191	13595	923
4	43	-0.5705	0.0062	13732	936
5	42.7	-0.57245	0.0129	13760	945
6	42.8	-0.4718	0.0101	13774	953.5
7	41.8	-0.5783	0.0166	13636	920
8	42.7	-0.87245	0.0162	10857	823.5
9	43.1	-0.96985	0.0033	13609	920
10	42.1	-0.97635	0.0193	13636	924.5
11	42	-0.977	0.0084	13705	935.5
12	42.1	-0.97635	0.012	13760	946.5
13	42.7	-0.97245	0.0038	13760	952.5
14	42.3	-0.97505	0.016	13540	937
15	42.3	-0.97505	0.0054	13526	937
16	42.4	-0.9744	0.0066	13595	946
17	42.4	-0.9744	0.0123	13622	952
18	42	-0.977	0.0117	13664	957
19	42.7	-0.97245	0.0136	13664	960
20	42.7	-0.97245	0.0196	13664	962
21	42.7	-0.97245	0.0095	13664	963.5
22	42.2	-0.9757	0.0118	13664	965.5
23	43	-0.9705	0.0113	13664	966.5
24	42.6	-0.8731	0.0197	13677	969.5
25	42.6	-0.8731	0.0098	13664	970.5
26	42.2	-0.8757	0.011	13677	971.5
27	42.8	-0.8718	0.0129	13664	972.5
28	42.2	-0.8757	0.0271	13664	974
29	43	-0.8705	0.0357	13664	974
30	42.7	-0.87245	0.0367	13664	974.5
31	42.4	-0.9744	0.0535	13636	974.5
32	43.2	-0.9692	0.0568	13636	974.5
33	43.1	-0.96985	0.0662	13636	975
34	42.8	-0.9718	0.0727	13636	975.5
35	42	-0.877	0.0823	13636	975.5
36	41.7	-0.97895	0.0981	13636	976
37	41.4	-0.8809	0.0964	13636	976
38	42.8	-0.8718	0.0992	13636	976
39	42.7	-1.47245	0.1089	13622	976.5
40	41.5	-1.58025	0.1211	13636	977
41	41.2	-1.4822	0.12	13622	976
42	41.8	-1.5783	0.1306	13636	977
43	41.8	-1.7783	0.1419	13526	968
44	40.6	-1.7861	0.1443	13430	958
45	40.4	-1.6874	0.1489	13347	950
46	39.4	-1.8939	0.1512	13333	947.5
47	40.8	-1.9848	0.1685	13320	946.5
48	39.9	-1.99065	0.1702	13333	944.5
49	39.5	-1.89325	0.1755	13333	943.5
50	32.8	-1.9368	0.1785	13333	943
51	32	-1.942	0.1816	13347	944
52	34.6	-1.9251	0.1879	13347	944
53	36.3	-1.71405	0.1914	13361	944
54	42.1	-1.87635	0.1962	13416	946.5
55	45.9	-1.85165	0.2004	13567	962.5
56	52.9	-1.90615	0.2153	13595	967
57	57.9	-1.87365	0.215	13595	968.5
58	64.3	-2.13205	0.2252	13595	970
59	70	-2.195	0.2294	13595	970.5
60	75.5	-2.25925	0.2324	13595	972
61	75.7	-2.15795	0.2334	13595	972.5
62	75.3	-2.16055	0.2375	13609	974
63	77.5	-2.34625	0.2453	13609	975
64	79.1	-2.23585	0.2535	13609	975.5
65	83.2	-2.2092	0.2587	13609	974.5
66	85.6	-2.1936	0.2642	13609	974
67	90.2	-2.1637	0.2662	13622	975
68	95.3	-2.33055	0.2763	13622	975.5
69	97.5	-2.21625	0.2792	13677	979.5
70	103.1	-1.97985	0.2792	13774	990.5
71	110	-1.935	0.2835	13774	991.5
72	112.5	-2.11875	0.2928	13774	993
73	117.5	-1.98625	0.2928	13801	996
74	121.3	-1.96155	0.2953	13801	998
75	129.2	-2.5102	0.3177	13815	999
76	136.2	-2.3647	0.3198	13815	1000
77	144.8	-2.3088	0.3235	13801	1000
78	151.9	-2.36265	0.329	13746	996.5
79	155.4	-2.4399	0.3352	13210	949.5
80	162.5	-2.19375	0.3331	13072	930.5
81	168.7	-2.15345	0.3361	13320	938.5
82	175.9	-2.00665	0.339	13086	924
83	180.6	-2.1761	0.344	13086	921
84	188.4	-2.0254	0.3432	13113	919
85	193.2	-1.9942	0.3475	13595	957.5
86	198.7	-1.85845	0.3425	13622	966.5
87	205.4	-2.2149	0.3563	13622	970
88	213.2	-2.2642	0.3613	13636	972
89	219	-2.3265	0.3667	13636	975
90	228.8	-2.3628	0.3705	13636	975.5
91	233.2	-2.4342	0.3779	13801	987
92	239.8	-2.3913	0.3829	13774	991
93	245.7	-2.45295	0.3861	13801	994
94	255.2	-2.6912	0.3986	13801	995.5
95	261.5	-2.75025	0.4057	13801	996.5
96	266.3	-2.71905	0.4087	13801	997.5
97	274.5	-2.46575	0.4084	13801	998.5
98	284.9	-2.49815	0.4137	13801	998.5
99	289.9	-2.56565	0.4175	13457	971
100	298.5	-2.40975	0.4171	13388	947
101	306.5	-2.15775	0.415	13278	943
102	312.9	-2.51615	0.4238	13664	972.5
103	321.3	-2.26155	0.4201	13622	965
104	330.3	-2.30305	0.4236	13265	952.5
105	336	-2.666	0.4334	13526	961.5
106	351.9	-2.36265	0.4313	13430	956
107	361.8	-2.3983	0.4332	13732	980
108	375.7	-2.60795	0.4396	13746	985.5
109	395.4	-2.5799	0.4409	13760	989
110	410.6	-2.4811	0.442	13196	940.5
111	428	-2.468	0.4433	12866	908.5
112	444.9	-2.45815	0.4441	13320	938.5
113	470.8	-2.6898	0.4487	13485	953.5
114	493.4	-2.4429	0.4465	13485	957
115	512.4	-2.6194	0.4513	13732	981.5
116	531.4	-2.4959	0.4487	13732	981.5
117	551.5	-2.96525	0.4565	13746	987.5
118	567.5	-2.96125	0.4589	13746	989.5
119	585.9	-2.84165	0.4591	13320	953
120	609.1	-2.79085	0.4583	13430	955
121	625.6	-2.7836	0.4561	13292	941
122	645.3	-2.95555	0.4596	13141	928
123	663.8	-2.8353	0.4565	13141	924.5
124	692	-2.552	0.4506	13141	921.5
125	708.7	-2.94345	0.4551	13155	921.5
126	728.4	-2.9154	0.4556	13155	920.5
127	748	-2.788	0.4514	13430	941
128	771.1	-2.83785	0.4481	12563	879
129	793.2	-2.8942	0.4457	12604	882.5
130	812.6	-3.1681	0.4487	13278	921.5
131	831.2	-3.4472	0.4553	13333	928.5
132	854.6	-3.3951	0.4541	12921	897
133	870.7	-3.29045	0.4554	13223	916.5
134	892.1	-3.25135	0.4549	13278	922.5
135	908.8	-3.3428	0.4554	13251	918.5
136	933.4	-3.1829	0.4545	12879	891
137	951.9	-3.16265	0.4531	12852	883.5
138	971.2	-3.1372	0.4508	13388	929
139	991.9	-3.20265	0.4517	13636	955
140	1011.1	-3.27785	0.4536	13691	964.5
141	1032.1	-3.34135	0.454	13278	938.5
142	1048.1	-3.23735	0.4532	12522	883
143	1070.2	-3.1937	0.4522	13265	922
144	1089.1	-3.17085	0.4507	13196	915.5
145	1108.2	-3.0467	0.4497	12907	894
146	1125.1	-3.13685	0.4496	13223	920
147	1147.9	-2.98865	0.4489	13333	929
148	1160.9	-3.10415	0.4511	13333	930.5
149	1177.9	-3.19365	0.4518	13278	922.5
150	1189.9	-3.11565	0.4511	12948	903
151	1208.2	-3.0967	0.4512	12948	900
152	1219.3	-3.22455	0.4533	13278	920.5
153	1230.1	-3.15435	0.4535	13292	925.5
154	1246	-3.251	0.455	13320	928
155	1261.9	-3.14765	0.454	12838	890.5
156	1273.7	-3.17095	0.4552	13155	911.5
157	1283.9	-3.20465	0.4566	12934	888.5
158	1295.7	-3.12795	0.4559	12989	895
159	1310.9	-3.22915	0.4588	13182	909
160	1320.8	-3.4648	0.4649	13182	912
161	1333.6	-3.2816	0.4634	12866	886.5
162	1342.9	-3.22115	0.4616	12948	896
163	1355.3	-3.24055	0.4625	13182	908.5
164	1368.1	-3.25735	0.4631	13196	911.5
165	1380.1	-3.27935	0.4649	13196	914
166	1396.9	-3.17015	0.4632	13182	914
167	1417.2	-3.1382	0.4622	12879	889.5
168	1440.5	-3.08675	0.4622	12852	880.5
169	1458.9	-2.86715	0.4578	12852	879
170	1479.3	-2.93455	0.4576	12907	879
171	1505.3	-2.96555	0.4578	13196	905.5
172	1524.6	-3.2401	0.4622	13223	913
173	1546.7	-3.19645	0.4637	13223	915
174	1569.3	-2.94955	0.4619	13223	916
175	1589.7	-2.91695	0.4627	13223	917.5
176	1609.2	-2.7902	0.4612	13223	918
177	1627.5	-2.77125	0.4618	13086	908.5
178	1648.4	-2.6354	0.4605	12921	892.5
179	1668.6	-2.7041	0.4615	13072	909
180	1686.2	-2.6897	0.4616	13333	924.5
181	1704.1	-2.67335	0.4628	13155	919
182	1723.6	-2.5466	0.4608	12948	896
183	1744	-2.614	0.4603	13361	931
184	1760.1	-2.50935	0.4603	13430	939
185	1781.8	-2.4683	0.459	13430	941.5
186	1803.6	-2.5266	0.4595	13416	944.5
187	1825.8	-2.3823	0.4568	13265	932
188	1853.7	-2.20095	0.4537	13155	921.5
189	1884.7	-1.99945	0.4497	13141	913.5
190	1915.4	-1.8999	0.4465	12811	890
191	1949.9	-1.67565	0.4403	12783	882.5
192	1979.5	-1.58325	0.4374	12783	879.5
193	2012.4	-1.5694	0.4338	12783	876
194	2040.9	-1.48415	0.4295	12769	874
195	2067.6	-1.5106	0.4271	12783	872.5
196	2092.9	-1.54615	0.4241	12934	885
197	2126.9	-1.42515	0.4195	13058	896
198	2155	-1.4425	0.4162	13086	899.5
199	2179.5	-1.58325	0.4138	13086	901.5
200	2180.5	-1.77675	0.413	13072	902.5
201	2209.1	-1.89085	0.4105	13402	933.5
202	2230	-2.055	0.4114	13677	958.5
203	2235.3	-2.22055	0.4116	13705	966
204	2230.2	-2.4537	0.4121	13705	974
205	2253.4	-2.5029	0.4112	12398	881
206	2269	-2.4015	0.4063	11765	839
207	2291.6	-2.4546	0.4065	12026	855
208	2307.3	-2.55255	0.4059	13636	950.5
209	2320.7	-2.66545	0.4074	13664	961
210	2335.5	-2.66925	0.4065	13732	971.5
211	2351.8	-2.7633	0.4078	13664	970
212	2368.4	-2.7554	0.4055	12508	880
213	2383.3	-2.85855	0.4076	12742	891.5
214	2397.3	-2.76755	0.4079	12714	880
215	2411.6	-2.5746	0.4086	13017	909.5
216	2428.5	-2.36475	0.4108	13292	926.5
217	2442	-2.277	0.4115	13141	915.5
218	2455.5	-2.18925	0.4115	12989	906.5
219	2469.1	-2.10085	0.4111	12989	902
220	2485.9	-1.89165	0.4099	12976	900.5
221	2499.3	-1.90455	0.4108	13182	918.5
222	2513.6	-2.0116	0.4118	13292	928
223	2526.7	-2.02645	0.412	13292	931
224	2542	-2.027	0.4121	13278	932
225	2554.5	-1.94575	0.4117	12852	894.5
226	2568.9	-1.95215	0.4115	12879	895.5
227	2581.9	-1.86765	0.4109	12921	894.5
228	2596.1	-1.97535	0.4118	12907	892.5
229	2607.9	-1.99865	0.4118	12907	891
230	2619.1	-1.92585	0.4104	12508	867
231	2632.6	-1.9381	0.4086	11875	817
232	2647.2	-1.9432	0.4075	11820	806
233	2658	-1.873	0.4058	11806	799
234	2667.6	-1.9106	0.4045	11806	794.5
235	2679.6	-1.9326	0.4028	11779	790
236	2689.9	-1.96565	0.4022	11806	783.5
237	2697.6	-2.0156	0.4016	11779	781
238	2709.1	-1.94085	0.3995	11779	778
239	2719.7	-1.87195	0.3977	11779	774.5
240	2725.5	-1.93425	0.3958	11779	772
241	2736.2	-1.9647	0.3956	11779	770.5
242	2745	-2.0075	0.3963	12604	855.5
243	2752.3	-2.16005	0.4004	13430	898
244	2762	-2.197	0.4026	13333	902
245	2766.5	-2.26775	0.4052	13347	916
246	2773.2	-2.3242	0.4084	13760	948
247	2776.3	-2.40405	0.4106	13732	959.5
248	2784.7	-2.34945	0.4118	13760	966
249	2798.4	-2.1604	0.4116	13774	973.5
250	2818.5	-2.12975	0.4125	13774	978
251	2834	-2.129	0.4128	13774	981.5
252	2850	-2.125	0.4135	13801	986.5
253	2864.8	-2.1288	0.4149	13801	990
254	2875	-2.3625	0.4182	13801	992.5
255	2882	-2.417	0.421	13801	995.5
256	2883.5	-2.50725	0.425	13801	997
257	2887.2	-2.6832	0.4293	13801	999.5
258	2881.4	-2.7209	0.4334	13801	1001
259	2879.5	-2.83325	0.4379	13801	1002
260	2879.2	-2.8352	0.441	13801	1003.5
261	2881	-2.8235	0.4447	13774	1004
262	2881.4	-2.8209	0.45	13801	1005.5
263	2879.9	-2.83065	0.4547	13774	1005.5
264	2881	-2.8235	0.4586	13774	1007
265	2879.7	-2.83195	0.4632	13801	1008
266	2876.3	-2.85405	0.4685	13801	1009
267	2876.2	-2.8547	0.4732	13801	1008.5
268	2874.9	-2.86315	0.4771	13774	1009.5
269	2873.3	-2.77355	0.4804	13540	977
270	2871.7	-2.58395	0.4811	12219	890.5
271	2875.5	-2.55925	0.4817	11751	845.5
272	2871.9	-2.48265	0.4811	11737	830.5
273	2870.2	-2.3937	0.4811	11696	819.5
274	2870.5	-2.39175	0.4806	11600	801.5
275	2867.2	-2.4132	0.4801	11572	793
276	2869.5	-2.39825	0.4799	11558	785.5
277	2868.6	-2.3041	0.4796	11558	780.5
278	2869.6	-2.2976	0.4781	11558	773.5
279	2876	-2.156	0.476	11558	769.5
280	2883.1	-2.10985	0.4752	11558	765.5
281	2891.8	-2.0533	0.4741	11600	763
282	2902.1	-1.98635	0.4724	11627	761
283	2912.6	-2.0181	0.47	11627	758.5
284	2924.2	-1.9427	0.4675	11627	756
285	2935.2	-1.9712	0.4644	11627	754
286	2948.6	-1.8841	0.4616	11627	752
287	2962.4	-1.8944	0.4593	11627	750.5
288	2974.8	-1.9138	0.4563	11627	748.5
289	2989.6	-1.9176	0.4528	11627	747
290	3001.5	-2.04025	0.4518	12040	767.5
291	3011.5	-2.07525	0.4508	12219	780.5
292	3027.1	-2.17385	0.45	12866	839
293	3036.8	-2.3108	0.4515	12989	852
294	3052	-2.212	0.4513	13003	860.5
295	3064.7	-2.22945	0.451	13017	867.5
296	3079.7	-2.23195	0.4518	13017	871.5
297	3092.3	-2.15005	0.4516	13017	874.5
298	3103.7	-2.17595	0.4518	13017	878
299	3117.9	-2.18365	0.4518	13017	882
300	3128.8	-2.2128	0.4522	13017	883.5
301	3141.3	-2.23155	0.4542	13705	945.5
302	3155.4	-2.2399	0.4554	13691	954.5
303	3171	-2.2385	0.455	13746	964.5
304	3193.8	-2.2903	0.4567	13760	972
305	3213.3	-2.26355	0.4559	13774	976.5
306	3236.1	-2.11535	0.4552	13774	982
307	3254.1	-1.99835	0.4564	13526	963.5
308	3275.9	-1.85665	0.4559	13760	982.5
309	3288.8	-1.8728	0.4571	13746	989
310	3301.3	-1.89155	0.4586	13760	990.5
311	3309.9	-2.03565	0.4612	13760	994
312	3320.3	-2.16805	0.4654	13760	995
313	3323.8	-2.3453	0.468	13760	998.5
314	3332.6	-2.4881	0.4719	13774	999.5
315	3340.2	-2.6387	0.4746	13760	1000
316	3346.2	-2.6997	0.4773	13774	1001.5
317	3351.3	-2.76655	0.4794	13760	1003.5
318	3359.1	-2.71585	0.4807	13760	1004
319	3369.3	-2.74955	0.4848	13760	1004.5
320	3374.3	-2.71705	0.4879	13760	1004.5
321	3380.6	-2.5761	0.4899	13760	1005.5
322	3389.2	-2.4202	0.4913	13760	1006.5
323	3397.3	-2.36755	0.4935	13760	1007.5
324	3405	-2.3175	0.4961	13760	1008
325	3409.5	-2.28825	0.4993	13760	1008.5
326	3417	-2.1395	0.5016	13760	1009
327	3425	-2.0875	0.5024	13760	1009
328	3434.2	-2.1277	0.5044	13760	1009.5
329	3445.2	-2.1562	0.5066	13760	1010
330	3452.8	-2.2068	0.509	13760	1010
331	3464.6	-2.2301	0.5106	13760	1010
332	3475.3	-2.26055	0.5122	13760	1010.5
333	3487.4	-2.1819	0.5141	13760	1011
334	3499.2	-2.1052	0.5147	13760	1011.5
335	3510.8	-2.1298	0.5163	13760	1011.5
336	3523	-2.1505	0.5179	13760	1012.5
337	3533.2	-2.1842	0.5184	13760	1012.5
338	3547.7	-2.28995	0.5244	13760	1012.5
339	3559.1	-2.11585	0.5228	13760	1012.5
340	3573.3	-2.12355	0.5244	13760	1013
341	3584.4	-2.1514	0.5277	13760	1013
342	3599.6	-2.2526	0.5291	13760	1013
343	3613.8	-2.1603	0.5298	13760	1013.5
344	3626.1	-2.08035	0.5304	13760	1013.5
345	3640.7	-2.08545	0.5306	13760	1013.5
346	3656.5	-2.08275	0.5324	13760	1014
347	3670.9	-2.08915	0.5322	13774	1016
348	3686.9	-2.18515	0.5342	13801	1017
349	3702.4	-2.1844	0.5356	13774	1017.5
350	3718.4	-2.1804	0.5349	13774	1017.5
351	3736.9	-2.26015	0.5366	13801	1017.5
352	3752.3	-2.26005	0.5358	13774	1018.5
353	3768.8	-2.2528	0.5363	13801	1018.5
354	3790.6	-2.2111	0.5359	13774	1019.5
355	3800.2	-2.4487	0.5388	13774	1019.5
356	3815.4	-2.4499	0.5388	13774	1019.5
357	3831.8	-2.4433	0.5401	13774	1019
358	3843.6	-2.4666	0.5402	13774	1019
359	3856.9	-2.58015	0.5414	13774	1019.5
360	3868.6	-2.6041	0.5436	13774	1019.5
361	3883.4	-2.6079	0.5446	13774	1019.5
362	3894.2	-2.6377	0.5465	13774	1020
363	3906.6	-2.6571	0.5474	13292	981.5
364	3918.1	-2.58235	0.5469	12370	911.5
365	3928.8	-2.5128	0.5468	12219	879.5
366	3939.5	-2.54325	0.5463	12164	865.5
367	3945.6	-2.5036	0.545	12164	858
368	3956.5	-2.43275	0.5429	12164	850
369	3966.7	-2.36645	0.5417	12164	841
370	3977.7	-2.39495	0.5405	12150	836
371	3986.9	-2.33515	0.5395	12150	832
372	3993.6	-2.3916	0.5383	12329	847.5
373	4007.8	-2.3993	0.5383	12728	866.5
374	4016.7	-2.54145	0.5377	12742	870.5
375	4027.2	-2.4732	0.5365	12742	872.5
376	4041	-2.5835	0.5363	12769	873.5
377	4052.2	-2.6107	0.536	12769	873.5
378	4061.2	-2.6522	0.5359	12769	873.5
379	4070.5	-2.69175	0.5358	12783	874.5
380	4082.8	-2.6118	0.5349	12769	873.5
381	4093.2	-2.6442	0.5356	12769	873.5
382	4102.2	-2.5857	0.5353	12769	873
383	4111.1	-2.42785	0.5351	12769	873.5
384	4120.5	-2.46675	0.5347	12769	873.5
385	4131.9	-2.39265	0.5349	12783	872.5
386	4138.5	-2.44975	0.5344	12742	872
387	4142.7	-2.42245	0.5364	12769	872
388	4145.5	-2.50425	0.5376	12769	872
389	4148.9	-2.58215	0.5384	12590	859
390	4148.2	-2.5867	0.5393	12301	834.5
391	4145.2	-2.6062	0.5386	12233	826.5
392	4145.7	-2.60295	0.539	12246	822.5
393	4145.1	-2.60685	0.5393	12233	818
394	4145.6	-2.6036	0.5405	12233	815
395	4143.8	-2.6153	0.541	12233	814
396	4144.8	-2.6088	0.5414	12233	811.5
397	4143.8	-2.5153	0.5404	12233	809.5
398	4148.1	-2.38735	0.54	11971	793.5
399	4144.7	-2.40945	0.5403	11875	782
400	4142.2	-2.4257	0.5398	11875	777
401	4143.1	-2.41985	0.5389	11875	774.5
402	4143.7	-2.31595	0.5385	11875	772
403	4140.9	-2.33415	0.5387	11875	770
404	4142.6	-2.3231	0.5374	11875	766.5
405	4143.7	-2.31595	0.5374	11875	765.5
406	4143	-2.3205	0.5366	11875	763.5
407	4140.6	-2.3361	0.5358	11875	761.5
408	4142.6	-2.4231	0.5379	11847	761
409	4135.8	-2.4673	0.5379	11875	760
410	4128.5	-2.41475	0.5381	11875	758.5
411	4119.5	-2.37325	0.5367	11875	758
412	4110.8	-2.4298	0.5364	11875	757
413	4102.5	-2.38375	0.5347	11889	757
414	4096.1	-2.32535	0.5338	11889	756.5
415	4092.3	-2.25005	0.5319	11902	756
416	4087.6	-2.1806	0.5303	11916	757
417	4083.6	-2.2066	0.5289	12370	797
418	4079.8	-2.3313	0.53	12797	826
419	4076	-2.356	0.5305	12838	836
420	4074.6	-2.2651	0.5296	12838	842.5
421	4076.9	-2.35015	0.5312	12838	846
422	4080.3	-2.32805	0.5321	12838	849
423	4082.5	-2.31375	0.5327	12838	851
424	4082.9	-2.31115	0.5347	12811	853.5
425	4084.9	-2.39815	0.5356	12811	856
426	4087	-2.3845	0.5365	12811	857
427	4090.3	-2.36305	0.5381	12811	858.5
428	4094.5	-2.33575	0.5386	12838	860.5
429	4096.1	-2.32535	0.5381	12811	861
430	4101.5	-2.29025	0.5387	12811	862
431	4105.5	-2.36425	0.5392	12811	862.5
432	4107.6	-2.3506	0.5385	11889	796.5
433	4110.4	-2.2324	0.536	11613	777
434	4113.4	-2.2129	0.5347	11600	766
435	4114.8	-2.2038	0.533	11600	760
436	4118.1	-2.18235	0.53	11600	755.5
437	4120	-2.27	0.5294	11572	750.5
438	4123.6	-2.3466	0.5283	11572	747
439	4125.1	-2.33685	0.5279	11572	744.5
440	4127.2	-2.3232	0.5268	11572	741.5
441	4130.8	-2.2998	0.524	11572	738.5
442	4139.3	-2.24455	0.5228	11572	736.5
443	4148.2	-2.1867	0.5216	12301	779
444	4159.7	-2.21195	0.521	12384	790
445	4168.9	-2.35215	0.5196	12425	796
446	4178.4	-2.2904	0.5181	12425	798.5
447	4188.5	-2.32475	0.5162	12439	801.5
448	4196.3	-2.37405	0.5144	12439	803
449	4207.7	-2.39995	0.5133	12439	804.5
450	4215.1	-2.45185	0.5124	12439	806
451	4223.6	-2.4966	0.5115	12425	806.5
452	4229.9	-2.65565	0.5119	12439	808
453	4237.3	-2.70755	0.5125	12425	808.5
454	4242.7	-2.67245	0.5124	12439	809.5
455	4250.1	-2.72435	0.5123	12425	810
456	4254.7	-2.79445	0.5128	12439	810
457	4260	-2.76	0.5129	12439	811.5
458	4264.3	-2.73205	0.5128	12425	811.5
459	4265.8	-2.8223	0.5131	12425	812
460	4270.1	-2.79435	0.5135	12425	812
461	4273.6	-2.8716	0.5138	12425	812
462	4275.4	-2.8599	0.5144	12439	813
463	4278.2	-2.9417	0.5156	12439	813
464	4277.3	-2.94755	0.5153	12425	813
465	4280.7	-2.92545	0.5147	12439	813.5
466	4279.5	-2.93325	0.5153	12659	837.5
467	4281.4	-3.0209	0.5176	12866	851.5
468	4281.1	-3.12285	0.5194	12879	859
469	4282.9	-3.11115	0.5218	12907	862.5
470	4282.4	-3.2144	0.5249	13677	941.5
471	4282.4	-3.2144	0.5286	13636	937.5
472	4282	-3.217	0.5334	13746	954
473	4281.8	-3.2183	0.5365	13746	962
474	4283	-3.1105	0.5387	13746	967.5
475	4283.1	-3.20985	0.5422	13760	972.5
476	4283.4	-3.2079	0.5446	13760	977.5
477	4287.8	-3.1793	0.5465	13760	981
478	4289	-3.1715	0.5494	13760	983.5
479	4290.3	-3.26305	0.5523	13760	987.5
480	4289.3	-3.26955	0.5554	13760	989.5
481	4290.5	-3.26175	0.5574	13760	991
482	4289.6	-3.2676	0.5604	13760	992.5
483	4291.3	-3.25655	0.5621	13760	995.5
484	4288.8	-3.2728	0.5645	13760	996.5
485	4287.7	-3.27995	0.5672	13760	998.5
486	4290.4	-3.2624	0.5694	13760	999
487	4289.7	-3.26695	0.5723	13760	1000
488	4290.7	-3.36045	0.5759	13760	1001.5
489	4293.2	-3.3442	0.579	13760	1002.5
490	4291.7	-3.35395	0.5815	13746	1002.5
491	4285.3	-3.39555	0.5855	13732	1002.5
492	4266.6	-3.2171	0.5818	13760	1005
493	4270.6	-3.0911	0.5798	13815	1011
494	4267.9	-3.00865	0.5793	13815	1012
495	4268.3	-2.90605	0.5772	13815	1013.5
496	4274.1	-2.66835	0.5746	13815	1014.5
497	4270.9	-2.68915	0.5727	13829	1016
498	4280.2	-2.5287	0.5678	13815	1017
499	4285.2	-2.3962	0.5633	13829	1018.5
500	4292.2	-2.4507	0.5617	13829	1018.5
501	4293	-2.4455	0.5575	13829	1020
502	4300.9	-2.39415	0.5532	13843	1020.5
503	4309.6	-2.2376	0.5455	13829	1021.5
504	4313.5	-2.21225	0.5421	13829	1022.5
505	4321	-2.2635	0.5377	13829	1022.5
506	4354.3	-2.34705	0.5392	13829	1023.5
507	4357.3	-2.52755	0.541	13829	1023
508	4355.3	-2.74055	0.5454	13691	1002.5
509	4357.5	-2.82625	0.548	12673	930.5
510	4355.7	-2.83795	0.5487	12508	909.5
511	4354.2	-2.8477	0.5501	12164	876.5
512	4348.9	-2.88215	0.5502	12123	858.5
513	4342.3	-2.92505	0.5513	12109	851
514	4337.8	-3.0543	0.5532	12123	844
515	4325.6	-3.1336	0.5537	12123	835.5
516	4316.6	-3.2921	0.5552	12123	829.5
517	4308.4	-3.3454	0.5575	12123	826
518	4302.3	-3.28505	0.5577	12123	822.5
519	4293	-3.3455	0.5579	12123	817.5
520	4287.8	-3.2793	0.5586	12123	814.5
521	4282.9	-3.21115	0.5593	12150	812
522	4275.4	-3.2599	0.5609	12233	815
523	4265.1	-3.32685	0.5638	12797	881.5
524	4256.3	-3.38405	0.5667	13622	933.5
525	4240.5	-3.48675	0.5713	13664	950.5
526	4227.1	-3.47385	0.5759	13732	962
527	4210.3	-3.58305	0.5817	13746	971
528	4196.3	-3.57405	0.5857	13760	976.5
529	4180.2	-3.5787	0.5918	13774	984
530	4169.2	-3.5502	0.595	13760	982.5
531	4156.3	-3.43405	0.599	13361	947
532	4144.1	-3.31335	0.601	12659	900.5
533	4136.4	-3.1634	0.6041	12356	859
534	4129.4	-3.1089	0.6065	12123	839.5
535	4117.5	-2.98625	0.6064	12109	830.5
536	4107.3	-2.95255	0.6071	12109	822
537	4102.8	-2.8818	0.6077	12109	817
538	4099.6	-2.8026	0.6068	12109	812
539	4090.1	-2.86435	0.6073	12109	808.5
540	4086.1	-2.89035	0.6072	12109	804.5
541	4079.5	-2.73325	0.606	12109	801
542	4076.4	-2.6534	0.6061	12109	799
543	4072.5	-2.57875	0.6056	12109	796.5
544	4068.9	-2.60215	0.6055	12109	794
545	4063.3	-2.53855	0.6042	12109	793
546	4051.4	-2.5159	0.6033	12109	790.5
547	4043	-2.5705	0.6025	12123	789.5
548	4046.8	-2.5458	0.6018	12123	789
549	4039.7	-2.49195	0.6006	12123	788
550	4037.5	-2.40625	0.5987	12123	786
551	4042.4	-2.3744	0.5964	12123	784.5
552	4059.1	-2.16585	0.5918	12123	784
553	4078.7	-1.93845	0.5889	12123	784
554	4101.8	-1.8883	0.5843	12123	783
555	4125.2	-1.7362	0.5808	12109	782
556	4153.7	-1.65095	0.5742	12109	781
557	4179.4	-1.5839	0.5684	12095	780.5
558	4196	-1.676	0.5645	12109	779.5
559	4216.8	-1.6408	0.5601	12095	778.5
560	4228	-1.768	0.5567	12095	778
561	4243.3	-1.86855	0.5539	12095	776.5
562	4249.7	-2.02695	0.5526	12095	776.5
563	4256.9	-2.18015	0.5523	12081	776
564	4263.1	-2.23985	0.5511	12095	776
565	4267.2	-2.2132	0.5488	12095	775.5
566	4264.2	-2.3327	0.5478	12081	775
567	4266.7	-2.31645	0.5458	12095	774.5
568	4281.9	-2.31765	0.5452	12095	774.5
569	4281	-2.4235	0.5448	12095	774.5
570	4285.6	-2.2936	0.5427	12095	774
571	4287.1	-2.28385	0.5405	12095	773.5
572	4291.4	-2.3559	0.5421	12095	773.5
573	4294.6	-2.2351	0.5392	12081	773.5
574	4294.4	-2.2364	0.5392	12384	794
575	4298.1	-2.31235	0.5395	12508	806
576	4301.6	-2.3896	0.539	12522	810.5
577	4304.2	-2.4727	0.5404	12535	813.5
578	4307.6	-2.4506	0.5411	12535	816
579	4313.1	-2.51485	0.5413	12563	819
580	4312.3	-2.62005	0.5421	12563	820.5
581	4317.3	-2.58755	0.5429	12563	821
582	4316.2	-2.5947	0.5431	13320	889
583	4320.3	-2.76805	0.549	13664	924
584	4321.8	-2.7583	0.5506	13691	940
585	4324.4	-2.8414	0.5548	13705	949
586	4326.9	-2.92515	0.5577	13732	956.5
587	4326.4	-2.8284	0.5602	13760	964
588	4329.4	-2.8089	0.5625	13760	971
589	4329.5	-2.80825	0.5639	13801	978
590	4318.8	-2.6778	0.5634	13801	983.5
591	4311.9	-2.62265	0.5625	13801	986.5
592	4291.7	-2.75395	0.5627	13801	992
593	4270	-2.695	0.5606	13815	994.5
594	4228.8	-2.8628	0.5601	13815	996.5
595	4194.8	-2.8838	0.5595	13815	999
596	4147	-2.8945	0.56	13815	1001.5
597	4099	-3.0065	0.5608	13815	1003
598	4047.4	-3.0419	0.5644	13815	1005
599	4001.3	-2.84155	0.5627	13815	1005.5
600	3961	-2.8035	0.5629	13815	1007
601	3927.1	-2.72385	0.5616	13815	1007.5
602	3896.6	-3.1221	0.5675	13760	1005.5
603	3865.1	-3.02685	0.5692	13760	1004.5
604	3859.7	-2.96195	0.5724	13774	1006
605	3872.2	-2.7807	0.5734	13774	1008
606	3895	-2.5325	0.5739	13801	1009
607	3912	-2.422	0.5765	13774	1009
608	3933.4	-2.2829	0.5757	13774	1010
609	3952.2	-2.2607	0.5758	13801	1011.5
610	3972.2	-2.1307	0.5734	13774	1012.5
611	3992.6	-2.0981	0.5751	13801	1013
612	4002.3	-2.13505	0.5764	13774	1013
613	4013.2	-2.2642	0.5804	13801	1013
614	4017.6	-2.2356	0.5821	13774	1013.5
615	4024.9	-2.18815	0.5834	13774	1014
616	4030	-2.255	0.5843	13774	1015
617	4032.3	-2.24005	0.5853	13774	1015
618	4040.7	-2.38545	0.5876	13774	1015
619	4047.1	-2.34385	0.5897	13774	1015
620	4050.1	-2.42435	0.592	13774	1015.5
621	4052.6	-2.4081	0.5935	13774	1016
622	4059.3	-2.56455	0.5967	13760	1014.5
623	4060.4	-2.5574	0.5973	13774	1014.5
624	4066	-2.521	0.5996	13774	1015
625	4061.2	-2.7522	0.6025	13774	1015.5
626	4060.4	-2.7574	0.604	13774	1015.5
627	4058.3	-2.87105	0.6065	13774	1016
628	4052.2	-2.9107	0.6084	13774	1016
629	4050.9	-2.81915	0.6102	13774	1016.5
630	4049.3	-2.82955	0.6135	13774	1016.5
631	4055	-2.5925	0.6142	13320	971.5
632	4055.4	-2.4899	0.6153	13127	958.5
633	4056.9	-2.38015	0.6159	12522	899.5
634	4057.4	-2.3769	0.6139	12288	878
635	4060.9	-2.15415	0.6126	12288	867
636	4051.7	-2.31395	0.6125	12288	858.5
637	4055.8	-2.2873	0.6096	12288	850.5
638	4060.3	-2.35805	0.6085	12288	846
639	4065.9	-2.42165	0.6072	12288	841
640	4071.2	-2.3872	0.6046	12288	837.5
641	4080.5	-2.32675	0.603	12301	834
642	4086.3	-2.28905	0.6003	12288	830.5
643	4093.5	-2.44225	0.6013	12288	827.5
644	4093.2	-2.4442	0.6002	12288	824.5
645	4095.7	-2.42795	0.5984	12288	822.5
646	4097.4	-2.5169	0.598	12288	820
647	4099.3	-2.50455	0.5977	12769	862.5
648	4098	-2.613	0.5988	12989	875
649	4101.2	-2.5922	0.599	13003	885.5
650	4096.2	-2.7247	0.6017	13017	889.5
651	4102.4	-2.5844	0.6011	13044	892.5
652	4103.6	-2.6766	0.6037	13044	894.5
653	4103.4	-2.6779	0.6051	12811	882.5
654	4099	-2.7065	0.6052	12659	865
655	4101.2	-2.6922	0.6058	12645	860.5
656	4100.2	-2.6987	0.6056	12659	858.5
657	4097.9	-2.71365	0.6066	12659	857.5
658	4098.2	-2.7117	0.6068	12645	856.5
659	4100.7	-2.79545	0.607	12659	855
660	4101.8	-2.6883	0.6056	12659	854
661	4103.5	-2.77725	0.6062	12645	854
662	4100.5	-2.79675	0.6066	12398	829.5
663	4100.1	-2.69935	0.6052	12109	811
664	4098.8	-2.6078	0.6047	12109	805.5
665	4100	-2.6	0.6036	12109	802
666	4096.8	-2.6208	0.6045	12109	798
667	4096.7	-2.62145	0.6037	12109	795.5
668	4100.7	-2.49545	0.6017	12109	793
669	4094.6	-2.5351	0.6006	12109	791
670	4096	-2.626	0.602	12109	789.5
671	4093.8	-2.5403	0.6013	12109	787.5
672	4093.5	-2.44225	0.5995	12109	787
673	4092	-2.352	0.5977	12109	785.5
674	4085.2	-2.1962	0.5941	12123	785
675	4084.2	-2.3027	0.5926	12150	785
676	4088	-2.278	0.5911	12150	785.5
677	4088.8	-2.3728	0.5912	12164	785
678	4089.9	-2.26565	0.5895	12164	785.5
679	4085.4	-2.3949	0.5892	12315	811.5
680	4086.8	-2.4858	0.5898	12948	852.5
681	4085.5	-2.49425	0.5897	12989	859.5
682	4080.7	-2.52545	0.5891	12976	865
683	4078.4	-2.4404	0.5882	12989	869.5
684	4075.7	-2.45795	0.5877	12989	873
685	4070.5	-2.39175	0.5867	12288	826.5
686	4075.1	-2.36185	0.5862	12191	811.5
687	4066.3	-2.41905	0.5862	12178	802.5
688	4059.9	-2.36065	0.5857	12164	799
689	4060.3	-2.35805	0.5861	11847	772.5
690	4054.2	-2.2977	0.5844	11668	761
691	4054.1	-2.29835	0.5845	11668	755.5
692	4052.6	-2.2081	0.5822	11641	751.5
693	4056.5	-2.18275	0.5808	11641	747.5
694	4059.1	-2.06585	0.5785	11641	744
695	4059.7	-2.06195	0.5775	11641	742.5
696	4060.9	-1.95415	0.5749	11641	740.5
697	4061.2	-1.9522	0.5723	11641	737.5
698	4055.1	-1.89185	0.5691	11737	761
699	4052.2	-2.1107	0.5695	12866	826
700	4047.2	-2.1432	0.5687	12976	844.5
701	4042	-2.077	0.5685	12989	854.5
702	4036.8	-2.2108	0.568	12989	860.5
703	4032.1	-2.24135	0.5684	13003	865
704	4030.3	-2.15305	0.5674	13003	869.5
705	4030.4	-2.1524	0.5661	13003	873.5
706	4036.5	-2.21275	0.5666	13003	876.5
707	4038.1	-2.20235	0.567	13003	878.5
708	4038.6	-2.0991	0.5654	13003	881.5
709	4041	-2.0835	0.5654	13003	883
710	4044.5	-1.96075	0.5648	13003	884.5
711	4046.4	-1.9484	0.5645	13003	886
712	4046.4	-1.9484	0.5639	13003	888
713	4052.7	-1.80745	0.5625	13155	902
714	4056.5	-1.78275	0.5627	13292	917
715	4058.2	-1.8717	0.5638	13320	920.5
716	4065.3	-1.92555	0.563	13292	924
717	4068.7	-1.90345	0.5622	13320	925.5
718	4069.8	-1.8963	0.5618	13292	928.5
719	4073.9	-1.96965	0.5621	13320	930
720	4077.8	-2.0443	0.5621	13292	931.5
721	4079.7	-2.03195	0.5632	13320	933
722	4084.3	-2.10205	0.5631	13292	934
723	4086.2	-2.0897	0.563	13292	934.5
724	4089.7	-2.06695	0.5637	13292	935.5
725	4089	-2.0715	0.5633	13292	937
726	4084.9	-2.19815	0.5635	13292	937.5
727	4091.8	-2.3533	0.5662	13292	938
728	4080.3	-2.32805	0.5661	13292	939
729	4080.4	-2.4274	0.5679	13292	938.5
730	4080.2	-2.3287	0.5686	13292	939
731	4079.9	-2.33065	0.5698	13292	940
732	4085.5	-2.29425	0.5698	13292	940.5
733	4087.2	-2.2832	0.5699	13292	940.5
734	4088.4	-2.2754	0.5717	13292	940.5
735	4090.3	-2.26305	0.5722	13292	941.5
736	4092.9	-2.24615	0.5727	13292	942
737	4092.2	-2.2507	0.5725	13292	942.5
738	4094.8	-2.1338	0.5722	13292	943
739	4097.1	-2.21885	0.5719	13292	943.5
740	4105.3	-2.16555	0.5723	13292	943
741	4108.4	-2.2454	0.5722	13292	943.5
742	4116.4	-2.1934	0.572	13292	943.5
743	4120.7	-2.36545	0.572	13292	944
744	4123.9	-2.34465	0.5711	13196	936.5
745	4127.2	-2.3232	0.5695	13072	925.5
746	4132	-2.292	0.5684	13072	923.5
747	4137.8	-2.2543	0.5666	13058	921
748	4145.1	-2.20685	0.5655	13072	920.5
749	4145.4	-2.3049	0.5654	13072	919
750	4146.9	-2.39515	0.5649	13072	918
751	4141.9	-2.22765	0.5623	13072	918
752	4136.4	-2.2634	0.5635	13072	917.5
753	4132.1	-2.39135	0.5652	13072	917
754	4125.2	-2.3362	0.5648	13072	916
755	4121.7	-2.35895	0.5666	13072	916
756	4111.4	-2.4259	0.5661	13072	915.5
757	4105.4	-2.3649	0.5664	13072	916
758	4100.8	-2.3948	0.5671	13072	915.5
759	4099.9	-2.30065	0.5657	13072	915.5
760	4097.4	-2.3169	0.5652	13072	915
761	4094.4	-2.3364	0.5648	13072	915.5
762	4094.2	-2.2377	0.5643	13072	915
763	4093.5	-2.24225	0.5649	13086	915
764	4092.5	-2.24875	0.5652	13072	916
765	4093	-2.1455	0.5639	13086	915.5
766	4090	-2.065	0.5639	13072	915
767	4091.8	-2.0533	0.5632	13072	915.5
768	4095.8	-2.0273	0.5627	13072	915
769	4091	-2.0585	0.5621	13072	915
770	4091.2	-2.0572	0.5618	13086	914.5
771	4098.6	-2.1091	0.5632	13072	914.5
772	4099.6	-2.2026	0.5642	13058	914
773	4108.4	-2.2454	0.5646	13086	920
774	4113.8	-2.2103	0.5647	13664	965
775	4121	-2.2635	0.5654	13746	977.5
776	4129	-2.3115	0.5669	13760	983.5
777	4135.7	-2.26795	0.5679	13774	989.5
778	4134.4	-2.3764	0.5691	13774	993.5
779	4134	-2.379	0.5689	13801	997
780	4129.6	-2.3076	0.5683	13801	1000.5
781	4126.2	-2.3297	0.569	13801	1003
782	4124.5	-2.44075	0.5691	13801	1006
783	4117.7	-2.38495	0.5695	13801	1007.5
784	4127.4	-2.4219	0.572	13801	1008
785	4133.3	-2.48355	0.5749	13815	1010.5
786	4134.2	-2.5777	0.579	13801	1010.5
787	4139	-2.5465	0.582	13705	1010
788	4141.1	-2.43285	0.5812	12026	883.5
789	4141.9	-2.22765	0.5783	11613	841
790	4141.6	-2.1296	0.5765	11696	829
791	4141.8	-2.1283	0.5749	11737	818
792	4146.2	-1.9997	0.5728	11751	809
793	4152.2	-1.8607	0.5708	11751	801.5
794	4158.5	-1.91975	0.5698	12398	834
795	4164.3	-1.98205	0.5701	12590	852.5
796	4165.3	-2.07555	0.571	12632	853.5
797	4168.3	-2.15605	0.5714	12632	854.5
798	4172.4	-2.1294	0.5714	12632	854.5
799	4177.5	-2.09625	0.5715	12632	854.5
800	4178.2	-2.1917	0.5715	12632	854
801	4180.7	-2.27545	0.5723	12632	853
802	4180.3	-2.27805	0.5732	12632	853
803	4182.2	-2.3657	0.5739	12632	852.5
804	4183.5	-2.45725	0.5745	12632	852
805	4187.9	-2.42865	0.5747	12632	851.5
806	4189.2	-2.4202	0.5749	12645	851.5
807	4186.2	-2.3397	0.5726	12632	850.5
808	4171.7	-2.43395	0.572	12645	851.5
809	4159.1	-2.51585	0.5708	12659	852.5
810	4153.2	-2.4542	0.5696	12673	854
811	4141.2	-2.4322	0.5686	12673	855.5
812	4128	-2.418	0.5674	12700	855.5
813	4109.2	-2.4402	0.5656	12700	857.5
814	4098.6	-2.4091	0.5649	12714	858
815	4084.6	-2.5001	0.5635	12714	858.5
816	4071.1	-2.48785	0.562	12728	858.5
817	4063.4	-2.5379	0.5615	12728	859
818	4057	-2.4795	0.561	12728	859.5
819	4051.9	-2.51265	0.5596	12728	858.5
820	4043.4	-2.4679	0.5569	12728	859
821	4043.6	-2.3666	0.5542	12728	859
822	4044	-2.364	0.5532	12728	859
823	4039.3	-2.29455	0.5513	12728	859.5
824	4059.9	-2.36065	0.5531	12714	859
825	4061.2	-2.3522	0.5534	12700	857.5
826	4061.2	-2.3522	0.5539	12659	853.5
827	4061.4	-2.2509	0.5548	12645	852
828	4063.1	-2.23985	0.5558	12659	852
829	4066.4	-2.1184	0.5555	12645	850.5
830	4071.1	-2.08785	0.5558	12645	850.5
831	4071.4	-2.0859	0.5562	12645	850
832	4069.5	-2.19825	0.5583	12645	849
833	4072.9	-2.17615	0.5577	12645	848.5
834	4074.2	-2.2677	0.5584	12645	848
835	4075.2	-2.3612	0.5598	12645	848
836	4077.6	-2.3456	0.5606	12645	848
837	4079	-2.4365	0.561	12632	847.5
838	4080.4	-2.4274	0.5613	12645	847
839	4079.8	-2.4313	0.5613	12645	847
840	4083.6	-2.4066	0.5612	12632	846.5
841	4089.3	-2.46955	0.5623	12645	847
842	4090.8	-2.3598	0.5614	12645	846.5
843	4093	-2.3455	0.5623	12645	846.5
844	4092.6	-2.3481	0.5628	12645	846.5
845	4094.1	-2.33835	0.5624	12645	847
846	4094.4	-2.3364	0.563	12645	846.5
847	4096.9	-2.32015	0.5641	12645	846.5
848	4099.1	-2.30585	0.5637	12645	846
849	4100.9	-2.29415	0.5634	12645	846.5
850	4102.5	-2.28375	0.5633	12645	846.5
851	4107	-2.2545	0.5645	12645	846.5
852	4107.3	-2.35255	0.5662	12632	846.5
853	4107.5	-2.35125	0.5673	12645	846
854	4106.2	-2.3597	0.5678	12645	846
855	4104.7	-2.36945	0.5688	12645	846.5
856	4105.5	-2.36425	0.5703	12645	845.5
857	4111.1	-2.42785	0.5715	12645	845.5
858	4115.1	-2.40185	0.5729	12645	845.5
859	4116.7	-2.39145	0.5725	12645	845
860	4117.6	-2.4856	0.5722	12632	845.5
861	4120.8	-2.4648	0.5721	12645	845.5
862	4128.4	-2.4154	0.5718	12645	845.5
863	4128.2	-2.4167	0.5717	12645	845.5
864	4132.2	-2.4907	0.5724	12645	845
865	4136.4	-2.4634	0.5729	12645	845
866	4137.7	-2.65495	0.5739	12645	845
867	4142.6	-2.5231	0.5742	12645	845
868	4141.1	-2.63285	0.5759	12645	845
869	4145.9	-2.60165	0.5763	12645	845
870	4141.9	-2.62765	0.5773	12645	845
871	4146.5	-2.59775	0.5765	12645	845
872	4145.9	-2.60165	0.5766	12645	845
873	4148.1	-2.68735	0.577	12645	845
874	4155.1	-2.64185	0.5775	12645	845.5
875	4160.4	-2.6074	0.5765	12645	845
876	4169.2	-2.5502	0.5757	12645	846
877	4176.1	-2.60535	0.5758	12645	845
878	4183.1	-2.55985	0.5749	12645	844
879	4189.9	-2.51565	0.5745	12604	844
880	4185.7	-2.64295	0.5746	12233	812
881	4180.3	-2.77805	0.5748	12123	802.5
882	4173.9	-2.81965	0.5756	12508	826
883	4169.4	-2.8489	0.5767	12590	832.5
884	4168.1	-2.75735	0.5774	12604	837
885	4164.8	-2.7788	0.5785	12604	837.5
886	4163.9	-2.78465	0.5794	12604	838
887	4162.2	-2.6957	0.579	12632	839
888	4160.7	-2.70545	0.5795	12632	840
889	4160.4	-2.7074	0.5799	12714	846
890	4161.9	-2.69765	0.5801	12742	850
891	4157.7	-2.62495	0.579	12797	857
892	4151.8	-2.4633	0.5737	12907	867.5
893	4160.8	-2.3048	0.5712	12921	872
894	4165.6	-2.2736	0.5678	12934	874.5
895	4173.5	-2.32225	0.5659	12921	876
896	4176.9	-2.40015	0.5636	12921	878
897	4182.2	-2.3657	0.5603	12921	878.5
898	4181.7	-2.46895	0.5593	12921	879.5
899	4182.7	-2.56245	0.5578	12921	880.5
900	4184.4	-2.4514	0.5555	12921	880.5
901	4185.6	-2.5436	0.5535	12921	882
902	4185.9	-2.54165	0.5518	12921	883
903	4187.3	-2.43255	0.549	12921	883
904	4187	-2.6345	0.5491	12921	883.5
905	4180.9	-2.57415	0.548	12921	884
906	4182	-2.567	0.5467	12921	884
907	4179.3	-2.68455	0.5472	12907	884
908	4182.9	-2.76115	0.5491	12907	884.5
909	4187.2	-2.7332	0.5501	12907	884.5
910	4182.5	-2.86375	0.5516	12879	883
911	4181	-2.7735	0.5524	12866	880.5
912	4180.6	-2.9761	0.5543	12838	878.5
913	4182.2	-2.8657	0.5553	12742	871
914	4184.1	-2.75335	0.5557	12577	857
915	4185.1	-2.74685	0.557	12590	853
916	4187.6	-2.8306	0.5576	12604	853
917	4183.1	-2.85985	0.5584	12645	853.5
918	4181.4	-2.8709	0.5592	12659	854.5
919	4179.8	-2.7813	0.5596	12659	854.5
920	4171.6	-2.8346	0.5615	12673	854.5
921	4164.1	-2.78335	0.5616	12673	854.5
922	4157.1	-2.72885	0.5599	12700	854.5
923	4165.4	-2.5749	0.56	12700	855
924	4171.3	-2.63655	0.5609	12673	855
925	4171.2	-2.6372	0.5623	12700	855
926	4174	-2.619	0.5623	12700	854.5
927	4175.8	-2.6073	0.5626	12700	854.5
928	4177.1	-2.59885	0.5625	12700	854.5
929	4178.9	-2.68715	0.5638	12673	852.5
930	4173.5	-2.62225	0.5617	12453	836.5
931	4163.9	-2.58465	0.5614	12439	831.5
932	4162.7	-2.49245	0.5598	12494	833
933	4161.1	-2.50285	0.5585	12508	833.5
934	4160.4	-2.5074	0.5571	12508	833.5
935	4156.3	-2.53405	0.5564	12508	833
936	4151.8	-2.5633	0.5563	12976	884
937	4146.4	-2.6984	0.5574	13127	885.5
938	4139.8	-2.6413	0.557	12811	868
939	4133	-2.6855	0.5569	12921	875
940	4129.8	-2.7063	0.5581	12948	880
941	4126.5	-2.62775	0.5569	12948	882
942	4122.3	-2.65505	0.5579	12948	883.5
943	4122.5	-2.55375	0.5576	12948	884.5
944	4126.2	-2.5297	0.5552	12948	886
945	4125	-2.4375	0.555	12948	886
946	4128.4	-2.5154	0.5533	12948	887
947	4130.9	-2.49915	0.5518	12948	888.5
948	4133	-2.4855	0.5508	12948	888.5
949	4131.7	-2.49395	0.5502	12948	889
950	4131.7	-2.49395	0.5485	12948	889.5
951	4131.8	-2.4933	0.5482	12948	890
952	4130	-2.505	0.5482	12948	890.5
953	4131	-2.4985	0.5469	12948	890.5
954	4133.3	-2.58355	0.5469	12948	890.5
955	4132.8	-2.4868	0.546	12948	890.5
956	4136.4	-2.4634	0.5438	12948	890.5
957	4133	-2.4855	0.5427	12948	892
958	4136.1	-2.56535	0.5422	12948	892
959	4137.7	-2.55495	0.5404	12948	892
960	4139.1	-2.64585	0.5406	12948	892
961	4146.2	-2.4997	0.5393	12948	892.5
962	4152.6	-2.5581	0.5383	12948	892.5
963	4159.1	-2.51585	0.538	12934	893
964	4172.8	-2.4268	0.5362	12948	893
965	4181.6	-2.3696	0.5337	12934	892.5
966	4192.9	-2.39615	0.532	12934	892.5
967	4207.5	-2.30125	0.5291	12934	892.5
968	4218	-2.233	0.5262	12934	892.5
969	4227.7	-2.36995	0.5254	12934	892.5
970	4238.4	-2.4004	0.5232	12934	892.5
971	4241.9	-2.47765	0.5216	12934	892.5
972	4240.8	-2.4848	0.52	12934	892
973	4242.7	-2.67245	0.5211	12934	892
974	4242.4	-2.6744	0.5201	12921	892.5
975	4237.2	-2.8082	0.5207	12934	892
976	4226.9	-2.87515	0.5215	12934	892.5
977	4215.6	-2.9486	0.5231	12934	892.5
978	4208.4	-2.9954	0.5247	12934	892
979	4202.1	-3.13635	0.5273	12934	892.5
980	4197.2	-2.9682	0.5266	12921	891.5
981	4189	-2.9215	0.5278	12934	892
982	4180.6	-2.9761	0.5279	12934	892.5
983	4178	-2.993	0.5286	12934	892.5
984	4167.8	-2.9593	0.5305	12934	892.5
985	4160.1	-2.90935	0.5293	12934	892
986	4150.5	-2.87175	0.5306	12934	892
987	4139.1	-2.94585	0.5313	12934	892.5
988	4128.2	-2.9167	0.5331	12934	892.5
989	4110.5	-3.03175	0.5347	12934	892.5
990	4096.7	-3.02145	0.5353	12934	892.5
991	4085.2	-2.8962	0.5365	12934	893
992	4073.3	-2.87355	0.5382	12934	893
993	4063.4	-2.7379	0.5381	12934	893.5
994	4058.7	-2.66845	0.5362	12934	893.5
995	4059.2	-2.4652	0.5355	12934	893.5
996	4051.9	-2.61265	0.5366	12948	893.5
997	4046.9	-2.64515	0.5373	12934	894
998	4039.4	-2.7939	0.5406	12948	894
999	4026.3	-2.77905	0.541	12948	894
1000	4009.6	-2.8876	0.5439	12948	893.5
1001	3995.9	-2.87665	0.546	12948	893.5
1002	3990.1	-2.91435	0.5485	12948	894
1003	3979.6	-2.8826	0.5507	12948	894
1004	3975.1	-2.81185	0.5517	12948	893.5
1005	3983.6	-2.6566	0.5528	12948	893
1006	3994.9	-2.58315	0.5519	12948	893
1007	4004.9	-2.51815	0.5512	12948	893
1008	4019.6	-2.3226	0.5498	12948	894.5
1009	4034.2	-2.2277	0.5481	12948	894
1010	4048.3	-2.13605	0.5474	12948	894.5
1011	4061.8	-2.0483	0.5444	12948	894.5
1012	4079.7	-2.03195	0.5421	12934	894
1013	4092.7	-1.94745	0.5406	12934	894
1014	4106	-1.961	0.5392	12948	893.5
1015	4117.6	-2.0856	0.5387	12934	894
1016	4129.8	-2.1063	0.5382	12934	893
1017	4140.6	-2.1361	0.5388	12934	893.5
1018	4149.1	-2.18085	0.5384	12934	893
1019	4153.7	-2.35095	0.5396	12934	893
1020	4154.3	-2.34705	0.5402	12921	892
1021	4157.2	-2.4282	0.5407	12921	891.5
1022	4154.3	-2.44705	0.5415	12921	891
1023	4153.7	-2.45095	0.5422	12921	891
1024	4147.6	-2.5906	0.5442	12921	891.5
1025	4142.6	-2.6231	0.5454	12921	891
1026	4131.6	-2.7946	0.5469	12976	895.5
1027	4124	-2.744	0.5494	13402	930.5
1028	4109.2	-2.9402	0.553	13526	948
1029	4097.9	-3.01365	0.5564	13540	952.5
1030	4079.3	-3.03455	0.5594	13540	956
1031	4054.2	-2.9977	0.5604	13540	960
1032	4037.6	-2.9056	0.5614	13554	964
1033	4026.4	-2.8784	0.5617	13554	967
1034	4011.1	-2.77785	0.5628	13567	968.5
1035	3993.3	-2.89355	0.5647	13567	971
1036	3984.5	-2.95075	0.5654	13567	972
1037	3979	-2.8865	0.5656	13567	973.5
1038	3972.8	-2.9268	0.5659	13567	975.5
1039	3966.4	-2.8684	0.5671	13567	976
1040	3964.7	-2.87945	0.5684	13567	977
1041	3970.4	-2.9424	0.5718	13526	978
1042	3975.2	-2.8112	0.5734	12948	927.5
1043	3977	-2.6995	0.573	12852	912
1044	3977.6	-2.6956	0.5724	12577	875.5
1045	3986.4	-2.5384	0.5713	12026	843.5
1046	3987.7	-2.42995	0.5694	11985	827.5
1047	3995.3	-2.38055	0.5674	11985	819.5
1048	4001.7	-2.23895	0.5659	11985	814
1049	4008.4	-2.1954	0.564	11985	809
1050	4019.1	-2.12585	0.562	11985	803.5
1051	4030.2	-2.0537	0.5598	11985	799.5
1052	4036.9	-2.11015	0.5578	11985	795.5
1053	4048.4	-2.1354	0.5557	11971	791
1054	4054.7	-2.29445	0.5548	11971	788
1055	4061.8	-2.2483	0.5548	11971	786.5
1056	4071.2	-2.1872	0.553	11944	782.5
1057	4075.9	-2.35665	0.5517	11889	776
1058	4083.4	-2.3079	0.5521	11889	773
1059	4088.3	-2.27605	0.5505	11889	771.5
1060	4093.3	-2.44355	0.5523	11902	769.5
1061	4096.9	-2.52015	0.5518	11902	767.5
1062	4098.6	-2.4091	0.5499	11889	766.5
1063	4100.4	-2.2974	0.5478	11889	765
1064	4099.9	-2.30065	0.5479	11889	763.5
1065	4095.4	-2.3299	0.5477	11916	762.5
1066	4091.8	-2.4533	0.5493	12081	773
1067	4089.7	-2.56695	0.5504	12109	775
1068	4089.4	-2.4689	0.5496	12081	773.5
1069	4087.7	-2.37995	0.5494	12054	772
1070	4082.1	-2.41635	0.5491	12040	771
1071	4083.1	-2.40985	0.549	12054	771.5
1072	4083.3	-2.30855	0.5491	12054	771
1073	4085.2	-2.2962	0.5492	12054	770
1074	4085.7	-2.29295	0.5501	12040	770
1075	4088.4	-2.2754	0.5499	12054	769.5
1076	4087.9	-2.17865	0.549	12054	769.5
1077	4091.2	-2.1572	0.5479	12054	769.5
1078	4092.9	-2.14615	0.5468	12054	769.5
1079	4094.1	-2.23835	0.5452	12054	769
1080	4098.9	-2.20715	0.5439	12012	766.5
1081	4102	-2.187	0.5426	12012	764.5
1082	4106.6	-2.2571	0.5424	11985	764
1083	4111	-2.2285	0.541	11985	763.5
1084	4118.5	-2.17975	0.5392	11985	763.5
1085	4123.9	-2.24465	0.5374	11985	763.5
1086	4130.4	-2.3024	0.537	11985	763
1087	4135.4	-2.2699	0.5353	11985	762
1088	4140.7	-2.23545	0.5352	11985	762
1089	4143.2	-2.2192	0.5342	11985	761.5
1090	4146.7	-2.19645	0.5336	11985	761.5
1091	4147.6	-2.2906	0.5344	11985	761
1092	4140.9	-2.33415	0.535	11985	761
1093	4138.3	-2.35105	0.5351	11985	761
1094	4133.4	-2.3829	0.5357	11985	760.5
1095	4129.5	-2.40825	0.5363	12012	760.5
1096	4129.5	-2.30825	0.5368	11985	760
1097	4125.6	-2.2336	0.5369	11985	760.5
1098	4125.2	-2.1362	0.5359	12012	760.5
1099	4122.3	-2.15505	0.5369	12012	760
1100	4120.8	-2.1648	0.5376	11985	760
1101	4120.6	-2.2661	0.5376	11985	759.5
1102	4117.5	-2.28625	0.5381	12012	759.5
1103	4114.8	-2.3038	0.5378	11985	759.5
1104	4109.2	-2.4402	0.5377	11985	759.5
1105	4095.5	-2.52925	0.5364	12012	759.5
1106	4092.2	-2.3507	0.5326	12012	760
1107	4093	-2.3455	0.5307	12012	760
1108	4103	-2.3805	0.5306	12026	761
1109	4104.2	-2.3727	0.53	12026	761
1110	4105.5	-2.46425	0.5289	12026	761
1111	4106.3	-2.45905	0.5291	12040	763
1112	4107.5	-2.55125	0.5297	12494	796.5
1113	4109.5	-2.63825	0.5319	12934	840.5
1114	4101.8	-2.6883	0.534	13086	857.5
1115	4099.1	-2.70585	0.5352	13058	859.5
1116	4093.9	-2.53965	0.5338	12934	858
1117	4094.2	-2.4377	0.532	12934	861
1118	4094.9	-2.33315	0.5308	12948	865
1119	4090.7	-2.36045	0.5296	12976	870
1120	4089.8	-2.3663	0.5293	12976	872
1121	4085.7	-2.39295	0.5279	12989	876.5
1122	4087.7	-2.37995	0.5267	12989	879
1123	4087.6	-2.4806	0.5259	13003	881
1124	4091.9	-2.45265	0.5241	13003	882.5
1125	4106.6	-2.2571	0.5199	13003	885.5
1126	4128.4	-2.1154	0.5163	13003	887.5
1127	4160.1	-1.90935	0.5102	13003	889
1128	4198.8	-1.6578	0.5029	13003	890.5
1129	4252.8	-1.2068	0.4921	13003	891
1130	4304.2	-0.8727	0.4799	13003	892
1131	4359.4	-0.8139	0.4697	13003	893
1132	4413.4	-0.6629	0.4589	13003	893.5
1133	4473	-0.6755	0.448	13003	895
1134	4520.9	-0.76415	0.4399	12989	895.5
1135	4564.5	-0.78075	0.4317	12989	896
1136	4598.5	-0.95975	0.4248	12989	896
1137	4623.7	-1.29595	0.4194	12976	896
1138	4632.1	-1.64135	0.4183	12976	896
1139	4623.8	-2.0953	0.4191	12948	896
1140	4609.4	-2.4889	0.422	12976	897
1141	4576.6	-3.0021	0.4279	12976	897.5
1142	4544.9	-3.30815	0.4333	12976	897.5
1143	4510.7	-3.43045	0.4385	12976	898
1144	4466.9	-3.71515	0.4464	12976	898.5
1145	4430.3	-3.85305	0.4518	12976	898
1146	4398	-3.763	0.4551	12976	898
1147	4379.8	-3.6813	0.4595	12976	897.5
1148	4361.2	-3.6022	0.4635	12976	897.5
1149	4353.2	-3.3542	0.4622	12976	898.5
1150	4353.9	-3.04965	0.46	12989	898.5
1151	4367.9	-2.75865	0.4578	12976	899
1152	4386.2	-2.4397	0.453	12989	899.5
1153	4412.9	-2.16615	0.4482	12989	899.5
1154	4440.2	-1.9887	0.4416	12989	900.5
1155	4473.5	-1.67225	0.4348	12989	900.5
1156	4506.2	-1.5597	0.4273	12989	901
1157	4535.3	-1.57055	0.4196	12989	901.5
1158	4554.8	-1.6438	0.4152	12989	902
1159	4564.6	-1.8801	0.4127	12976	902
1160	4560.1	-2.10935	0.413	12976	901
1161	4550.8	-2.4698	0.4152	12976	901
1162	4535	-2.8725	0.4218	12976	901.5
1163	4505.4	-3.2649	0.4295	12976	900.5
1164	4460.1	-3.55935	0.4392	12976	900.5
1165	4426.9	-3.77515	0.4494	12976	901
1166	4390.9	-3.90915	0.4581	12989	901.5
1167	4344.2	-4.1127	0.467	13003	902.5
1168	4313.7	-4.11095	0.475	12989	902
1169	4286.7	-3.98645	0.4791	12989	902
1170	4259.7	-3.76195	0.4816	13003	903.5
1171	4240.7	-3.48545	0.4835	13003	903.5
1172	4231.6	-3.2446	0.4822	13017	904
1173	4222	-3.007	0.4829	13003	904
1174	4213.9	-2.95965	0.4846	13003	904
1175	4210.1	-2.88435	0.4859	13003	904.5
1176	4210.7	-2.88045	0.4887	13003	903.5
1177	4213.6	-2.7616	0.4915	13003	903.5
1178	4215.5	-2.74925	0.4938	13003	903.5
1179	4216.5	-2.74275	0.4957	12989	903
1180	4220	-2.72	0.4971	13003	903.5
1181	4219.1	-2.72585	0.4988	13003	904
1182	4220.4	-2.7174	0.501	13003	903
1183	4218.8	-2.8278	0.5038	13003	903.5
1184	4222.9	-2.80115	0.5056	13003	903.5
1185	4219.7	-2.82195	0.5066	13003	904
1186	4216.8	-2.7408	0.5081	12714	879
1187	4213	-2.7655	0.5094	12645	872
1188	4212	-2.672	0.51	12645	869
1189	4207.9	-2.69865	0.5101	12645	866.5
1190	4201.5	-2.64025	0.5095	12645	864.5
1191	4191.2	-2.6072	0.508	12645	863.5
1192	4190.8	-2.6098	0.507	12659	863
1193	4185.7	-2.64295	0.5063	12659	863
1194	4174.3	-2.71705	0.5068	12659	861
1195	4162.3	-2.69505	0.5076	12659	860.5
1196	4152	-2.662	0.5073	12659	860
1197	4137	-2.5595	0.506	12659	860
1198	4120.7	-2.56545	0.5046	12714	874
1199	4110.3	-2.43305	0.5022	13210	903
1200	4099.2	-2.4052	0.5002	13251	912.5
1201	4089.7	-2.46695	0.4993	13251	916.5
1202	4094.3	-2.43705	0.4991	13251	919
1203	4099.1	-2.30585	0.4983	13155	912
1204	4113.8	-2.3103	0.4981	13072	909
1205	4133.1	-2.18485	0.4973	13044	907
1206	4153.2	-2.2542	0.4969	13044	906
1207	4175.6	-2.1086	0.4954	13320	930
1208	4194.3	-2.08705	0.4951	13801	972.5
1209	4214.2	-2.2577	0.4962	13705	972.5
1210	4220.1	-2.41935	0.4987	13774	982
1211	4213.6	-2.6616	0.5034	13774	987
1212	4202	-2.937	0.5089	13760	990
1213	4177	-3.1995	0.5171	13760	992.5
1214	4162.4	-3.2944	0.5219	12714	917.5
1215	4147.6	-3.2906	0.5239	12315	873.5
1216	4142.2	-3.1257	0.5255	12260	859
1217	4135.1	-3.07185	0.527	12246	850.5
1218	4133	-2.9855	0.5277	12260	842
1219	4133.4	-2.8829	0.5278	12246	837
1220	4134.1	-2.77835	0.5279	12260	833
1221	4133.2	-2.8842	0.53	12494	844.5
1222	4131	-2.8985	0.5307	12563	849
1223	4135.5	-2.76925	0.5311	12563	848.5
1224	4136.8	-2.7608	0.5322	12563	848.5
1225	4139.6	-2.8426	0.5325	12563	848
1226	4144	-2.714	0.5327	12577	847.5
1227	4145.3	-2.80555	0.5336	12577	846
1228	4146.3	-2.79905	0.5338	12577	845.5
1229	4151.8	-2.7633	0.533	12577	845
1230	4154.6	-2.7451	0.5336	12577	845
1231	4155.7	-2.73795	0.5346	12577	844
1232	4154.9	-2.64315	0.534	12577	843
1233	4159.8	-2.7113	0.5342	12577	842.5
1234	4161.1	-2.70285	0.5344	12577	842.5
1235	4159.1	-2.71585	0.5359	12577	842
1236	4165.1	-2.57685	0.5367	12577	842
1237	4162.5	-2.59375	0.5376	12577	841.5
1238	4162	-2.597	0.538	12577	841.5
1239	4158.8	-2.6178	0.5393	12535	837.5
1240	4159.5	-2.61325	0.54	12356	824
1241	4161.6	-2.5996	0.5412	12522	837
1242	4158.2	-2.6217	0.5426	12742	848
1243	4153.5	-2.65225	0.5442	12769	855
1244	4150.5	-2.67175	0.546	12769	857.5
1245	4143.9	-2.71465	0.549	13223	900
1246	4141.8	-2.8283	0.5529	13388	916.5
1247	4135.6	-2.7686	0.556	13416	925.5
1248	4123.6	-2.8466	0.5597	13416	930
1249	4115.3	-2.90055	0.5623	13430	936
1250	4107.3	-2.95255	0.567	13416	939
1251	4099.6	-3.0026	0.5712	13430	941.5
1252	4096.3	-3.02405	0.5744	13430	944
1253	4093.2	-2.9442	0.5762	13155	923.5
1254	4082.6	-3.0131	0.58	12934	901
1255	4075.9	-2.95665	0.5806	12811	891.5
1256	4071.6	-2.8846	0.5821	12811	887.5
1257	4068.5	-2.90475	0.5837	12811	884
1258	4063.4	-2.9379	0.5852	12797	882
1259	4055.4	-2.9899	0.5874	12797	881
1260	4050.6	-2.9211	0.5887	12728	874
1261	4045	-2.9575	0.5906	12563	858
1262	4041.2	-2.7822	0.5917	12563	854.5
1263	4033.1	-2.73485	0.5912	12563	851
1264	4031.2	-2.7472	0.5932	12563	848.5
1265	4031.8	-2.6433	0.5926	12563	846.5
1266	4024.4	-2.5914	0.5923	12563	845.5
1267	4014.4	-2.5564	0.5925	12577	844.5
1268	4008.3	-2.59605	0.5926	12590	846
1269	4018.1	-2.53235	0.5936	12604	845.5
1270	4016.6	-2.6421	0.595	12604	845.5
1271	4012.2	-2.5707	0.5929	12632	846
1272	4007.3	-2.70255	0.5957	12632	846
1273	4002.8	-2.6318	0.5971	12632	846
1274	3987.9	-2.62865	0.5991	12632	845.5
1275	3969.8	-2.6463	0.5993	12879	867.5
1276	3955	-2.6425	0.5996	13058	883.5
1277	3943.7	-2.71595	0.5999	13086	890.5
1278	3929.3	-2.60955	0.5996	13113	895.5
1279	3919.5	-2.57325	0.5992	13113	898
1280	3907.1	-2.65385	0.6005	13113	900
1281	3895.5	-2.62925	0.5998	13113	902
1282	3885.4	-2.5949	0.6003	13113	903.5
1283	3883.2	-2.5092	0.6002	13113	905.5
1284	3883.9	-2.50465	0.6028	13113	907
1285	3892.4	-2.3494	0.6037	13127	908
1286	3896.9	-2.12015	0.6022	13113	908.5
1287	3903.3	-2.07855	0.6018	13127	909.5
1288	3904.6	-1.9701	0.5998	13113	910
1289	3908.4	-1.9454	0.5998	13127	911
1290	3909.7	-2.03695	0.5989	13127	911.5
1291	3905.2	-2.0662	0.5987	13127	912.5
1292	3901.4	-2.0909	0.5986	13127	912.5
1293	3897.6	-2.1156	0.5976	13113	912.5
1294	3897.6	-2.1156	0.5976	13113	913
1295	3895.5	-2.12925	0.5976	13127	914.5
1296	3890.2	-2.1637	0.5972	13113	913.5
1297	3891.3	-2.15655	0.5976	13127	914.5
1298	3888.3	-2.07605	0.5961	13127	914.5
1299	3891.9	-2.05265	0.5961	13127	914.5
1300	3896	-1.926	0.5943	13127	915
1301	3904.9	-1.86815	0.5936	13127	915
1302	3913.6	-1.8116	0.5914	13113	915.5
1303	3921.6	-1.7596	0.5896	13127	915
1304	3930.2	-1.8037	0.588	13113	915
1305	3942.8	-1.7218	0.5867	13113	915
1306	3955.6	-1.7386	0.5845	13113	915.5
1307	3963.4	-1.7879	0.5829	13113	915.5
1308	3971	-1.7385	0.5809	13113	915
1309	3978.5	-1.88975	0.5795	13086	915
1310	3982.1	-1.96635	0.5788	13086	915
1311	3975.7	-2.10795	0.58	13086	914.5
1312	3975.9	-2.30665	0.5819	13086	914.5
1313	3966.7	-2.36645	0.5817	13086	914
1314	3960.3	-2.60805	0.585	13086	914
1315	3957.8	-2.6243	0.5867	13086	914
1316	3952	-2.462	0.5833	13086	913.5
1317	3948.2	-2.5867	0.5856	13086	913.5
1318	3947.2	-2.4932	0.5862	13086	914.5
1319	3947	-2.3945	0.5853	13086	914.5
1320	3948.2	-2.2867	0.584	13086	914.5
1321	3944	-2.314	0.5842	13086	914.5
1322	3946.2	-2.3997	0.5839	13086	914
1323	3945.4	-2.3049	0.5833	13086	915
1324	3942.2	-2.3257	0.5829	13086	914.5
1325	3935.8	-2.4673	0.5821	13086	915
1326	3930.5	-2.50175	0.5831	13086	914
1327	3924.7	-2.53945	0.5831	13086	913.5
1328	3913.2	-2.8142	0.5887	13086	914.5
1329	3905.2	-2.6662	0.5892	13086	915
1330	3896	-2.626	0.5918	13113	916
1331	3884.4	-2.5014	0.5925	13113	916
1332	3877.3	-2.34755	0.5927	13113	915.5
1333	3862.7	-2.34245	0.5938	13113	916
1334	3853.4	-2.3029	0.595	13113	916.5
1335	3840.2	-2.2887	0.5965	13113	916
1336	3828.7	-2.26345	0.5964	13113	916
1337	3817.1	-2.23885	0.5976	13113	916.5
1338	3804.3	-2.22205	0.5984	13127	917
1339	3802.8	-2.2318	0.602	13127	916.5
1340	3785.8	-2.3423	0.6039	13113	915
1341	3773.3	-2.42355	0.6069	13086	913.5
1342	3763.3	-2.38855	0.608	13072	912
1343	3755.9	-2.33665	0.6085	13072	911.5
1344	3754	-2.349	0.6097	12934	897
1345	3750.9	-2.06915	0.6076	12632	872.5
1346	3749	-2.0815	0.6069	12590	866
1347	3742.3	-1.92505	0.6055	12590	861
1348	3733.8	-1.7803	0.6035	12590	858.5
1349	3723.6	-1.8466	0.604	12577	855.5
1350	3725.1	-1.93685	0.6041	12577	851.5
1351	3723.1	-1.74985	0.6021	12563	848
1352	3716	-1.796	0.5984	12535	845
1353	3714.8	-1.7038	0.6034	12563	844.5
1354	3714.6	-1.8051	0.6025	12535	842
1355	3706.4	-1.7584	0.6037	12535	840.5
1356	3700.9	-1.79415	0.6056	12522	838
1357	3686.4	-1.8884	0.6069	12508	836.5
1358	3677.2	-1.6482	0.6061	12522	834.5
1359	3669.1	-1.60085	0.6066	12522	833.5
1360	3664	-1.634	0.6062	12508	833
1361	3659.7	-1.46195	0.6051	12522	832
1362	3658.3	-1.47105	0.6049	12522	831.5
1363	3657.6	-1.3756	0.6039	12522	830.5
1364	3663.7	-1.43595	0.6032	12522	829.5
1365	3667	-1.4145	0.6029	12329	815.5
1366	3671.7	-1.28395	0.6004	12288	810.5
1367	3678.3	-1.34105	0.5991	12150	798.5
1368	3685.4	-1.2949	0.5966	12095	791.5
1369	3690.1	-1.36435	0.5962	12095	788.5
1370	3695.6	-1.4286	0.5933	12095	787
1371	3706.1	-1.36035	0.5914	12081	784
1372	3702.2	-1.4857	0.587	12095	783.5
1373	3721.8	-1.1583	0.5787	12150	785.5
1374	3762.7	-0.79245	0.5678	12178	787
1375	3808.5	-0.69475	0.5606	12178	787.5
1376	3864.1	-0.33335	0.5482	12164	786.5
1377	3906.6	-0.4571	0.5396	12150	785
1378	3949.2	-0.5802	0.53	12178	788.5
1379	3974.1	-0.91835	0.5249	12838	834.5
1380	3993	-1.1955	0.521	12976	854
1381	4005.1	-1.61685	0.5198	12976	863
1382	4012.8	-1.9668	0.5213	12976	868
1383	4015.5	-2.24925	0.524	13044	901
1384	4010.4	-2.5824	0.5288	13774	941.5
1385	4001.7	-2.83895	0.5339	13746	955.5
1386	3984.3	-3.05205	0.5403	13732	958.5
1387	3961.3	-3.30155	0.5484	13760	967.5
1388	3924.8	-3.5388	0.5558	13746	973
1389	3883.7	-3.70595	0.5664	13760	977.5
1390	3851.4	-3.7159	0.5743	13760	980.5
1391	3807.9	-3.69865	0.5823	13760	985
1392	3783.7	-3.35595	0.5845	13774	989
1393	3782.7	-3.16245	0.5921	13774	991.5
1394	3786.4	-2.7384	0.5921	12907	902
1395	3791.7	-2.30395	0.5896	12425	885
1396	3801.8	-2.1383	0.5898	12645	883
1397	3810.7	-2.08045	0.588	12645	878.5
1398	3810.1	-2.08435	0.5884	12645	874.5
1399	3810	-2.085	0.5863	12645	870.5
1400	3819.1	-1.72585	0.5805	12659	868
1401	3847.9	-1.63865	0.579	12673	868
1402	3842.5	-1.87375	0.5785	12659	864.5
1403	3837.7	-1.80495	0.5727	12673	864
1404	3830.6	-2.0511	0.5738	13044	891.5
1405	3826.5	-2.17775	0.5757	13457	928
1406	3823.1	-2.49985	0.5824	13499	943.5
1407	3815.8	-2.5473	0.5858	13540	952
1408	3805.9	-2.51165	0.5888	13691	967
1409	3799.9	-2.65065	0.5942	13705	972.5
1410	3790.3	-2.61305	0.5988	13705	979.5
1411	3785.2	-2.5462	0.6013	13732	982.5
1412	3779.7	-2.48195	0.6043	13471	952
1413	3780.4	-2.3774	0.6071	12783	905
1414	3778.8	-2.1878	0.6077	12590	883.5
1415	3773.3	-2.12355	0.609	12577	875
1416	3776.6	-1.9021	0.6059	12577	870
1417	3779	-1.8865	0.6051	12590	864.5
1418	3779.8	-1.7813	0.6032	12590	862.5
1419	3790.6	-1.6111	0.5991	12604	860.5
1420	3794.8	-1.5838	0.5967	12632	859
1421	3806	-1.611	0.594	12632	857.5
1422	3813.4	-1.5629	0.5917	12632	857
1423	3824.6	-1.5901	0.5895	12632	856.5
1424	3836.9	-1.51015	0.5858	12632	855
1425	3841.6	-1.6796	0.5848	12645	854
1426	3846.9	-1.74515	0.5847	12632	853.5
1427	3852.6	-1.8081	0.5841	12645	852.5
1428	3850.9	-1.81915	0.5836	12645	851.5
1429	3849.9	-2.02565	0.5853	12934	877.5
1430	3855.1	-1.99185	0.5867	13086	889
1431	3850.7	-2.12045	0.5891	13127	899.5
1432	3850.9	-2.31915	0.5941	13141	903
1433	3849.5	-2.12825	0.5914	13141	906
1434	3846.8	-2.3458	0.5965	13155	908.5
1435	3844.1	-2.16335	0.5954	13155	911.5
1436	3841.2	-2.2822	0.5986	13155	912.5
1437	3832.7	-2.13745	0.5975	13182	913.5
1438	3827.9	-1.96865	0.595	13196	917
1439	3824.6	-1.9901	0.5954	13210	919.5
1440	3845.1	-1.85685	0.5945	13210	921.5
1441	3848.9	-1.93215	0.5955	13196	921.5
1442	3848.4	-2.1354	0.6005	13182	920
1443	3846	-2.051	0.5991	12811	893
1444	3839.1	-1.99585	0.5984	12384	854
1445	3831	-2.0485	0.6007	12384	846
1446	3826.5	-1.97775	0.6008	12398	842
1447	3823	-2.0005	0.6017	12398	837.5
1448	3822.5	-2.00375	0.6023	12425	836
1449	3819.9	-1.82065	0.5993	12425	832.5
1450	3810.7	-1.88045	0.5979	12425	831
1451	3807.3	-1.80255	0.5965	12425	830.5
1452	3810.6	-1.6811	0.5936	12439	829
1453	3814.2	-1.6577	0.5909	12439	827.5
1454	3822.7	-1.60245	0.5884	12852	864
1455	3830.1	-1.55435	0.586	12989	876
1456	3835.1	-1.72185	0.5848	12989	881
1457	3846.1	-1.65035	0.5819	13003	883.5
1458	3853.6	-1.7016	0.5817	13003	886.5
1459	3860	-1.76	0.5809	13003	888
1460	3860.9	-1.75415	0.5805	12989	889
1461	3862.1	-1.84635	0.5802	12989	890
1462	3863.5	-1.83725	0.5787	13003	891.5
1463	3863.2	-1.8392	0.5782	13003	892
1464	3865.6	-1.9236	0.5778	12989	892.5
1465	3864.2	-1.9327	0.5759	13003	893.5
1466	3865.5	-1.92425	0.5763	12989	893.5
1467	3862	-2.047	0.5754	12989	894.5
1468	3857.5	-2.07625	0.5767	12989	894.5
1469	3849.5	-2.12825	0.5757	12989	894.5
1470	3836.7	-2.21145	0.5777	12989	895
1471	3831.6	-2.1446	0.5763	12989	895
1472	3822.6	-2.2031	0.577	12989	896
1473	3809.8	-2.2863	0.5779	12989	896
1474	3801.8	-2.2383	0.579	12989	896.5
1475	3792.4	-2.1994	0.5783	12989	897
1476	3786.4	-2.1384	0.5785	13003	897.5
1477	3778.4	-2.1904	0.5799	13003	897.5
1478	3776.2	-2.0047	0.5793	13003	897.5
1479	3770.8	-2.0398	0.5795	12989	897
1480	3764.4	-2.0814	0.5801	12989	897.5
1481	3752.2	-2.1607	0.5817	12989	897.5
1482	3756	-2.136	0.5835	13003	897.5
1483	3761.2	-1.9022	0.5802	13003	898.5
1484	3776.5	-1.80275	0.5802	12989	898
1485	3788	-1.628	0.5776	12989	898
1486	3802.2	-1.5357	0.5753	12989	897.5
1487	3817.8	-1.5343	0.5747	12989	897.5
1488	3835.8	-1.4173	0.5701	12989	897.5
1489	3849.1	-1.63085	0.5712	12976	897.5
1490	3864.7	-1.62945	0.5689	12989	897
1491	3874.2	-1.4677	0.5645	12976	897
1492	3881	-1.6235	0.562	12976	896
1493	3883.6	-1.7066	0.5618	12976	896.5
1494	3886	-1.791	0.5604	12976	896.5
1495	3883.9	-1.90465	0.5608	12976	896.5
1496	3881.4	-2.0209	0.5606	12976	896
1497	3873.9	-1.96965	0.5596	12976	896
1498	3869.9	-2.09565	0.5605	12976	896
1499	3865.9	-2.12165	0.5619	12976	895.5
1500	3861.6	-2.1496	0.562	12976	896
1501	3857.9	-2.17365	0.5625	12976	896
1502	3854.7	-2.09445	0.5624	12976	896
1503	3852.4	-2.1094	0.5639	12976	896
1504	3849	-2.1315	0.565	12976	896
1505	3848.3	-1.93605	0.564	12976	896
1506	3840.3	-2.08805	0.5654	12976	896
1507	3837.1	-2.10885	0.5658	12976	896
1508	3832.4	-2.1394	0.5655	12976	896
1509	3828	-2.168	0.5665	12976	896
1510	3820.7	-2.21545	0.5686	12976	896
1511	3811.3	-2.17655	0.5691	12976	896.5
1512	3802.2	-2.1357	0.5686	12976	896
1513	3791.5	-2.30525	0.5718	12989	896
1514	3785.7	-2.14295	0.5715	12976	896.5
1515	3771.4	-2.1359	0.572	12989	897
1516	3760.9	-2.20415	0.5732	12989	897
1517	3748.3	-2.18605	0.573	12989	897
1518	3737.8	-2.0543	0.5729	12989	897
1519	3728.8	-2.1128	0.5746	12989	897.5
1520	3719.6	-2.0726	0.5747	12989	897.5
1521	3711.9	-2.12265	0.5775	12989	897.5
1522	3706.6	-2.0571	0.5766	12989	898
1523	3699.7	-1.90195	0.5751	12989	898
1524	3694.7	-1.93445	0.5759	12989	898.5
1525	3694.1	-1.83835	0.5753	13003	899
1526	3692.9	-1.74615	0.5747	13003	898
1527	3690.1	-1.76435	0.576	13003	898.5
1528	3687.2	-1.7832	0.5768	13003	899
1529	3688.3	-1.77605	0.5778	13003	899
1530	3705.1	-1.66685	0.5783	12989	898.5
1531	3710.3	-1.73305	0.5802	12989	898
1532	3715.7	-1.59795	0.5797	12989	897.5
1533	3722.2	-1.6557	0.5808	12989	897
1534	3732.4	-1.4894	0.5779	12989	897.5
1535	3738.4	-1.4504	0.5765	12976	897
1536	3744.8	-1.5088	0.5763	12976	897
1537	3749	-1.4815	0.5736	12989	897.5
1538	3745.7	-1.60295	0.5742	12976	897
1539	3747.1	-1.69385	0.5747	12989	897.5
1540	3742.3	-1.72505	0.5751	12976	897
1541	3735.8	-1.7673	0.5756	12976	897.5
1542	3727.1	-1.62385	0.5756	12989	897
1543	3723.6	-1.6466	0.5765	12700	875
1544	3728.1	-1.61735	0.5761	12453	852.5
1545	3729.8	-1.5063	0.5747	12233	830
1546	3729.8	-1.4063	0.5722	12109	819.5
1547	3730.2	-1.4037	0.5723	12109	812
1548	3733.3	-1.38355	0.57	12109	806.5
1549	3739.1	-1.34585	0.5688	12109	803
1550	3740.7	-1.43545	0.5691	12109	800
1551	3745.4	-1.4049	0.5675	12109	797
1552	3751.9	-1.36265	0.5673	12109	795.5
1553	3750.5	-1.47175	0.5674	12109	793
1554	3750	-1.475	0.5662	12109	791.5
1555	3752.3	-1.46005	0.5654	12260	801.5
1556	3753.2	-1.4542	0.5653	12453	812.5
1557	3756.1	-1.43535	0.5657	12467	817.5
1558	3755.1	-1.44185	0.5652	12494	818.5
1559	3757.3	-1.52755	0.5655	12494	819.5
1560	3760.3	-1.50805	0.5656	12494	820.5
1561	3761	-1.5035	0.5656	12494	821.5
1562	3760	-1.51	0.5667	12494	821
1563	3757.6	-1.6256	0.5669	12494	821.5
1564	3758.8	-1.5178	0.568	12494	821.5
1565	3754.4	-1.6464	0.5676	12494	822
1566	3754.1	-1.64835	0.5684	12508	822.5
1567	3754.9	-1.64315	0.5686	12494	822
1568	3752.1	-1.66135	0.5678	12508	823
1569	3748.9	-1.68215	0.5697	12659	834.5
1570	3746.6	-1.6971	0.5703	12700	841
1571	3739.4	-1.7439	0.5717	12714	844
1572	3732.3	-1.79005	0.5748	12769	850
1573	3716.1	-1.89535	0.5768	12811	855
1574	3706.4	-1.9584	0.5788	12852	860
1575	3699.7	-2.00195	0.5793	12866	864.5
1576	3691.9	-2.05265	0.5813	12879	867
1577	3687	-2.0845	0.5826	12879	868
1578	3687.8	-2.0793	0.5836	12879	870
1579	3689.4	-1.9689	0.5838	12879	871
1580	3690.1	-1.96435	0.5845	12879	871.5
1581	3691.1	-1.85785	0.5841	12879	872
1582	3693.5	-1.84225	0.5865	12879	873
1583	3692.3	-1.95005	0.5851	12879	872.5
1584	3694.4	-1.8364	0.5855	12700	860
1585	3695.9	-1.72665	0.5846	12645	852.5
1586	3699.1	-1.90585	0.5862	12645	851
1587	3701.4	-1.7909	0.5853	12645	849.5
1588	3703.1	-1.87985	0.5863	12645	848.5
1589	3703.6	-1.7766	0.5856	12645	847.5
1590	3707.1	-1.85385	0.5862	12645	847.5
1591	3705.8	-1.8623	0.5872	12563	837.5
1592	3708.2	-1.7467	0.5856	12453	830
1593	3710.9	-1.72915	0.5825	12439	827.5
1594	3715.3	-1.60055	0.5838	12439	826
1595	3720.2	-1.4687	0.5822	12425	821
1596	3727.7	-1.51995	0.5821	12164	802.5
1597	3739.7	-1.34195	0.5775	12081	796
1598	3745.4	-1.4049	0.5768	12095	792
1599	3756.4	-1.3334	0.5733	12095	788
1600	3773.6	-1.3216	0.5717	12095	787.5
1601	3794.8	-1.2838	0.5686	12356	801
1602	3818.2	-1.1317	0.5637	12384	808.5
1603	3841.2	-1.1822	0.5604	12467	815
1604	3862.2	-1.2457	0.5579	12632	828
1605	3880.3	-1.32805	0.5553	12714	838.5
1606	3900.2	-1.3987	0.5537	12728	842
1607	3923.5	-1.34725	0.55	12728	844
1608	3942.4	-1.5244	0.5482	12728	846
1609	3960.1	-1.50935	0.5467	12728	847.5
1610	3980.4	-1.5774	0.5442	12728	849.5
1611	4002.9	-1.63115	0.5426	12866	864.5
1612	4025.8	-1.6823	0.5416	13278	900.5
1613	4037.1	-1.80885	0.543	13320	910
1614	4035.9	-2.01665	0.5448	13320	914.5
1615	4014.1	-2.35835	0.5483	13320	918.5
1616	3998.7	-2.45845	0.5507	13320	922
1617	3984.2	-2.5527	0.5524	13347	928.5
1618	3970.9	-2.63915	0.5549	13388	933
1619	3957.2	-2.7282	0.558	13416	937.5
1620	3942.1	-2.72635	0.5596	13416	942
1621	3931.5	-2.69525	0.5625	13430	945.5
1622	3917.7	-2.88495	0.5687	13430	946.5
1623	3904.5	-2.77075	0.5715	13430	949
1624	3893.8	-2.8403	0.576	13430	950.5
1625	3893.1	-2.84485	0.5806	13430	952
1626	3880.1	-2.92935	0.587	13416	951.5
1627	3872.3	-2.78005	0.588	13402	951
1628	3870.3	-2.69305	0.589	13388	950.5
1629	3875.6	-2.4586	0.5888	13141	931.5
1630	3880.1	-2.52935	0.5928	12976	915
1631	3886.2	-2.1897	0.5914	12811	893
1632	3890.9	-2.15915	0.5907	12535	872
1633	3892.1	-2.15135	0.5911	12246	846
1634	3894.7	-2.03445	0.5891	12191	832.5
1635	3896.1	-2.02535	0.5873	11971	811
1636	3899.2	-2.0052	0.5863	11944	804.5
1637	3897	-2.0195	0.5846	11916	797
1638	3900.6	-1.8961	0.5826	11916	792
1639	3899.8	-1.9013	0.5809	11944	788.5
1640	3889.9	-1.86565	0.5783	11944	784.5
1641	3888.1	-1.87735	0.5747	11957	782
1642	3885.4	-1.8949	0.5728	11957	780
1643	3882.7	-1.81245	0.5715	11957	778
1644	3878.2	-1.8417	0.5701	11957	776
1645	3868.2	-2.0067	0.5695	11985	774.5
1646	3861.4	-2.0509	0.5686	12191	786
1647	3850.3	-2.12305	0.5686	12577	818.5
1648	3836.1	-2.21535	0.5691	12645	826.5
1649	3822.3	-2.20505	0.5699	12769	839
1650	3806	-2.211	0.5704	12866	851.5
1651	3791.5	-2.20525	0.5711	12879	859
1652	3780.8	-2.1748	0.5724	12879	862
1653	3767.7	-2.05995	0.5723	12879	864
1654	3755.7	-2.13795	0.5733	12879	866.5
1655	3751.1	-2.06785	0.5724	12879	868.5
1656	3740	-2.14	0.573	12879	870
1657	3736.2	-2.1647	0.5733	12879	870.5
1658	3726.9	-2.22515	0.573	12879	872
1659	3722.6	-2.1531	0.5719	12879	873.5
1660	3712	-2.222	0.5746	12907	874
1661	3705.8	-2.0623	0.5744	12907	875
1662	3694.3	-2.03705	0.5722	12907	875.5
1663	3681.1	-2.32285	0.5745	12907	877
1664	3664.4	-2.3314	0.5763	12907	877.5
1665	3652.6	-2.3081	0.5765	12907	877.5
1666	3641	-2.2835	0.5777	12907	878
1667	3632.4	-2.2394	0.5778	12907	878.5
1668	3624.1	-2.09335	0.5779	12907	879
1669	3615.8	-2.0473	0.5792	12921	879.5
1670	3613.6	-1.8616	0.578	12907	880
1671	3605	-1.9175	0.579	12907	880
1672	3600.5	-1.84675	0.5787	12921	881
1673	3596.5	-1.97275	0.58	12921	881
1674	3593.6	-1.9916	0.5796	12907	881.5
1675	3590.7	-2.01045	0.5797	12921	881
1676	3582.4	-2.0644	0.5804	12921	882
1677	3573.6	-2.1216	0.5793	12907	882
1678	3566.6	-2.1671	0.5812	12921	882.5
1679	3564.5	-2.18075	0.5826	12907	882.5
1680	3567	-2.0645	0.5819	12921	883
1681	3584.8	-1.9488	0.5795	12921	882.5
1682	3598.2	-1.8617	0.5782	12907	882
1683	3626.4	-1.6784	0.5747	12907	882
1684	3645.3	-1.85555	0.5734	12879	881
1685	3664.7	-1.82945	0.5708	12879	881
1686	3680.2	-1.9287	0.5693	12879	880.5
1687	3692	-1.952	0.5678	12879	880
1688	3700.6	-1.7961	0.5657	12879	881
1689	3705.9	-1.76165	0.5669	12879	880.5
1690	3711.4	-1.7259	0.5674	12879	880.5
1691	3712.2	-1.7207	0.5682	12879	880.5
1692	3707.4	-1.7519	0.5692	12742	854
1693	3705.4	-1.5649	0.5676	11957	810
1694	3705.6	-1.5636	0.5679	11847	796.5
1695	3703	-1.4805	0.5662	11834	789
1696	3704.4	-1.3714	0.5646	11847	783.5
1697	3708.8	-1.3428	0.5637	11847	779.5
1698	3712.7	-1.31745	0.563	11875	776
1699	3716	-1.396	0.5621	11875	773.5
1700	3712.8	-1.3168	0.5603	11875	769.5
1701	3716.4	-1.3934	0.5598	11875	768.5
1702	3716.3	-1.39405	0.5584	11875	766
1703	3716.6	-1.3921	0.5577	11875	764.5
1704	3717.8	-1.3843	0.5564	11875	762.5
1705	3717.8	-1.3843	0.5558	11875	760.5
1706	3720.2	-1.2687	0.5539	11875	759
1707	3721.4	-1.2609	0.5523	11875	758.5
1708	3723.6	-1.2466	0.5515	11957	760.5
1709	3726.6	-1.2271	0.5502	12026	767
1710	3725.3	-1.33555	0.5499	12081	769
1711	3727.6	-1.4206	0.5495	12095	771.5
1712	3726.1	-1.43035	0.5501	12109	772.5
1713	3726.5	-1.52775	0.5508	12109	773
1714	3727.5	-1.52125	0.5509	12109	773.5
1715	3722.3	-1.55505	0.5507	12109	773.5
1716	3723	-1.5505	0.5509	12123	774
1717	3718.4	-1.5804	0.5506	12109	773.5
1718	3714.8	-1.6038	0.5512	12123	774
1719	3713.9	-1.60965	0.5502	12123	774
1720	3715.3	-1.60055	0.5508	12123	773.5
1721	3714.5	-1.70575	0.5514	12315	796.5
1722	3713.6	-1.8116	0.5534	12604	811.5
1723	3711.6	-1.8246	0.555	12659	820
1724	3715.9	-1.89665	0.556	12659	822.5
1725	3717	-1.7895	0.554	12659	827
1726	3721.5	-1.66025	0.5526	12673	830
1727	3723.5	-1.74725	0.5546	12673	832
1728	3722.4	-1.8544	0.5545	12673	833
1729	3730.1	-1.80435	0.5548	12659	833.5
1730	3726.7	-1.92645	0.5559	12659	834.5
1731	3729.2	-1.9102	0.5556	12659	835.5
1732	3729.9	-1.90565	0.5562	12659	837
1733	3728.3	-1.91605	0.5584	12645	837.5
1734	3720.5	-2.06675	0.5601	12659	838
1735	3722	-1.957	0.5606	12659	838.5
1736	3725	-2.0375	0.5619	12659	839
1737	3725.6	-1.9336	0.5623	12659	840
1738	3727.7	-1.91995	0.5633	12659	840
1739	3725.8	-1.9323	0.5632	12659	840.5
1740	3726.4	-1.9284	0.5645	12659	841
1741	3729	-1.9115	0.5635	12659	841
1742	3726.5	-1.92775	0.5659	12659	842
1743	3731.5	-1.89525	0.5657	12659	842
1744	3730.8	-2.0998	0.5684	12659	842
1745	3727.1	-2.12385	0.5691	12659	842
1746	3724.8	-2.1388	0.5713	12659	842.5
1747	3725.3	-2.13555	0.5724	12659	843
1748	3719.9	-2.07065	0.5733	12659	843
1749	3713.5	-2.01225	0.5727	12673	843.5
1750	3706.1	-2.06035	0.5722	12673	844.5
1751	3705.5	-1.96425	0.5703	12742	851
1752	3696.6	-1.9221	0.5688	12769	853
1753	3687.5	-1.98125	0.5688	12769	854
1754	3668.9	-2.10215	0.5689	12769	855.5
1755	3653.8	-2.0003	0.5693	12783	856
1756	3631.3	-2.04655	0.5683	12783	857
1757	3620.6	-2.0161	0.5681	12783	858
1758	3615.2	-2.0512	0.5692	12783	858.5
1759	3618.9	-1.92715	0.5692	12769	857
1760	3618.1	-1.93235	0.5711	12742	856.5
1761	3623.9	-1.89465	0.5712	12728	855
1762	3621.7	-2.00895	0.5714	12714	853
1763	3627.1	-1.97385	0.573	12714	852
1764	3628.1	-2.06735	0.5743	12700	851
1765	3629.7	-2.05695	0.574	12700	850
1766	3636.6	-2.0121	0.5746	12700	850
1767	3638.9	-1.89715	0.5749	12700	849.5
1768	3642.6	-1.7731	0.5738	12700	850
1769	3644.1	-1.76335	0.5737	12700	849.5
1770	3643.9	-1.66465	0.5708	12714	850
1771	3663.2	-1.4392	0.5655	12742	854
1772	3685.7	-1.29295	0.5618	13664	945.5
1773	3713.1	-1.21485	0.5594	13636	945.5
1774	3732	-1.192	0.556	13760	961.5
1775	3763.1	-1.08985	0.5529	13774	969
1776	3784.5	-1.15075	0.551	13801	979
1777	3802.4	-1.2344	0.5501	13815	982.5
1778	3818.5	-1.32975	0.5493	13801	986.5
1779	3834.9	-1.52315	0.5502	13815	991.5
1780	3844.8	-1.7588	0.5527	13801	993.5
1781	3841.9	-2.07765	0.5567	13774	994.5
1782	3847.1	-1.94385	0.5572	13774	996
1783	3853.1	-2.00485	0.5586	13801	998
1784	3854	-2.099	0.5611	13774	1000.5
1785	3861.2	-2.2522	0.5645	13774	1002.5
1786	3869.9	-2.19565	0.5681	13801	1003
1787	3875.2	-2.2612	0.5713	13774	1004.5
1788	3878	-2.243	0.5747	13774	1005
1789	3882.5	-2.21375	0.5763	13801	1006
1790	3887.8	-2.1793	0.5802	13774	1007.5
1791	3887.8	-2.1793	0.5818	13774	1008.5
1792	3891.2	-2.2572	0.5847	13801	1010
1793	3887.5	-2.28125	0.5872	13801	1011
1794	3890.4	-2.3624	0.5913	13801	1011
1795	3891.1	-2.35785	0.5933	13774	1011.5
1796	3890.7	-2.26045	0.5976	13774	1012
1797	3893	-2.1455	0.6001	13774	1012.5
1798	3894.8	-2.1338	0.603	13774	1013
1799	3896.8	-2.0208	0.6053	13774	1013
1800	3899.7	-2.00195	0.6081	13774	1014
1801	3896.4	-2.0234	0.6097	13774	1013.5
1802	3910.2	-1.9337	0.6126	13774	1014
1803	3911.7	-1.92395	0.6139	13774	1014
1804	3906.3	-2.15905	0.6175	13774	1014
1805	3903.9	-2.17465	0.6211	13774	1014
1806	3905.7	-2.06295	0.6232	13760	1014
1807	3905.6	-1.9636	0.6251	13774	1015
1808	3910.1	-1.93435	0.6276	13774	1015.5
1809	3909.1	-1.94085	0.6307	13774	1015.5
1810	3909.3	-1.93955	0.632	13801	1017
1811	3899.4	-2.0039	0.6355	13801	1017.5
1812	3888.3	-2.07605	0.638	13774	1016.5
1813	3868.1	-2.10735	0.641	13774	1016.5
1814	3845.8	-2.2523	0.6449	13774	1016.5
1815	3825.5	-2.28425	0.6482	13760	1016
1816	3803.5	-2.42725	0.653	13760	1016
1817	3783.3	-2.35855	0.6572	13760	1014.5
1818	3768	-2.258	0.6593	13746	1014.5
1819	3763.1	-2.08985	0.6602	13774	1016
1820	3756.1	-2.03535	0.661	13774	1018
1821	3764.1	-1.88335	0.6606	13801	1018.5
1822	3809.9	-1.28565	0.6555	13815	1020
1823	3854.3	-0.79705	0.6477	13829	1022
1824	3917.1	-0.38885	0.638	13829	1024
1825	3997.3	-0.06755	0.6262	13843	1026
1826	4054.1	-0.09835	0.6179	13843	1026.5
1827	4103.1	-0.17985	0.6103	13843	1026.5
1828	4146	-0.401	0.6021	13829	1026.5
1829	4162.3	-0.79505	0.5982	13829	1027
1830	4162.1	-1.19635	0.5965	13815	1027
1831	4147	-1.5945	0.5965	13815	1026
1832	4105.8	-2.0623	0.5984	13801	1025.5
1833	4058.3	-2.57105	0.6044	13801	1024.5
1834	4000.6	-3.0461	0.6122	13801	1024
1835	3941.1	-3.23285	0.6187	13801	1023.5
1836	3881.6	-3.2196	0.6271	13801	1022.5
1837	3828.7	-3.26345	0.6332	13774	1022
1838	3790	-3.115	0.6386	13774	1022
1839	3748.5	-2.98475	0.6422	13801	1022
1840	3727.1	-2.82385	0.6489	13774	1021.5
1841	3710	-2.535	0.6497	13801	1021.5
1842	3709.4	-2.2389	0.6511	13760	1004
1843	3710.2	-1.9337	0.6488	11847	871
1844	3808.6	-1.5941	0.4816	11063	728.5
1845	3800.6	-1.6461	0.4813	11902	738.5
1846	3793.5	-1.69225	0.4795	11971	739.5
1847	3795.1	-1.68185	0.4784	11985	741.5
1848	3793.8	-1.6903	0.4774	11985	745.5
1849	3793.2	-1.6942	0.477	12012	747.5
1850	3788.4	-1.7254	0.4773	12012	750
1851	3784.3	-1.75205	0.4776	12012	752
1852	3771.8	-1.8333	0.4778	12012	753.5
1853	3758.4	-1.9204	0.4796	12026	755
1854	3738.8	-2.1478	0.4816	12012	756
1855	3720	-2.17	0.4825	12026	757.5
1856	3700	-2.2	0.4847	12026	758.5
1857	3686.8	-2.1858	0.4843	12026	758.5
1858	3673.4	-2.0729	0.4834	12026	759.5
1859	3661.5	-2.15025	0.4831	12026	760
1860	3658.4	-2.0704	0.4806	12026	760.5
1861	3665.7	-1.72295	0.4767	12040	761.5
1862	3674.9	-1.56315	0.4724	12026	762.5
1863	3690.2	-1.3637	0.468	12026	762.5
1864	3704.6	-1.1701	0.4649	12026	762.5
1865	3727.9	-1.11865	0.4616	12026	763
1866	3738.4	-1.2504	0.4613	11985	762.5
1867	3747.8	-1.2893	0.4603	11971	760.5
1868	3751.6	-1.3646	0.4595	11957	760
1869	3752.4	-1.5594	0.4619	11957	759.5
1870	3749.8	-1.6763	0.4625	11957	759
1871	3746.2	-1.6997	0.4641	11957	758.5
1872	3739.7	-1.84195	0.4666	12260	797
1873	3728	-2.018	0.4719	13664	898
1874	3716.7	-2.19145	0.478	13636	916
1875	3709.9	-2.23565	0.4829	13705	933
1876	3701.1	-2.29285	0.4881	13732	944
1877	3692.3	-2.35005	0.4944	13746	952
1878	3682.7	-2.41245	0.4994	13760	961
1879	3675	-2.5625	0.5046	13760	965.5
1880	3665.8	-2.8223	0.5095	13774	971.5
1881	3657.6	-3.0756	0.5177	13760	975.5
1882	3650.5	-3.02175	0.5216	13801	982
1883	3641.1	-3.08285	0.5273	13801	985
1884	3634.8	-3.1238	0.5315	13801	987.5
1885	3631.5	-3.14525	0.5358	13801	990.5
1886	3619.7	-3.12195	0.5397	13774	993
1887	3625.5	-2.88425	0.5426	13801	996
1888	3640.2	-2.6887	0.544	13801	997.5
1889	3659.2	-2.4652	0.5444	13801	999.5
1890	3679.5	-2.33325	0.5439	13801	1001
1891	3704.1	-2.17335	0.5436	13801	1002.5
1892	3736.6	-1.9621	0.541	12989	939
1893	3762.3	-1.79505	0.5377	12811	917.5
1894	3785.4	-1.7449	0.5353	12797	909
1895	3806.3	-1.90905	0.5356	12811	905
1896	3838.5	-1.59975	0.5337	12797	899
1897	3854.2	-1.4977	0.5317	12783	895.5
1898	3864.6	-1.7301	0.5327	12783	893
1899	3867.3	-1.81255	0.5341	12783	889
1900	3859.6	-1.9626	0.5352	12783	888
1901	3858.4	-2.0704	0.5371	12783	885.5
1902	3858.3	-2.07105	0.5385	12797	884
1903	3857.7	-2.07495	0.5398	12797	882
1904	3856.3	-2.18405	0.5431	12797	881
1905	3859.8	-1.9613	0.5415	12797	881
1906	3859.1	-2.06585	0.5439	12797	880
1907	3860.7	-2.05545	0.5446	12797	879.5
1908	3867.6	-2.0106	0.546	12797	878.5
1909	3872	-1.982	0.5462	12797	877.5
1910	3873.4	-1.9729	0.5465	12797	877
1911	3874	-2.069	0.5469	12797	876.5
1912	3874.4	-2.0664	0.5487	12797	875.5
1913	3877.2	-2.1482	0.5506	12797	875.5
1914	3877.1	-2.14885	0.5507	12797	875
1915	3877.1	-2.14885	0.552	12797	875.5
1916	3878.4	-2.2404	0.5534	12811	875
1917	3879.6	-2.2326	0.555	12811	874.5
1918	3876.9	-2.35015	0.5565	12811	874
1919	3879.4	-2.3339	0.558	12811	874
1920	3880.8	-2.3248	0.5597	12811	873.5
1921	3880.4	-2.1274	0.559	12811	873.5
1922	3880.8	-2.2248	0.5611	12811	874
1923	3880.9	-2.32415	0.5636	12811	874
1924	3879.7	-2.23195	0.5645	12811	874
1925	3880.3	-2.22805	0.5647	12811	873.5
1926	3883.6	-2.2066	0.5637	12811	874
1927	3885.9	-2.19165	0.5642	12811	873
1928	3892.4	-2.1494	0.5649	12811	873.5
1929	3891	-2.2585	0.5662	12811	874
1930	3900.4	-2.1974	0.5671	12811	873.5
1931	3906.7	-2.05645	0.5649	12811	873.5
1932	3910.8	-2.1298	0.5659	12811	874
1933	3913.2	-2.2142	0.5667	12838	874.5
1934	3917.4	-2.1869	0.5652	12852	876.5
1935	3915.8	-2.1973	0.5652	12852	878
1936	3913.9	-2.20965	0.5638	12879	878.5
1937	3918.8	-2.3778	0.5668	12866	880
1938	3909.8	-2.5363	0.5686	12879	880.5
1939	3907.5	-2.45125	0.5699	12879	881.5
1940	3903.5	-2.67725	0.5741	12879	880.5
1941	3907.3	-2.55255	0.575	12879	881.5
1942	3910.2	-2.4337	0.5773	12907	881.5
1943	3910.6	-2.4311	0.579	13801	960.5
1944	3893.1	-2.34485	0.5785	13705	965
1945	3889.7	-2.26695	0.5786	13760	974
1946	3884.1	-2.10335	0.5769	13801	981
1947	3869.1	-2.20085	0.5763	13801	987
1948	3862.1	-2.14635	0.5759	13801	991
1949	3853.6	-2.3016	0.5816	13746	988.5
1950	3848.5	-2.23475	0.5827	13760	993
1951	3843.8	-2.0653	0.5805	13760	993
1952	3850.9	-1.61915	0.5729	13815	1001
1953	3857.2	-1.3782	0.5664	13829	1005
1954	3855.1	-1.19185	0.5583	13829	1007.5
1955	3839.1	-1.39585	0.5547	13829	1010
1956	3823.5	-1.59725	0.5509	13843	1013.5
1957	3792.9	-1.69615	0.5465	13843	1015
1958	3767.9	-1.75865	0.5429	13843	1015.5
1959	3741.1	-1.83285	0.5404	13843	1017
1960	3717.5	-1.98625	0.5409	13843	1017.5
1961	3695.1	-2.03185	0.539	13843	1018
1962	3686.8	-1.8858	0.5387	13829	1018
1963	3681.1	-2.02285	0.5402	13815	1016.5
1964	3679.5	-1.93325	0.5414	13815	1017
1965	3676.6	-1.9521	0.5437	13801	1017
1966	3672.1	-2.08135	0.5472	13815	1017
1967	3667.6	-2.1106	0.5498	13801	1017.5
1968	3661.6	-2.0496	0.5513	13801	1017.5
1969	3659.1	-2.06585	0.5531	13801	1017.5
1970	3667.5	-2.01125	0.5569	13801	1017.5
1971	3667.3	-1.91255	0.5563	13801	1018
1972	3667.6	-1.7106	0.5548	13801	1019
1973	3680.5	-1.62675	0.5541	13801	1019.5
1974	3694.6	-1.5351	0.5521	13815	1020.5
1975	3720.5	-1.36675	0.5502	13815	1020.5
1976	3744.5	-1.41075	0.5491	13815	1020.5
1977	3761	-1.5035	0.5496	13801	1020.5
1978	3767.4	-1.4619	0.5453	13815	1021.5
1979	3785.5	-1.34425	0.5415	13829	1024
1980	3809.8	-1.3863	0.5375	13829	1024
1981	3830.7	-1.25045	0.532	13829	1024.5
1982	3856.6	-1.3821	0.5293	13815	1025.5
1983	3883.5	-1.40725	0.5271	13677	1011.5
1984	3911.1	-1.62785	0.5286	13636	1009
1985	3929.3	-1.60955	0.5266	13622	1006.5
1986	3946.5	-1.59775	0.525	13622	1005.5
1987	3953.7	-1.65095	0.5235	13622	1004
1988	3956.3	-1.73405	0.522	13622	1003.5
1989	3961.8	-1.8983	0.5216	13622	1002.5
1990	3974.1	-2.01835	0.525	13609	1001.5
1991	3977.3	-2.29755	0.5282	13609	1000
1992	3986.8	-2.2358	0.5314	13595	999
1993	3987.1	-2.43385	0.5349	13595	998
1994	3991.4	-2.3059	0.5356	13595	997.5
1995	3993.7	-2.49095	0.5409	13595	996.5
1996	3987.5	-2.53125	0.5448	13595	996.5
1997	3983.4	-2.5579	0.5483	13595	996
[truncated: 1,031 more rows]

## Sheet: Mission 5
Real Flight Parameters - GSP Input
Time [s]	Altitude [m]	dT [K]	Mach [-]	N [RPM]	EGT [K]
0	49.8	4.4737	0.0086	7362	937
1	49.5	4.47175	0.0132	9371	877
2	49.8	4.5737	0.0097	11600	878.5
3	50	4.575	0.012	13677	931.5
4	49.6	4.5724	0.005	13677	935.5
5	49.7	4.57305	0.0076	13746	943.5
6	49.8	4.5737	0.0163	13774	953.5
7	50	4.575	0.0239	13801	960.5
8	49.1	4.46915	0.0203	13416	941.5
9	50.1	4.37565	0.0017	10059	823
10	50.1	4.37565	0.0042	12398	884.5
11	49.4	4.4711	0.0157	13677	921.5
12	50.1	4.37565	0.029	13732	935
13	50.7	4.47955	0.0116	13746	945
14	50.4	4.4776	0.0202	13774	954
15	49.9	4.37435	0.0278	13801	960
16	50.7	4.27955	0.0232	13801	964.5
17	50.4	4.2776	0.0077	13801	971
18	49.8	4.1737	0.0061	13801	973.5
19	50.1	4.17565	0.0154	13801	977
20	50.1	4.27565	0.0125	13801	979
21	49.7	4.27305	0.021	13801	982
22	50.1	4.27565	0.0231	13801	983
23	49.5	4.27175	0.0185	13801	985.5
24	50.1	4.27565	0.0072	13801	987
25	49.4	4.1711	0.0228	13801	988.5
26	49.5	4.17175	0.0299	13801	990
27	49.8	4.1737	0.0206	13801	991
28	49.9	4.27435	0.0144	13801	992.5
29	51.1	4.28215	0.0154	13815	994
30	50.4	4.2776	0.0276	13815	997
31	51.1	4.18215	0.0289	13815	998.5
32	51.4	4.0841	0.0351	13815	999
33	51.7	4.08605	0.0549	13829	1000
34	50.3	4.07695	0.0587	13815	999.5
35	50.2	4.0763	0.0682	13815	1000
36	50.6	4.0789	0.0741	13815	1001
37	50.2	4.1763	0.0891	13815	1001
38	49.9	3.37435	0.102	13801	1001
39	49.1	3.16915	0.1079	13801	1001.5
40	49.2	2.9698	0.1118	13801	1001.5
41	50.3	2.97695	0.1128	13815	1003
42	48.6	2.9659	0.1242	13801	1002.5
43	47.8	2.7607	0.138	13801	1003
44	48.6	2.6659	0.1339	13801	1002.5
45	47.8	2.6607	0.1439	13801	1004
46	48.2	2.6633	0.1505	13801	1004
47	47.3	2.45745	0.1549	13801	1004
48	40.4	2.5126	0.1643	13801	1004.5
49	37.3	2.49245	0.1726	13815	1006
50	48.1	2.36265	0.1807	13801	1005
51	51.4	2.1841	0.1872	13815	1006
52	58.8	2.2322	0.1969	13801	1006
53	61.2	2.3478	0.1908	13801	1006.5
54	64.6	2.3699	0.1961	13801	1007.5
55	67.6	2.0894	0.2134	13801	1007
56	70.6	1.8089	0.2237	13801	1007
57	73.8	1.6297	0.2291	13815	1008
58	78.2	1.6583	0.2286	13815	1009
59	83.7	1.99405	0.2273	13815	1008
60	87	1.6155	0.2453	13801	1007.5
61	92.2	1.3493	0.2535	13801	1008
62	97.5	1.28375	0.2592	13815	1007.5
63	101.9	1.11235	0.2653	13801	1006.5
64	108.1	1.15265	0.2686	13801	1006
65	112.1	1.17865	0.2705	13815	1005.5
66	117.3	1.11245	0.279	13801	1005
67	122.8	1.0482	0.2836	13801	1004.5
68	126	1.069	0.2872	13801	1004.5
69	131.4	1.1041	0.292	13801	1004
70	134.4	1.0236	0.2973	13801	1004.5
71	139.8	0.9587	0.3027	13801	1004
72	145.2	0.9938	0.3045	13801	1004
73	149.7	1.12305	0.307	13801	1004.5
74	156	1.164	0.3129	13801	1004.5
75	158	0.977	0.3207	13801	1004.5
76	162.3	0.90495	0.335	13801	1004.5
77	165.4	0.9251	0.3323	13774	1004
78	165	0.9225	0.3381	13760	1002
79	165.4	1.2251	0.3371	13774	1003.5
80	168.2	0.9433	0.3485	13801	1003.5
81	172.1	0.66865	0.3602	13746	996
82	178	0.807	0.3647	13485	974.5
83	182	1.033	0.3641	13196	948
84	188.6	1.1759	0.3663	13196	942
85	194.3	1.11295	0.3696	13251	944
86	202.2	1.1643	0.3728	13746	982
87	208.3	1.20395	0.3764	13732	985.5
88	213.8	1.0397	0.3845	13746	991
89	214.7	1.14555	0.3846	13774	994.5
90	222.1	1.19365	0.3879	13774	996
91	227.1	0.92615	0.3958	13774	997.5
92	234.1	0.97165	0.3985	13801	998.5
93	239	1.0035	0.4014	13774	999.5
94	246.7	0.95355	0.4096	13774	998.5
95	253.1	0.99515	0.4155	13774	1000
96	259.7	0.83805	0.4183	13774	1000.5
97	268.5	0.79525	0.4249	13774	1000.5
98	277.2	1.1518	0.4214	13801	1001.5
99	280.3	1.37195	0.4196	13801	1002
100	289.5	1.23175	0.4261	13801	1002
101	302	1.213	0.4302	13801	1003
102	306.3	0.84095	0.4399	13774	1002.5
103	315.3	0.99945	0.4402	13402	965
104	326.5	0.87225	0.4459	12673	906.5
105	327.1	0.77615	0.4499	12398	873
106	330.3	0.69695	0.453	12288	855
107	336	0.834	0.4513	12494	862
108	342.8	0.8782	0.4517	12563	860.5
109	348.8	1.0172	0.4489	12301	837.5
110	350.5	0.92825	0.4486	12398	846
111	356.8	0.8692	0.4501	12645	857
112	361.5	0.89975	0.4483	13471	928.5
113	369.4	0.7511	0.4516	13333	908.5
114	367.7	0.64005	0.4537	12852	881.5
115	371.8	0.5667	0.4598	12563	850
116	372.5	0.67125	0.4521	11889	811
117	377.5	2.00375	0.451	12425	835.5
118	384.4	2.1486	0.4536	11421	779.5
119	404.1	1.57665	0.42	8600	758
120	423.1	1.30015	0.4026	8572	740
121	426	1.319	0.3983	10513	768
122	426.9	1.22485	0.3949	11641	754.5
123	428.4	0.9346	0.3985	11600	759
124	430.3	0.94695	0.3969	11875	761.5
125	427.3	0.62745	0.4011	11820	759
126	428.1	0.63265	0.4026	11944	766
127	427.9	0.63135	0.4032	12150	782
128	421.8	0.4917	0.4067	12563	803.5
129	422.1	0.59365	0.4045	12301	792.5
130	419.6	0.4774	0.4091	11779	766
131	420.6	0.6839	0.4074	11641	756.5
132	421.6	0.6904	0.4072	11022	729
133	422.7	0.49755	0.4092	11435	768
134	428.2	0.6333	0.4084	11132	734.5
135	443.6	0.9334	0.3835	9646	748
136	447.1	0.85615	0.3851	12150	824
137	448.8	0.5672	0.3881	12976	819
138	447.8	0.5607	0.3887	11710	760.5
139	445.8	0.4477	0.3915	11779	755
140	447.8	0.6607	0.3892	12095	755
141	448.4	0.6646	0.3881	11159	730.5
142	451.8	0.5867	0.3884	11201	727.5
143	455.3	0.90945	0.3827	10857	705
144	460	0.94	0.3743	10664	729.5
145	461.7	0.65105	0.38	11421	735.5
146	465.4	0.9751	0.3725	11490	733.5
147	464.3	0.76795	0.3769	11407	725
148	465.8	0.6777	0.3771	10939	711
149	465.8	0.5777	0.381	11201	721
150	463.7	0.56405	0.3794	10802	707
151	454.9	0.40685	0.3822	11297	737
152	453.3	0.39645	0.3844	11545	730
153	454.2	0.6023	0.382	11971	753
154	451.3	0.38345	0.3863	12081	759.5
155	449.8	0.4737	0.3868	11834	748.5
156	446.3	0.55095	0.3839	11531	736
157	447.1	0.45615	0.3844	10843	710.5
158	446.8	0.5542	0.3847	10870	726
159	446.2	0.4503	0.3835	11462	734
160	449.9	0.37435	0.3853	11187	720
161	447.8	0.5607	0.3829	10994	711
162	446	0.649	0.383	10636	702
163	445.3	0.54445	0.3866	10292	696
164	443.6	0.6334	0.3827	10802	718.5
165	443.4	0.4321	0.3881	10953	713.5
166	442	0.523	0.3879	11696	737.5
167	443.4	0.4321	0.3886	11944	753
168	447.5	0.55875	0.3859	11902	750
169	450.9	0.68085	0.3836	11916	750
170	450.6	0.5789	0.3854	11875	748
171	453.1	0.49515	0.3866	11558	736
172	450.6	0.4789	0.3903	11503	734
173	453.9	0.30035	0.3961	11324	722
174	453.8	0.5997	0.3892	11201	719.5
175	453	0.5945	0.3883	11228	720
176	452.3	0.58995	0.3879	11159	718
177	454.6	0.6049	0.3836	10939	707
178	452.4	0.5906	0.3822	10747	707.5
179	459.3	0.83545	0.3813	10843	713
180	460.2	0.7413	0.3786	10884	715
181	456.8	0.5192	0.383	10953	716.5
182	456.8	0.6192	0.3791	11393	731
183	455.8	0.6127	0.3784	11531	732.5
184	455.6	0.4114	0.3822	11957	752
185	453.4	0.3971	0.3836	12054	756.5
186	454.7	0.30555	0.3886	11531	729
187	457.1	0.42115	0.3898	10802	701.5
188	455.4	0.7101	0.3776	10774	712
189	452.6	0.5919	0.3776	10636	708
190	451.9	0.58735	0.3804	10802	711.5
191	448.8	0.3672	0.384	11091	723
192	446.3	0.35095	0.3842	11682	737.5
193	444.8	0.2412	0.3856	11600	730
194	446.7	0.45355	0.3851	11806	733
195	445.6	0.5464	0.3861	11490	727
196	444	0.536	0.388	11476	727
197	444.1	0.53665	0.3871	11366	723
198	441.1	0.51715	0.3857	11049	711
199	438.3	0.29895	0.389	11022	717.5
200	437.6	0.2944	0.3892	11214	715.5
201	439.8	0.5087	0.3881	11146	711.5
202	441.4	0.5191	0.3872	11091	710
203	442.1	0.52365	0.3865	11283	718.5
204	443.1	1.03015	0.3808	11091	705.5
205	444.2	0.6373	0.3816	11118	714.5
206	444.2	0.6373	0.3829	11283	716
207	443.4	0.6321	0.3834	11201	713
208	444.1	0.73665	0.3786	11366	720
209	446	0.449	0.3827	11503	725.5
210	446.4	0.3516	0.3869	11558	727.5
211	447.5	0.35875	0.3869	11435	724.5
212	447.7	0.46005	0.3851	11159	710
213	445.2	0.5438	0.3824	11049	707.5
214	450.7	0.47955	0.3847	11187	713.5
215	446.4	0.6516	0.3796	11201	713
216	448.6	0.4659	0.382	11407	728
217	449.1	0.46915	0.3822	11558	727
218	448.4	0.3646	0.3855	11531	727.5
219	449	0.3685	0.3852	11531	724
220	447.7	0.26005	0.3883	11297	717.5
221	445.5	0.44575	0.3847	11324	720.5
222	448.1	0.36265	0.3864	11214	714
223	445.5	0.54575	0.3827	11214	714
224	444.9	0.64185	0.3814	11558	729
225	448.6	0.2659	0.3877	11324	716
226	444.8	0.6412	0.3798	11187	713
227	441.7	0.42105	0.3824	11132	711.5
228	436.6	0.4879	0.3818	11091	709.5
229	437.2	0.4918	0.3814	10953	704
230	438.6	0.3009	0.3856	11063	716
231	439.1	0.30415	0.3904	11407	721
232	441.7	0.42105	0.3914	11435	721.5
233	441.4	0.5191	0.3917	11558	727
234	441	0.6165	0.3907	11751	735.5
235	441.5	0.71975	0.3865	11490	725.5
236	441.7	0.52105	0.3878	11324	715.5
237	442.1	0.52365	0.3886	11118	711
238	439.8	0.5087	0.3907	11063	709
239	436.2	0.4853	0.3876	10980	705
240	436.3	0.48595	0.3883	10843	704
241	434.9	0.47685	0.388	10884	711.5
242	433.7	0.46905	0.3885	11407	724
243	433.4	0.5671	0.389	11490	724
244	430.4	0.5476	0.3871	11503	724.5
245	431.7	0.45605	0.387	11503	727
246	430.8	0.4502	0.3885	11393	720.5
247	430.3	0.34695	0.3895	11297	716.5
248	429.4	0.5411	0.3862	11283	716
249	431.1	0.45215	0.391	11283	716
250	431.2	0.4528	0.3933	11297	716
251	433.3	0.66645	0.3888	11283	716
252	433.1	0.66515	0.3886	11297	716
253	431.4	0.4541	0.3922	11283	716
254	430.8	0.5502	0.3885	11146	710
255	432.8	0.4632	0.3908	11159	711
256	429.6	0.5424	0.3901	11352	717.5
257	430.1	0.64565	0.3869	11435	721.5
258	431.3	0.55345	0.3864	11462	722
259	430.1	0.54565	0.3869	11462	722.5
260	431.1	0.75215	0.384	11476	724.5
261	426.5	0.72225	0.3842	12054	754
262	431.5	0.35475	0.3943	12095	755
263	435	0.6775	0.3902	11600	732
264	433.7	0.56905	0.392	11393	725.5
265	432.4	0.6606	0.389	11269	719
266	428.2	0.4333	0.3929	11159	715.5
267	421.8	0.3917	0.3896	11077	712
268	424.2	0.3073	0.3938	11008	708.5
269	423.6	0.3034	0.3893	10939	706.5
270	420.3	0.28195	0.3913	10802	708
271	417.3	0.46245	0.3897	11091	720.5
272	420.5	0.58325	0.3869	11531	729.5
273	418.2	0.4683	0.3883	11421	722.5
274	416	0.454	0.3885	11366	719.5
275	416.9	0.45985	0.39	11462	723
276	416.1	0.35465	0.3937	11352	720
277	418	0.467	0.3941	11187	711.5
278	416.4	0.6566	0.3893	11118	709.5
279	413.1	0.63515	0.3926	11077	707.5
280	412.5	0.53125	0.3917	11022	706.5
281	412.4	0.3306	0.3957	11256	716.5
282	409.3	0.41045	0.3895	11545	724.5
283	404.8	0.3812	0.3915	11765	738
284	398.4	0.2396	0.3927	11875	741.5
285	394.6	0.2149	0.3997	11902	744
286	389.6	0.2824	0.3956	11985	766
287	386.7	0.16355	0.4031	13251	854
288	391	0.4915	0.4034	13292	868
289	392.1	0.29865	0.4082	12989	846
290	398.1	0.33765	0.4072	13072	855
291	398.4	0.2396	0.412	13058	858.5
292	401.1	0.15715	0.4149	12728	822
293	405	0.2825	0.4149	12150	795.5
294	407.8	0.3007	0.4167	12095	788.5
295	408.8	0.2072	0.4176	12026	782.5
296	411.2	0.3228	0.4154	11834	767.5
297	409.5	0.31175	0.4163	11668	756
298	406.6	0.2929	0.4154	11531	749.5
299	405.6	0.1864	0.4145	10980	728
300	402.5	0.06625	0.4186	10719	719
301	402.6	0.4669	0.4108	10375	711
302	375.7	0.19205	0.4016	10389	703
303	371.1	0.36215	0.3977	10375	693.5
304	340.5	0.16325	0.3909	11063	717.5
305	335.1	0.12815	0.3899	11531	722.5
306	334.7	0.12555	0.3882	11393	711
307	333.5	0.31775	0.3864	11118	703
308	330.4	0.0976	0.3909	11049	701
309	330.4	-0.0024	0.3954	11049	700.5
310	332.9	0.11385	0.3941	11022	700.5
311	327.2	0.1768	0.391	10733	695.5
312	330.7	0.29955	0.3892	11503	733.5
313	328.2	0.1833	0.3911	11847	739
314	326.3	0.07095	0.3932	11806	736
315	322.4	0.1456	0.3933	11737	732
316	322.4	0.1456	0.3941	11834	742.5
317	320.2	0.1313	0.3943	11902	744
318	316.5	0.10725	0.3939	11572	731
319	319.5	0.12675	0.3973	11462	726
320	318.2	0.3183	0.3902	11421	724
321	316.6	0.1079	0.3945	11366	722
322	315.9	0.10335	0.3968	11269	715.5
323	317.1	0.31115	0.3955	11201	714
324	312.8	0.1832	0.3938	11132	711.5
325	314.2	0.1923	0.3933	10939	704
326	311	0.2715	0.3915	10747	705
327	312.7	0.08255	0.3947	10719	705.5
328	310.6	0.2689	0.389	10719	705
329	310.4	0.1676	0.3919	10719	705
330	308.5	0.15525	0.3895	10705	704
331	307.2	0.1468	0.3893	10705	704
332	305	0.2325	0.3857	10705	703.5
333	305	0.1325	0.3863	10705	703
334	305.6	0.1364	0.3858	10705	702.5
335	303.7	0.12405	0.3861	10705	703
336	301.8	0.1117	0.3866	10705	702.5
337	300.2	0.2013	0.3839	10705	702.5
338	298.7	0.19155	0.3861	10678	702
339	298.7	0.19155	0.3831	10705	701.5
340	296.7	0.07855	0.383	10705	701.5
341	293.5	0.15775	0.382	10678	701.5
342	292.5	0.15125	0.3813	10733	707.5
343	292.4	0.1506	0.3793	11022	712.5
344	288.6	0.0259	0.3812	11187	711
345	288.6	0.0259	0.38	11214	710
346	286.9	0.01485	0.382	11228	710
347	286.1	-0.09035	0.3824	11228	710
348	285.3	0.00445	0.3815	11228	710.5
349	287.1	0.01615	0.3809	11228	710.5
350	282.6	-0.0131	0.3829	11228	711
351	283.6	-0.0066	0.3838	11256	711.5
352	282.2	-0.0157	0.3835	11256	711.5
353	284.6	-0.0001	0.3832	11256	711
354	281.1	-0.02285	0.3826	11256	711.5
355	283.4	0.0921	0.3822	11228	711.5
356	281.5	0.07975	0.3865	11256	711.5
357	280.6	-0.0261	0.3837	11256	712
358	282.4	-0.0144	0.3822	11256	712
359	282.1	-0.01635	0.383	11256	712
360	281.7	-0.11895	0.3846	11256	712
361	282	-0.017	0.3846	11256	712
362	280.6	-0.1261	0.3871	11256	712
363	280.4	-0.0274	0.3869	11256	712
364	283.5	0.19275	0.3839	11256	712
365	280.2	0.0713	0.3824	11256	712
366	281.9	-0.01765	0.3827	11228	713
367	282.1	-0.01635	0.384	11256	712
368	279.9	-0.03065	0.3801	11256	712
369	280.3	0.07195	0.3813	11228	712.5
370	281.3	-0.02155	0.3824	11256	712.5
371	281.8	0.1817	0.38	11256	712.5
372	279.4	-0.0339	0.3837	11228	712.5
373	281.9	0.18235	0.3814	11256	712.5
374	281.6	0.1804	0.381	11228	712
375	282.7	-0.01245	0.3836	11201	711
376	279.9	0.06935	0.3812	11159	709.5
377	284.2	0.1973	0.3791	11049	705
378	280.9	-0.02415	0.3823	10994	703.5
379	282.8	0.1882	0.3779	10994	703
380	280.3	0.07195	0.3784	10994	702.5
381	279.7	-0.03195	0.3796	10994	702.5
382	281.3	0.07845	0.3783	11022	703.5
383	280.2	-0.0287	0.3791	10650	687
384	283.6	0.8934	0.319	8462	729.5
385	289.2	0.9298	0.3185	10292	744.5
386	289.5	0.53175	0.3235	11751	744
387	289	0.7285	0.3168	12356	766.5
388	296.6	0.6779	0.3167	12659	788.5
389	299.2	0.3948	0.3216	12989	828.5
390	302.4	0.1156	0.3296	13430	871
391	301.8	0.1117	0.3325	13595	895
392	301.4	-0.0909	0.3417	13760	922.5
393	292.2	-0.4507	0.3509	13760	932.5
394	291	-0.3585	0.3578	13774	941
395	285.1	-0.19685	0.3575	13801	952
396	286.1	-0.39035	0.3648	13801	957.5
397	284.4	-0.4014	0.371	13801	961.5
398	284.5	-0.50075	0.379	13801	966
399	290.7	-0.36045	0.3839	13801	969.5
400	292	-0.552	0.3918	13801	971.5
401	300	-0.3	0.392	13801	975
402	301.2	-0.4922	0.3964	13196	922
403	303	-0.2805	0.3968	12467	862
404	302.9	-0.58115	0.4014	11751	821
405	314.1	0.29165	0.342	9811	765
406	314.7	0.29555	0.3422	12246	831
407	316.2	0.0053	0.3502	13251	854.5
408	315.3	0.09945	0.3475	10747	721.5
409	317.8	0.4157	0.3391	11531	756.5
410	327.3	0.37745	0.3386	11957	761
411	330.1	0.09565	0.3422	12370	782
412	339.5	-0.04325	0.3447	12219	776
413	349.8	0.1237	0.3394	11957	768.5
414	367	0.4355	0.3357	11820	758.5
415	381.5	0.12975	0.341	11558	756
416	394.7	0.11555	0.3372	11765	751.5
417	414.1	0.24165	0.3355	12081	771.5
418	431.4	0.4541	0.332	12370	787
419	450.4	0.2776	0.3298	12838	819
420	471.2	0.3128	0.3284	12329	794.5
421	488.1	0.22265	0.3287	11847	776.5
422	509.2	0.3598	0.3243	12467	804.5
423	535.2	0.2288	0.3225	12288	797.5
424	553	0.1445	0.3215	12838	830.5
425	573.1	0.17515	0.3187	12948	845.5
426	592.9	0.20385	0.3176	12109	789.5
427	616.7	0.25855	0.3154	11875	780
428	637	0.4905	0.3077	12233	798.5
429	659.6	0.5374	0.3046	12191	794
430	681.8	0.3817	0.3023	12577	821
431	706.6	0.4429	0.2997	12081	789
432	724.3	0.35795	0.2975	12246	792.5
433	744.5	0.48925	0.2938	11971	789
434	761.5	0.29975	0.2933	12494	813.5
435	778.3	0.40895	0.2908	12398	810.5
436	790.5	0.58825	0.2889	11847	782.5
437	799	0.7435	0.2917	12700	831
438	807.9	1.30135	0.294	12384	810.5
439	814.9	1.74685	0.295	12590	823.5
440	820.2	2.2813	0.296	12384	814
441	823	2.5995	0.2915	12054	791.5
442	829.3	2.54045	0.297	11682	777.5
443	834.8	2.7762	0.2968	11834	788.5
444	837.3	3.09245	0.3001	12508	819
445	840.2	3.3113	0.3018	12604	823
446	840.9	3.41585	0.3056	12604	825
447	843.8	3.7347	0.3077	12081	794
448	846.4	3.8516	0.3108	11902	786.5
449	849.1	4.16915	0.3102	12081	794
450	853.3	4.39645	0.3154	12178	799
451	858.2	4.6283	0.3187	12811	839.5
452	859.1	4.93415	0.3205	12467	822.5
453	862.9	5.15885	0.3233	12370	814
454	868.4	5.3946	0.3235	12535	814
455	871.1	5.61215	0.325	11944	791
456	872.1	5.71865	0.327	12081	798
457	875.9	5.84335	0.3287	12425	812
458	877.7	5.95505	0.3295	12356	808.5
459	879	5.9635	0.3311	12329	808.5
460	882.4	5.9856	0.3328	12301	806.5
461	885.8	5.9077	0.3369	12095	794.5
462	886.6	5.8129	0.339	11985	789
463	886.7	5.71355	0.3402	11847	779
464	887.1	5.71615	0.3397	11751	774
465	885.9	5.50835	0.3418	11751	771.5
466	886.2	5.4103	0.3425	11737	769.5
467	885.7	5.40705	0.3418	11737	767.5
468	885.8	5.2077	0.3427	11737	768.5
469	884.5	4.99925	0.342	12040	780
470	885.8	4.7077	0.3411	12040	779
471	882.2	4.1843	0.3475	11916	774.5
472	879.2	4.3648	0.3488	11957	774.5
473	879.2	4.4648	0.352	12453	805
474	879.5	4.46675	0.3545	12590	814.5
475	878.6	4.5609	0.3571	12356	801
476	880.1	4.57065	0.3566	12246	797.5
477	880.4	4.4726	0.3596	12178	790.5
478	881.6	4.4804	0.3618	12095	787.5
479	877.1	4.55115	0.3643	12315	797.5
480	877.9	4.55635	0.3659	12191	791
481	875.8	4.6427	0.3672	12054	785
482	874	4.631	0.3684	12026	783
483	870.4	4.6076	0.3707	12026	782
484	869.5	4.50175	0.3717	12026	781
485	866.9	4.48485	0.3736	12384	802
486	864.6	4.3699	0.3767	12219	786
487	858.2	4.3283	0.379	12219	799
488	859.5	4.43675	0.3797	12150	786
489	856	4.614	0.3759	12095	783
490	855.3	4.20945	0.3835	12467	809
491	855.3	4.30945	0.3856	12398	803
492	854.3	4.30295	0.3848	12329	800.5
493	855.2	4.3088	0.3883	12233	791.5
494	852	4.388	0.3897	12054	784.5
495	851.1	4.38215	0.3907	12054	783
496	849.3	4.37045	0.3927	12384	800.5
497	845.3	4.24445	0.3946	12233	790.5
498	844	4.236	0.397	12123	789.5
499	841.3	4.21845	0.3976	12219	790.5
500	837.3	4.19245	0.3992	11971	779
501	837.1	4.19115	0.4	11875	771.5
502	833.5	4.26775	0.3999	11806	767
503	832.3	4.15995	0.3994	11600	753.5
504	832.7	4.16255	0.3981	11503	749
505	831.5	3.85475	0.3996	11269	735
506	829.7	3.84305	0.4004	11490	756.5
507	826.9	3.92485	0.4008	11889	762
508	826.5	3.92225	0.4016	11710	752.5
509	827	4.0255	0.4031	11668	748
510	824.3	4.30795	0.4013	11476	739
511	823.2	4.2008	0.4017	11366	735.5
512	823.1	4.10015	0.4012	11338	734
513	821.2	3.9878	0.401	11256	729
514	820.8	3.8852	0.4007	11393	735
515	819.6	3.8774	0.4012	11421	733
516	816	3.754	0.4002	11806	749
517	815.8	3.6527	0.401	11834	748.5
518	813.8	3.6397	0.4019	11613	741.5
519	815.9	3.65335	0.4022	11490	738
520	819.2	3.6748	0.4021	11613	742.5
521	826.3	3.72095	0.4033	11627	741.5
522	830.9	3.85085	0.4024	11779	750.5
523	834.7	3.87555	0.4054	12054	764.5
524	840.1	4.01065	0.4053	12109	767
525	845.1	4.34315	0.4048	12191	771
526	854.7	4.40555	0.4051	11820	752
527	858.6	4.3309	0.4056	11682	758
528	863.7	4.36405	0.4057	12150	772.5
529	868.5	4.39525	0.4067	12356	785
530	873.7	4.42905	0.407	11985	770
531	876.7	4.44855	0.4075	11779	757.5
532	881.2	4.5778	0.4064	11627	752.5
533	883.8	4.5947	0.4055	11462	746.5
534	885.1	4.50315	0.4059	11834	757.5
535	886.5	4.51225	0.4063	11902	760
536	890.2	4.5363	0.4058	11875	759
537	890.9	4.54085	0.4036	11889	761
538	896.3	4.47595	0.4064	11889	759.5
539	895.9	4.37335	0.4074	11875	759.5
540	899.7	4.49805	0.4085	11985	763
541	900.2	4.6013	0.4082	11751	753.5
542	903	4.6195	0.4081	11902	759.5
543	902.2	4.6143	0.4086	12026	766
544	901.9	4.61235	0.409	11600	743.5
545	902	4.613	0.4082	11421	738.5
546	904.3	4.62795	0.4086	11613	745
547	903.6	4.6234	0.4083	11641	746
548	901.8	4.6117	0.4078	11503	739
549	901.4	4.5091	0.4083	11490	738
550	903.1	4.52015	0.4083	11490	736.5
551	898.2	4.4883	0.4082	11682	748
552	901.8	4.5117	0.4085	11847	752
553	899.9	4.49935	0.4083	11627	743.5
554	900.7	4.50455	0.4079	11613	742
555	898.8	4.3922	0.4098	11627	741.5
556	899.1	4.39415	0.4101	11627	741.5
557	898.4	4.3896	0.4093	11627	741.5
558	900.2	4.5013	0.4093	11627	740.5
559	896.9	4.47985	0.4092	11627	741
560	898.3	4.48895	0.4094	11627	740.5
561	899.5	4.39675	0.4106	11985	764.5
562	896.6	4.3779	0.4125	12178	770.5
563	896.2	4.4753	0.4123	12040	760.5
564	896.6	4.3779	0.4131	11834	754
565	896.8	4.4792	0.4147	11600	741.5
566	895.7	4.57205	0.4147	11490	738.5
567	897.8	4.5857	0.4153	11476	737
568	897.7	4.68505	0.4128	11476	735
569	899.4	4.5961	0.4154	11545	737.5
570	898.9	4.59285	0.4173	11641	742
571	898.8	4.6922	0.4178	12040	761
572	900.4	4.7026	0.4181	11957	755.5
573	899.3	4.69545	0.4184	11806	751.5
574	899.2	4.7948	0.4171	11600	739.5
575	898.5	4.79025	0.4172	11297	726
576	900.2	4.8013	0.4159	11146	722.5
577	898.2	4.6883	0.4163	11132	721
578	898.3	4.78895	0.4147	11228	726
579	898.5	4.69025	0.415	11737	743.5
580	896.8	4.6792	0.4155	11834	747
581	895.2	4.6688	0.4167	11847	750
582	894.4	4.6636	0.4167	11737	744.5
583	892.5	4.65125	0.4176	11820	748.5
584	891.3	4.64345	0.4174	11985	758.5
585	890.5	4.63825	0.4175	11751	748.5
586	888.7	4.52655	0.4174	11779	746.5
587	887	4.5155	0.4177	11627	741.5
588	884.3	4.49795	0.4172	11889	754.5
589	885.8	4.5077	0.418	12150	767.5
590	884.1	4.39665	0.4197	11765	754.5
591	881.6	4.3804	0.4198	11490	739
592	884	4.396	0.4197	11435	732.5
593	880.6	4.4739	0.4194	11297	727.5
594	882.9	4.48885	0.4198	11751	745.5
595	883.2	4.4908	0.4198	11875	751.5
596	881.3	4.47845	0.4207	11957	755.5
597	884.3	4.59795	0.4194	11545	733
598	883.2	4.4908	0.42	11297	728
599	882	4.483	0.4197	11490	734.5
600	879.7	4.56805	0.4187	11765	747
601	881.6	4.4804	0.4192	11985	757
602	883.6	4.3934	0.4221	12012	758.5
603	888.9	4.52785	0.4207	12095	764.5
604	887.6	4.5194	0.4213	11710	739
605	884	4.596	0.4214	11077	720
606	886.8	4.7142	0.419	10843	716
607	884.9	4.60185	0.4203	10733	715.5
608	882.6	4.6869	0.42	10733	715
609	881.2	4.8778	0.4162	11256	741.5
610	880.7	4.77455	0.4162	11820	748
611	884	4.696	0.4162	11875	749.5
612	897.9	4.98635	0.4154	12081	762.5
613	904.5	5.22925	0.4148	12219	771.5
614	911.7	5.37605	0.4138	12288	777.5
615	916.8	5.4092	0.4145	12838	822.5
616	920.4	5.5326	0.4159	12989	836
617	927.1	5.57615	0.4183	13347	877
618	934.5	5.52425	0.4215	13664	917.5
619	938.9	5.55285	0.4248	13705	931.5
620	942	5.573	0.4259	13058	882.5
621	946.5	5.70225	0.4254	12425	832
622	958.1	5.77765	0.4247	12233	823.5
623	965.7	5.82705	0.4237	12769	845
624	979	5.8135	0.4235	12700	839.5
625	986.5	5.86225	0.4225	12439	818.5
626	991.5	5.79475	0.4221	12219	809.5
627	1002.6	5.8669	0.4203	12288	812
628	1011.6	5.8254	0.4199	12315	808
629	1018.1	5.86765	0.4188	11889	785
630	1024.7	5.91055	0.4176	11710	775
631	1028.7	5.83655	0.4161	11682	769.5
632	1036.7	5.78855	0.4154	11668	765.5
633	1042.3	5.72495	0.4138	11462	755
634	1045.9	5.74835	0.4128	11228	742
635	1051.9	5.78735	0.4107	10705	722
636	1121.3	6.03845	0.3847	10747	755
637	1138.6	5.8509	0.3847	13361	885.5
638	1154.4	5.7536	0.3841	13609	906.5
639	1169.7	5.65305	0.3857	13732	926
640	1188.8	5.6772	0.384	11944	815.5
641	1206.2	5.7903	0.3796	11256	774.5
642	1225.1	5.81315	0.3758	10403	737.5
643	1243	5.8295	0.3733	12040	831
644	1263.4	5.7621	0.3725	12907	847.5
645	1279.7	5.66805	0.371	12288	815.5
646	1297.8	5.6857	0.3708	13691	920
647	1315.2	5.5988	0.3714	13691	934.5
648	1335.5	5.43075	0.3729	13732	944.5
649	1350.3	5.32695	0.3742	13760	957
650	1364.3	5.31795	0.3755	13760	962.5
651	1380	5.22	0.3761	13058	904
652	1393.1	5.20515	0.3772	12673	864
653	1404.3	5.27795	0.3771	12123	834
654	1413.5	5.33775	0.3757	11944	817.5
655	1422.3	5.39495	0.3745	11779	801
656	1432.3	5.45995	0.3725	11641	790
657	1440.6	5.4139	0.3709	11435	777.5
658	1447.3	5.35745	0.3697	11366	771.5
659	1452.3	5.38995	0.3681	11352	764.5
660	1468.1	5.39265	0.3666	11338	761.5
661	1453.9	5.20035	0.3653	11338	758
662	1437.1	5.09115	0.3639	11338	755
663	1438.8	5.0022	0.3633	11338	751.5
664	1442.3	4.92495	0.3632	11146	738.5
665	1455	4.9075	0.3547	12012	793
666	1461.3	4.84845	0.3551	12714	814.5
667	1468.1	4.89265	0.3561	12921	836.5
668	1475.8	4.7427	0.358	13210	866
669	1483.2	4.6908	0.3612	13251	876.5
670	1489.3	4.63045	0.3634	13251	884.5
671	1495.1	4.56815	0.3658	13251	890
672	1498.6	4.4909	0.3686	13265	894.5
673	1502.9	4.51885	0.3718	13265	900.5
674	1510.6	4.4689	0.3745	13554	930.5
675	1519.7	4.52805	0.377	13622	942
676	1530.5	4.49825	0.3802	13636	951
677	1539.5	4.45675	0.383	13664	954.5
678	1548.4	4.5146	0.3862	13664	957.5
679	1557.8	4.4757	0.3892	13664	961
680	1567.3	4.53745	0.3912	13664	965.5
681	1574.1	4.58165	0.3943	13677	968
682	1583.3	4.64145	0.3971	13609	969.5
683	1588.5	4.67525	0.3978	12976	909.5
684	1598.9	4.74285	0.399	12742	889
685	1607.4	4.7981	0.3992	12728	881.5
686	1616.4	4.8566	0.3989	12728	876
687	1623.7	4.80405	0.3996	12728	871.5
688	1636	4.984	0.3989	12728	869.5
689	1644.2	4.9373	0.3992	13333	917.5
690	1651.3	4.78345	0.4014	13499	937.5
691	1661.4	4.9491	0.4021	13526	945.5
692	1675.3	4.93945	0.4035	13540	948
693	1685.3	5.00445	0.405	13540	952.5
694	1695.4	4.9701	0.4066	13540	955
695	1704.8	5.0312	0.4077	13554	957.5
696	1714	4.991	0.4108	13567	961.5
697	1723	4.9495	0.413	13595	964.5
698	1731.8	5.0067	0.4151	13388	937
699	1741.3	4.96845	0.4171	12921	909.5
700	1749.9	5.02435	0.4183	12989	909
701	1757.2	5.0718	0.4199	13141	916
702	1766	5.129	0.4214	13182	919
703	1776.7	5.09855	0.4239	13278	931.5
704	1786.2	5.1603	0.4256	13554	957.5
705	1795.7	5.22205	0.4262	13732	972.5
706	1806.8	5.2942	0.4274	13732	978
707	1820	5.28	0.4294	13746	983
708	1829.3	5.24045	0.4302	13416	940.5
709	1842.7	5.42755	0.429	12356	874.5
710	1859.1	5.63415	0.4273	11875	837
711	1876.3	5.74595	0.4239	12095	850.5
712	1893.4	5.7571	0.4225	12700	868
713	1909.6	5.7624	0.4213	12742	870
714	1924.9	5.76185	0.4189	12742	869
715	1941.9	5.77235	0.4171	12728	868
716	1957.8	5.7757	0.4159	12852	872.5
717	1970.5	5.65825	0.4152	12921	880
718	1988.1	5.57265	0.4149	12976	885
719	2002.2	5.6643	0.4141	13058	893
720	2017.6	5.5644	0.4142	13086	898
721	2031.3	5.55345	0.4142	13086	901
722	2045	5.5425	0.4149	13113	901.5
723	2058.3	5.52895	0.4152	13113	902.5
724	2070.6	5.4089	0.4159	13086	903
725	2083.1	5.39015	0.4164	13113	903.5
726	2096.3	5.37595	0.4171	13113	904.5
727	2105.9	5.33835	0.4177	13113	905
728	2116.5	5.30725	0.4187	13113	905.5
729	2127.4	5.2781	0.4195	13113	905.5
730	2140.3	5.26195	0.4204	13113	906.5
731	2151.1	5.23215	0.4213	13223	922
732	2162.9	5.20885	0.4226	13471	939.5
733	2177.1	5.20115	0.4239	13526	947.5
734	2190.2	5.1863	0.4256	13526	952
735	2205	5.1825	0.4271	13540	956
736	2218.1	5.16765	0.4292	13554	959.5
737	2230.9	5.15085	0.4307	13622	967.5
738	2244.8	5.1412	0.432	13636	972.5
739	2261.4	5.1491	0.4327	13636	975
740	2271.9	5.11735	0.4335	13622	975.5
741	2291.3	5.14345	0.4347	13526	967
742	2306.9	5.14485	0.4358	13622	977
743	2321.3	5.13845	0.4368	13664	981
744	2337.3	5.14245	0.438	13664	983.5
745	2357.6	5.1744	0.4385	13210	945
746	2372	5.168	0.4387	13072	930.5
747	2390.5	5.18825	0.4384	13058	925
748	2405.3	5.28445	0.4374	13058	920.5
749	2424.6	5.2099	0.4369	12948	910.5
750	2437.5	5.19375	0.4362	12934	906
751	2455.2	5.2088	0.4343	12934	904
752	2469.6	5.1024	0.4341	13292	944
753	2487.4	5.0181	0.435	13664	965.5
754	2503.8	5.0247	0.4357	13732	976.5
755	2519.4	4.9261	0.4368	13746	983.5
756	2535.9	4.83335	0.4377	13746	988
757	2556.3	4.76595	0.4388	13746	991
758	2573.2	4.7758	0.4392	13746	994.5
759	2588.7	4.77655	0.4397	13760	997
760	2608.6	4.8059	0.4399	13760	998
761	2625.8	4.8177	0.4404	13760	999
762	2644.7	4.84055	0.441	13760	1001.5
763	2662.8	4.8582	0.4418	13760	1002.5
764	2678.4	4.7596	0.4428	13760	1003.5
765	2694.9	4.76685	0.4437	13760	1004.5
766	2711.2	4.6728	0.4457	13746	1005
767	2726.1	4.66965	0.4466	13760	1006
768	2745.3	4.69445	0.4472	13760	1006
769	2761	4.5965	0.4494	13760	1007.5
770	2776.5	4.59725	0.4503	13746	1008
771	2793	4.5045	0.4517	13760	1008.5
772	2814.4	4.5436	0.4517	13416	976.5
773	2827	4.6255	0.4513	12948	945.5
774	2844.2	4.7373	0.4487	12164	883.5
775	2860	4.74	0.446	12081	861.5
776	2879.8	4.7687	0.4424	12081	853
777	2894.7	4.76555	0.4413	12852	900
778	2914.2	4.7923	0.4404	13072	911
779	2929.5	4.69175	0.4401	13155	922
780	2952.1	4.63865	0.4401	13251	931
781	2971.1	4.66215	0.4401	13664	973.5
782	2988.3	4.57395	0.4411	13567	968
783	3004.3	4.47795	0.4418	13402	956
784	3015.5	4.35075	0.4436	13388	955
785	3024.2	4.3073	0.445	13388	956
786	3033.1	4.16515	0.447	13402	956
787	3040.2	4.1113	0.4498	13388	956.5
788	3039.9	4.10935	0.45	13388	956.5
789	3048.7	4.16655	0.4489	13402	957
790	3064	4.166	0.4494	13402	958.5
791	3078.9	4.16285	0.4493	13402	959
792	3096.9	4.17985	0.4503	13402	959.5
793	3103.7	4.02405	0.4517	13402	960
794	3107.4	3.9481	0.4527	13402	959.5
795	3104.2	3.8273	0.4558	13402	960.5
796	3094.5	3.56425	0.4599	13402	961
797	3078.3	3.45895	0.4634	13416	961.5
798	3061.6	3.3504	0.4668	13430	962.5
799	3036.5	3.38725	0.4705	13430	964.5
800	3014.7	3.24555	0.4753	13457	966.5
801	2995.1	3.31815	0.4794	13485	967
802	2976.4	3.2966	0.484	13746	992.5
803	2950.6	3.3289	0.4891	13746	996
804	2936.7	3.43855	0.4918	13774	1000.5
805	2946.7	3.60355	0.4964	13774	1002
806	2952.7	3.74255	0.4995	13760	1004
807	2955.9	3.76335	0.5022	13760	1005
808	2970.1	3.95565	0.5043	13760	1006
809	2972	3.968	0.5043	13760	1006.5
810	2975.5	4.09075	0.5048	13677	1001
811	2981	4.0265	0.5065	13471	983
812	2985	4.0525	0.5087	13402	974
813	2985.6	4.0564	0.5103	13265	947
814	2986.1	4.05965	0.5114	12838	921.5
815	2984.3	4.04795	0.5126	12811	912.5
816	2982.8	4.1382	0.5121	12838	909.5
817	2984.4	4.0486	0.5138	13567	970.5
818	2988.6	4.0759	0.5165	13677	980
819	2992.2	3.8993	0.5206	13691	988
820	2997.6	3.9344	0.5218	13526	973
821	3005.5	4.08575	0.523	12948	933
822	3003.2	4.1708	0.5227	12700	904
823	3012.3	4.32995	0.5206	12700	892
824	3033.4	4.4671	0.5171	12742	895.5
825	3074.2	4.7323	0.513	13141	921
826	3108.4	4.8546	0.509	12838	896
827	3141.8	4.8717	0.5051	12508	869.5
828	3174	4.981	0.5008	12632	871.5
829	3207.3	4.79745	0.4964	12673	873.5
830	3236.8	4.7892	0.4925	12673	871
831	3267.8	4.6907	0.4884	12673	869.5
832	3302.3	4.61495	0.4844	12659	868.5
833	3332.5	4.61125	0.4792	12659	866
834	3363.4	4.5121	0.4753	12659	864.5
835	3388.8	4.3772	0.4721	12742	871
836	3414.2	4.2423	0.4704	13072	900
837	3442.9	4.02885	0.4691	13402	933
838	3457.8	3.8257	0.4699	13691	961
839	3472.2	3.6193	0.4706	13705	971
840	3479.8	3.4687	0.4728	13278	930.5
841	3478.8	3.2622	0.4741	12659	891.5
842	3477.1	3.15115	0.4753	12164	846
843	3473	3.0245	0.4766	12054	836
844	3471.6	3.0154	0.4778	12054	825.5
845	3461.8	3.0517	0.4775	12026	819.5
846	3463.2	3.0608	0.4779	12384	839.5
847	3470.9	3.11085	0.4768	12535	845
848	3493.6	3.3584	0.4752	12164	821.5
849	3505.3	3.43445	0.4717	11944	804.5
850	3519.3	3.42545	0.4695	12797	884
851	3522.8	3.3482	0.4692	13622	936.5
852	3535	3.2275	0.4694	13664	948
853	3541.2	3.1678	0.4703	13732	960
854	3545.8	2.9977	0.4721	13732	970
855	3555.1	2.95815	0.4751	13746	976.5
856	3561.2	2.7978	0.4791	13746	981
857	3564.4	2.7186	0.4818	13746	985.5
858	3564	2.716	0.4848	13746	988
859	3568.1	2.64265	0.4877	13746	991
860	3570.6	2.5589	0.4915	13746	993
861	3571.3	2.56345	0.495	13746	995.5
862	3570.9	2.56085	0.4982	13746	997.5
863	3572.4	2.4706	0.5012	13746	999.5
864	3573.4	2.4771	0.5055	13746	1000.5
865	3579	2.5135	0.5078	13746	1002
866	3583.3	2.54145	0.5112	13746	1002.5
867	3589.5	2.58175	0.5141	13746	1004.5
868	3595.8	2.5227	0.5163	13746	1005
869	3601	2.5565	0.5194	13746	1006
870	3609.2	2.6098	0.5208	13746	1007
871	3621.6	2.6904	0.5231	13746	1007.5
872	3629.6	2.7424	0.5247	13760	1009.5
873	3641.2	2.8178	0.5262	13774	1011.5
874	3653.3	2.79645	0.5281	13774	1012.5
875	3666.7	2.78355	0.5307	13774	1013.5
876	3683.6	2.8934	0.5313	13774	1013.5
877	3697	2.9805	0.5316	13774	1014.5
878	3709.9	2.96435	0.5336	13774	1015
879	3717.3	2.91245	0.5368	13774	1015.5
880	3722.2	2.8443	0.5393	13760	1016
881	3725.1	2.86315	0.5421	13760	1015.5
882	3724	2.756	0.5455	13760	1015.5
883	3724.6	2.7599	0.5487	13760	1016
884	3725.9	2.66835	0.552	13760	1016
885	3723.1	2.65015	0.5538	13760	1016
886	3723.6	2.6534	0.5568	13760	1016
887	3722.3	2.64495	0.5605	13746	1016
888	3724	2.656	0.5635	13746	1015.5
889	3722	2.643	0.5661	13746	1015.5
890	3719.3	2.62545	0.5691	13746	1015.5
891	3718.8	2.6222	0.5723	13746	1015.5
892	3719.7	2.62805	0.5744	13746	1016
893	3718.3	2.61895	0.5767	13760	1016.5
894	3717.5	2.61375	0.5805	13760	1017
895	3716.4	2.6066	0.5829	13746	1015
896	3717.6	2.7144	0.5841	13746	1015.5
897	3702.3	2.71495	0.5845	13760	1016.5
898	3686.4	2.8116	0.5836	13774	1019
899	3673.1	2.82515	0.5826	13774	1019.5
900	3661.8	2.8517	0.5828	13774	1020.5
901	3643.7	2.83405	0.5829	13774	1020
902	3622.4	2.8956	0.5826	13774	1021
903	3602.6	2.7669	0.5836	13774	1021
904	3579.6	2.7174	0.585	13774	1020.5
905	3564.5	2.81925	0.585	13774	1020.5
906	3539.5	2.85675	0.5858	13774	1020.5
907	3520.8	2.7352	0.5867	13774	1020.5
908	3500.8	2.7052	0.5879	13774	1020.5
909	3481.1	2.77715	0.5898	13774	1020.5
910	3472.2	2.6193	0.5952	13760	1019.5
911	3466.8	2.5842	0.5998	13774	1019
912	3461.7	2.75105	0.6017	13471	991.5
913	3455.4	2.9101	0.6028	12797	930
914	3457.8	3.0257	0.6027	12645	910.5
915	3461.8	3.2517	0.6015	12577	896.5
916	3465.7	3.27705	0.6012	12522	885.5
917	3465.2	3.2738	0.6012	13003	918
918	3467.7	3.29005	0.6022	13347	943
919	3473.1	3.32515	0.6013	12370	873
920	3473.7	3.42905	0.6006	12123	848
921	3475.3	3.43945	0.5981	12123	835
922	3480.4	3.4726	0.5973	12109	828
923	3483.5	3.49275	0.5952	12109	823.5
924	3486.1	3.50965	0.5939	12109	817.5
925	3490.3	3.43695	0.593	12123	815
926	3493.2	3.3558	0.5933	13457	921
927	3497.4	3.2831	0.5947	13540	942.5
928	3486.2	3.1103	0.5957	13664	958.5
929	3468.5	2.99525	0.596	13705	969.5
930	3443.8	3.0347	0.5944	13760	979
931	3423.6	3.0034	0.5928	13774	986.5
932	3405.8	3.1877	0.5892	13774	991
933	3382.1	3.13365	0.5878	13774	994.5
934	3358.6	3.1809	0.5863	13801	997
935	3333.5	3.11775	0.5853	13815	1002
936	3308.4	3.1546	0.5841	13801	1004.5
937	3284.8	3.2012	0.5826	13801	1006
938	3261.1	3.24715	0.5812	13801	1009
939	3237.5	3.29375	0.5805	13801	1010
940	3224.6	3.3099	0.5828	13801	1010.5
941	3223.8	3.3047	0.5857	12948	926
942	3228.7	3.53655	0.5848	12384	885
943	3227.2	3.6268	0.5843	12315	870.5
944	3235.3	3.77945	0.5826	12301	860.5
945	3240.8	3.9152	0.5818	12301	850.5
946	3247	3.9555	0.5795	12164	834
947	3249	3.9685	0.5781	11847	814.5
948	3259.5	4.03675	0.5755	11751	798
949	3262.4	4.0556	0.5729	11696	789.5
950	3271.3	4.11345	0.5702	11682	783.5
951	3277.9	4.15635	0.5678	11682	779
952	3288.8	4.1272	0.5644	11682	774
953	3296.7	4.07855	0.5623	11875	782.5
954	3302.7	4.01755	0.5597	11944	782.5
955	3320.7	4.03455	0.5569	12590	824.5
956	3349.8	4.1237	0.5535	12467	818
957	3369.7	4.25305	0.5506	12219	804.5
958	3386.6	4.1629	0.5477	12123	796.5
959	3404.8	4.0812	0.544	12123	793.5
960	3412.6	4.0319	0.5422	12191	797.5
961	3416	3.754	0.542	12219	798.5
962	3418.9	3.67285	0.5407	12563	831.5
963	3421.7	3.49105	0.5423	13058	867.5
964	3420.4	3.3826	0.5438	13086	877
965	3421.2	3.2878	0.5456	13086	883.5
966	3424.1	3.20665	0.5472	13086	887
967	3421.5	3.18975	0.5485	13086	890.5
968	3424.8	3.2112	0.5497	13113	893.5
969	3426.6	3.1229	0.5511	13155	908
970	3423.9	3.10535	0.5533	13554	940
971	3422.3	2.99495	0.5564	13636	951.5
972	3422.7	2.99755	0.5579	13691	962.5
973	3422.1	2.99365	0.5603	13732	973.5
974	3428.6	2.9359	0.5633	13746	978
975	3432.4	2.9606	0.5656	13732	981
976	3431.7	2.95605	0.5677	13732	985.5
977	3427.4	2.9281	0.5701	13664	978
978	3427.9	2.93135	0.573	13416	961.5
979	3424	2.906	0.5753	13416	959.5
980	3420.4	2.9826	0.5765	13044	927
981	3418	2.967	0.5781	12989	918.5
982	3412.4	3.1306	0.5789	12989	915.5
983	3404.5	3.07925	0.5807	13044	918.5
984	3411.1	3.72215	0.5543	11545	751.5
985	3409.6	3.6124	0.5533	12095	782
986	3414.6	3.4449	0.5548	12921	841.5
987	3410.3	3.31695	0.556	13044	863
988	3413.5	3.33775	0.5569	13058	869.5
989	3411.9	3.22735	0.5597	13058	875
990	3411.6	3.2254	0.5615	13058	878.5
991	3411	3.2215	0.5628	13058	883.5
992	3411.2	3.2228	0.5644	13058	886
993	3410.3	3.21695	0.566	13072	888
994	3411.7	3.22605	0.5676	13058	889
995	3411	3.2215	0.5695	13044	889
996	3413.9	3.34035	0.5703	12976	884.5
997	3411.8	3.3267	0.5709	12948	883.5
998	3415.8	3.3527	0.5714	12948	884.5
999	3406.5	3.39225	0.5717	12948	885
1000	3399.7	3.34805	0.5723	12976	886
1001	3399.7	3.44805	0.5724	12989	888
1002	3400.9	3.45585	0.5715	13003	890
1003	3399.7	3.44805	0.5711	13003	891
1004	3395.5	3.52075	0.5705	13017	892.5
1005	3391.8	3.4967	0.5701	13017	893.5
1006	3386.1	3.55965	0.5693	13044	895
1007	3387.2	3.5668	0.569	13044	896.5
1008	3386.5	3.56225	0.5677	13044	897
1009	3395.8	3.5227	0.5692	13044	897
1010	3396.2	3.4253	0.5692	13017	897
1011	3401	3.4565	0.57	13003	895.5
1012	3399.1	3.44415	0.5712	12989	893.5
1013	3399.1	3.44415	0.5717	12866	883.5
1014	3400	3.45	0.5724	12797	876.5
1015	3398.9	3.44285	0.5722	12852	886.5
1016	3401.7	3.46105	0.5729	13113	899
1017	3397.7	3.33505	0.5734	13113	902.5
1018	3393.1	3.40515	0.5735	13127	904.5
1019	3392.8	3.4032	0.5734	13141	907.5
1020	3395.2	3.4188	0.573	13141	909
1021	3394.9	3.41685	0.5729	13141	911
1022	3396	3.524	0.5722	13141	911.5
1023	3400.2	3.4513	0.5714	13058	906.5
1024	3400.8	3.5552	0.57	13058	904.5
1025	3405.1	3.58315	0.5695	13058	903
1026	3402.1	3.56365	0.5688	13058	904
1027	3402.5	3.46625	0.5684	13058	904
1028	3399.4	3.4461	0.5674	13044	903.5
1029	3406.5	3.49225	0.5664	13058	904
1030	3404.8	3.5812	0.5652	13058	904
1031	3410.6	3.6189	0.5634	13058	903
1032	3416.2	3.6553	0.5609	13058	904
1033	3415.6	3.6514	0.5599	13058	903.5
1034	3421.1	3.68715	0.5582	13058	903
1035	3427.6	3.6294	0.556	13044	904
1036	3436.2	3.6853	0.5541	13044	903
1037	3446.9	3.75485	0.5515	13044	903
1038	3454.3	3.70295	0.5489	13044	903
1039	3467.6	3.7894	0.5465	13044	903
1040	3476.3	3.74595	0.5431	13044	902.5
1041	3485.2	3.8038	0.5408	13017	902.5
1042	3495.4	3.6701	0.5382	13044	902.5
1043	3502.1	3.61365	0.5368	13017	902.5
1044	3511.4	3.6741	0.5344	13017	902.5
1045	3516.1	3.60465	0.5329	13017	902.5
1046	3520.1	3.53065	0.5312	13017	902.5
1047	3526.8	3.4742	0.5295	13017	902
1048	3527.6	3.4794	0.5284	13017	901.5
1049	3528.5	3.38525	0.5266	13017	901.5
1050	3530.5	3.29825	0.5258	13017	901.5
1051	3536.2	3.4353	0.5235	13003	901.5
1052	3534.9	3.32685	0.5235	13017	901.5
1053	3541.6	3.2704	0.5232	13017	901
1054	3538.7	3.25155	0.5228	13003	900.5
1055	3538.9	3.25285	0.5218	13003	901
1056	3539.6	3.2574	0.5212	13003	900.5
1057	3544.9	3.29185	0.5207	13003	901
1058	3549.5	3.32175	0.5195	13003	901
1059	3548.6	3.3159	0.5183	13003	901
1060	3549.3	3.32045	0.5182	13003	900.5
1061	3547.3	3.30745	0.5175	13003	900.5
1062	3547.9	3.31135	0.5177	13003	900.5
1063	3548.9	3.21785	0.5172	13003	900.5
1064	3552.9	3.44385	0.5151	13003	900.5
1065	3552.7	3.34255	0.5139	13003	900.5
1066	3555.1	3.35815	0.5133	13003	900.5
1067	3552.4	3.4406	0.5118	13003	900.5
1068	3556.6	3.4679	0.5106	13003	900
1069	3557	3.4705	0.51	13003	900.5
1070	3554.8	3.4562	0.5085	13003	900
1071	3554	3.451	0.508	12989	900
1072	3553.2	3.5458	0.5067	13003	900.5
1073	3552.9	3.54385	0.5058	13003	900.5
1074	3552.3	3.53995	0.5054	12989	900
1075	3554.3	3.55295	0.5048	13003	900
1076	3555.5	3.56075	0.5034	13003	900
1077	3560.2	3.4913	0.5024	12989	899.5
1078	3571.2	3.4628	0.5035	12989	900
1079	3576	3.394	0.5053	12976	898.5
1080	3576.3	3.19595	0.5075	12989	897.5
1081	3579	3.2135	0.5098	12976	897.5
1082	3576.1	3.09465	0.5114	12976	896
1083	3572.8	3.0732	0.5133	12948	896
1084	3569	3.0485	0.5145	13003	901
1085	3572.1	3.06865	0.5158	13292	926.5
1086	3572.6	3.0719	0.5169	13402	938
1087	3570.5	3.05825	0.5178	13416	943
1088	3567.2	3.0368	0.5194	13677	967.5
1089	3568.3	3.04395	0.5216	13732	978
1090	3571.4	2.9641	0.5233	13732	983
1091	3575.4	2.9901	0.5254	13746	986.5
1092	3568.7	2.94655	0.5262	13760	991.5
1093	3562.9	2.80885	0.5288	13801	997.5
1094	3563.7	2.71405	0.5334	13774	999
1095	3551	2.6315	0.5373	13774	1000
1096	3538.1	2.54765	0.5413	13774	1002
1097	3527.9	2.48135	0.5459	13774	1003.5
1098	3524.6	2.5599	0.5501	13774	1005.5
1099	3515	2.4975	0.5535	13471	981
1100	3505	2.4325	0.5599	13609	990.5
1101	3499	2.4935	0.5644	13746	999
1102	3496.7	2.57855	0.5669	13774	1003.5
1103	3492.8	2.5532	0.5696	13760	1005.5
1104	3492.2	2.6493	0.5727	13760	1007
1105	3491.6	2.7454	0.5748	13003	965.5
1106	3489	2.9285	0.5739	12191	879.5
1107	3487.4	3.1181	0.5734	12081	856
1108	3486.1	3.20965	0.5727	12054	845.5
1109	3491.5	3.24475	0.5717	12054	838
1110	3491	3.2415	0.5705	12095	834.5
1111	3493.2	3.2558	0.571	13540	947
1112	3493.9	3.06035	0.5739	13567	953
1113	3492.8	2.9532	0.5775	13677	971
1114	3494.8	2.9662	0.5795	13691	978
1115	3491	2.9415	0.5817	13732	983
1116	3490.3	2.93695	0.585	13746	986.5
1117	3491	2.9415	0.5877	13746	992
1118	3485.2	2.8038	0.5912	13732	994
1119	3483.6	2.7934	0.5947	13732	996
1120	3475.1	2.83815	0.598	13732	997.5
1121	3471.1	2.71215	0.6016	13732	999
1122	3466.3	2.78095	0.6031	13732	998.5
1123	3465	2.8725	0.6046	13113	942
1124	3466.5	2.98225	0.605	12769	906.5
1125	3461.1	3.04715	0.6042	12522	885
1126	3459.9	3.13935	0.6034	12508	874
1127	3459.6	3.1374	0.6026	12508	869
1128	3451.8	3.1867	0.6014	12508	863
1129	3450.2	3.1763	0.6011	12508	859.5
1130	3446.3	3.15095	0.6013	12508	854.5
1131	3450.9	3.18085	0.6006	12398	840.5
1132	3452.5	3.29125	0.5992	11572	793
1133	3453.6	3.3984	0.5957	11049	758
1134	3454.7	3.40555	0.5935	10870	748.5
1135	3439.1	3.40415	0.5628	12301	780
1136	3438.4	3.3996	0.561	12398	786.5
1137	3437.2	3.3918	0.5596	12425	793
1138	3433.6	3.3684	0.5577	12439	796
1139	3436.8	3.3892	0.5558	12425	798.5
1140	3449.6	3.3724	0.5562	12425	799.5
1141	3447.1	3.25615	0.5563	12398	800
1142	3446.2	3.2503	0.5558	12384	799.5
1143	3442.3	3.22495	0.555	12370	799.5
1144	3448	3.262	0.5557	12370	800
1145	3439.4	3.2061	0.5553	12370	800
1146	3435.9	3.28335	0.5525	12370	801.5
1147	3434.5	3.37425	0.551	12384	802.5
1148	3432	3.358	0.5478	12398	805
1149	3435.7	3.38205	0.5466	12439	807
1150	3433.8	3.3697	0.545	12467	822.5
1151	3424.7	3.21055	0.546	13196	872.5
1152	3421.1	3.18715	0.5463	13182	880.5
1153	3416	3.054	0.5467	12948	868
1154	3411.7	3.12605	0.5464	12934	867
1155	3406.1	3.08965	0.5465	12934	869.5
1156	3401.3	3.15845	0.5456	12934	871.5
1157	3400	3.25	0.5451	12934	872.5
1158	3399.1	3.24415	0.5444	12934	874
1159	3395.2	3.2188	0.5443	12948	875
1160	3397.7	3.23505	0.5439	13155	897.5
1161	3390.5	3.18825	0.5438	13210	904.5
1162	3388.3	3.17395	0.5436	13223	908
1163	3383.2	3.2408	0.5438	13223	910.5
1164	3382.7	3.23755	0.5441	13223	913.5
1165	3381.1	3.22715	0.5435	13223	915.5
1166	3382.1	3.33365	0.5429	13223	916
1167	3380.9	3.32585	0.5424	13223	917.5
1168	3383.7	3.34405	0.542	13223	920
1169	3377.6	3.3044	0.5422	13223	920
1170	3375.8	3.1927	0.5451	13223	921.5
1171	3372.5	3.27125	0.5442	13223	922.5
1172	3373.8	3.1797	0.5456	13223	923
1173	3368.5	3.24525	0.545	13251	924
1174	3364.6	3.3199	0.5446	13223	924.5
1175	3363	3.2095	0.5453	13223	925.5
1176	3357.8	3.2757	0.5455	13223	925.5
1177	3356.2	3.2653	0.5456	13223	926
1178	3353.1	3.24515	0.5463	13223	927
1179	3352.4	3.2406	0.5467	13223	927.5
1180	3346.9	3.30485	0.5468	13223	927.5
1181	3343	3.2795	0.5465	13251	928
1182	3338.7	3.25155	0.5469	13223	928.5
1183	3334.7	3.32555	0.5461	13223	928.5
1184	3333.5	3.31775	0.5468	13223	929
1185	3330.9	3.30085	0.5472	13223	929
1186	3329.1	3.28915	0.5477	13251	929.5
1187	3326.4	3.3716	0.5475	13223	929.5
1188	3321.2	3.3378	0.5483	13223	930
1189	3320	3.33	0.5481	13223	930
1190	3316.3	3.30595	0.5484	13141	924
1191	3312.2	3.3793	0.5482	13127	920
1192	3306.8	3.3442	0.5494	13127	919
1193	3303.2	3.3208	0.549	13127	919
1194	3298.1	3.38765	0.5494	13127	918.5
1195	3294.7	3.36555	0.5489	13127	918
1196	3296.2	3.3753	0.5485	13127	917.5
1197	3294.9	3.46685	0.5485	13127	917
1198	3294.8	3.4662	0.5475	13127	917
1199	3295.6	3.5714	0.5467	13127	917
1200	3296.3	3.57595	0.5467	13127	917
1201	3297.6	3.5844	0.5467	13127	916.5
1202	3296.9	3.57985	0.5463	13127	916.5
1203	3297	3.5805	0.5456	13127	916.5
1204	3297.9	3.58635	0.545	13127	916.5
1205	3296	3.574	0.5444	13127	916
1206	3293.1	3.55515	0.5439	13127	916
1207	3294.2	3.5623	0.5443	13127	916
1208	3293.1	3.45515	0.5462	13127	916.5
1209	3287.9	3.52135	0.5439	13127	916.5
1210	3288.2	3.5233	0.5424	13127	916.5
1211	3288	3.522	0.5424	13127	916.5
1212	3291.5	3.64475	0.5421	13127	916.5
1213	3287.6	3.5194	0.542	13127	916
1214	3282.5	3.58625	0.5408	13127	916.5
1215	3285.9	3.60835	0.5402	13127	916
1216	3286	3.609	0.5412	13127	916.5
1217	3282.5	3.58625	0.5395	13127	915.5
1218	3288.6	3.5259	0.541	13127	916
1219	3293.1	3.55515	0.5404	13127	915.5
1220	3309.3	3.66045	0.5406	13113	915
1221	3322.1	3.64365	0.5406	13113	915
1222	3330	3.695	0.5404	13113	914
1223	3339.7	3.65805	0.5415	13086	913.5
1224	3345.9	3.49835	0.5427	13086	913.5
1225	3344.7	3.39055	0.5446	13086	912.5
1226	3339.8	3.3587	0.5463	13086	912
1227	3341.6	3.3704	0.5471	13113	912
1228	3343.3	3.28145	0.5497	13499	952.5
1229	3339.2	3.2548	0.5523	13705	971
1230	3338.7	3.15155	0.5553	13732	977.5
1231	3334.6	3.1249	0.5579	13732	982.5
1232	3327.8	3.0807	0.5606	13746	986.5
1233	3319	3.0235	0.564	13746	990.5
1234	3310.4	2.9676	0.5669	13746	992
1235	3307.8	2.9507	0.5713	13746	994
1236	3305.4	3.0351	0.5748	13732	994.5
1237	3306.2	3.1403	0.5758	13636	988.5
1238	3306.2	3.2403	0.5773	13402	973
1239	3312.9	3.28385	0.5795	13278	957
1240	3318.7	3.42155	0.5797	13278	952.5
1241	3315	3.3975	0.581	13292	951
1242	3313.9	3.39035	0.5812	13265	943.5
1243	3320.6	3.4339	0.5817	13058	928
1244	3322.7	3.54755	0.5815	12879	910
1245	3319.2	3.5248	0.5823	12590	881
1246	3318.6	3.5209	0.5822	12535	872.5
1247	3319.6	3.5274	0.5817	12563	867.5
1248	3322.5	3.54625	0.582	12742	877.5
1249	3326.1	3.56965	0.5823	12797	880
1250	3325.1	3.56315	0.5825	12797	879
1251	3323.6	3.5534	0.5825	12811	878.5
1252	3327.3	3.57745	0.5828	12811	878.5
1253	3328.8	3.5872	0.5822	13044	899.5
1254	3334.5	3.52425	0.5834	13141	907
1255	3334.4	3.5236	0.5836	13141	909
1256	3335.5	3.53075	0.5835	13155	912.5
1257	3342.5	3.47625	0.5848	13196	918.5
1258	3342.9	3.47885	0.5868	13223	921.5
1259	3344.3	3.38795	0.587	13251	924
1260	3340.6	3.3639	0.588	12907	896.5
1261	3339.5	3.45675	0.5885	12590	869
1262	3343.8	3.4847	0.5877	12535	853
1263	3341.8	3.5717	0.5868	12150	825
1264	3341.1	3.56715	0.5852	11957	809
1265	3345.3	3.59445	0.5841	11944	802
1266	3341.8	3.6717	0.5822	11944	795
1267	3343.4	3.6821	0.5808	11944	790.5
1268	3343.7	3.68405	0.5793	11889	782
1269	3342.9	3.77885	0.5528	11187	746.5
1270	3342.7	3.57755	0.5532	12907	828
1271	3338.5	3.65025	0.5305	12012	749
1272	3339.1	3.65415	0.5301	12109	753
1273	3336	3.634	0.5305	12123	756.5
1274	3336.4	3.6366	0.5296	12150	760
1275	3335.5	3.53075	0.5296	12164	761.5
1276	3335.5	3.53075	0.5295	12150	764
1277	3332.3	3.50995	0.5307	12852	822.5
1278	3334.1	3.42165	0.5324	13127	850.5
1279	3333.1	3.41515	0.5346	13141	863
1280	3330.2	3.3963	0.5369	13155	869
1281	3333.8	3.4197	0.5395	13141	876
1282	3334.4	3.3236	0.5417	13155	881
1283	3336.3	3.33595	0.5441	13155	884.5
1284	3336.4	3.4366	0.545	13155	889.5
1285	3336.3	3.43595	0.5465	13155	892.5
1286	3336	3.434	0.5487	13155	895
1287	3338.7	3.45155	0.5501	13155	897
1288	3340.7	3.46455	0.5516	13155	899.5
1289	3337	3.3405	0.5543	13086	897
1290	3337.5	3.44375	0.5557	13044	892
1291	3334.5	3.42425	0.5572	13017	891
1292	3326.2	3.3703	0.5587	13044	891
1293	3319.2	3.5248	0.5576	13058	894
1294	3315.8	3.5027	0.5574	13086	897.5
1295	3308.6	3.5559	0.5569	13113	899.5
1296	3308.9	3.65785	0.5565	13127	902.5
1297	3311.7	3.67605	0.5571	13141	904.5
1298	3317.6	3.7144	0.5586	13141	905.5
1299	3314.8	3.6962	0.5596	13086	903
1300	3316.7	3.60855	0.5623	13072	901.5
1301	3314	3.591	0.5641	13072	901.5
1302	3314.3	3.49295	0.5654	13086	902
1303	3313.5	3.58775	0.5664	13086	903
1304	3314.2	3.6923	0.5667	13086	903.5
1305	3304.7	3.63055	0.5687	13292	923
1306	3301.1	3.60715	0.569	13388	933
1307	3300.8	3.6052	0.5695	13402	937
1308	3306.9	3.74485	0.5691	13416	940
1309	3305.1	3.73315	0.5691	13416	943
1310	3302.1	3.61365	0.5703	13416	945
1311	3301.5	3.60975	0.5707	13210	928
1312	3303.3	3.72145	0.5702	13127	919
1313	3303	3.7195	0.57	13058	911
1314	3303.2	3.8208	0.5684	13003	906.5
1315	3304.3	3.82795	0.5673	13003	903.5
1316	3301.9	3.91235	0.5646	13003	903
1317	3310.1	4.06565	0.5601	13003	902
1318	3332.5	4.31125	0.5544	13003	902
1319	3369.6	4.6524	0.5465	13003	901
1320	3428.3	5.03395	0.5358	12989	900.5
1321	3482.6	5.1869	0.5276	12989	899.5
1322	3544.5	5.38925	0.5184	12976	898
1323	3606.7	5.49355	0.5063	12948	897
1324	3667.3	5.58745	0.4953	12948	896.5
1325	3718.8	5.5222	0.4864	12934	895
1326	3776.7	5.39855	0.4791	12921	893.5
1327	3821.1	5.08715	0.4728	12879	891
1328	3863.6	4.9634	0.4672	12879	890
1329	3896.2	4.6753	0.4627	12866	887.5
1330	3921.1	4.43715	0.4595	12852	886.5
1331	3943.7	4.08405	0.4571	12852	885
1332	3956.1	3.76465	0.456	12838	884.5
1333	3956.2	3.4653	0.4554	12852	884.5
1334	3955.1	3.25815	0.4564	12852	884.5
1335	3947.8	3.0107	0.4578	12852	884
1336	3937.3	2.74245	0.4603	12852	883.5
1337	3920.7	2.63455	0.4625	12852	883.5
1338	3901.2	2.5078	0.4649	12852	884
1339	3875.8	2.3427	0.4683	12866	884.5
1340	3853.1	2.29515	0.4722	12866	884.5
1341	3833.8	2.2697	0.4763	12866	883.5
1342	3815.3	2.24945	0.4816	12879	883.5
1343	3790.3	2.18695	0.4858	12866	884.5
1344	3772.3	2.26995	0.489	12879	884.5
1345	3754.5	2.25425	0.4935	12879	885
1346	3730.4	2.2976	0.4962	12907	885.5
1347	3717.3	2.41245	0.4983	12907	886
1348	3707.4	2.5481	0.4991	12921	886
1349	3706	2.739	0.5006	12921	887.5
1350	3702.4	2.8156	0.5003	12934	888
1351	3699.3	2.99545	0.5002	12921	888.5
1352	3693.9	3.06035	0.4996	12934	889
1353	3690.8	3.0402	0.5002	12934	889
1354	3681.1	3.07715	0.5004	12934	890
1355	3675.1	3.03815	0.5017	12948	890
1356	3665.4	2.9751	0.5026	12948	891
1357	3656.8	3.0192	0.5048	12948	891
1358	3648.9	2.96785	0.5084	12948	891.5
1359	3641.3	2.91845	0.5113	12948	891.5
1360	3637.5	2.89375	0.5145	12948	891
1361	3631.3	2.95345	0.5169	12948	891
1362	3625.6	2.9164	0.5201	12948	891
1363	3629.6	3.0424	0.5211	12948	890.5
1364	3630.1	3.04565	0.5233	12948	891
1365	3630.8	3.1502	0.5237	12989	892
1366	3629.2	3.1398	0.5261	13113	902.5
1367	3628.5	3.03525	0.5289	13141	909
1368	3617.7	2.96505	0.5321	13141	910.5
1369	3609.3	2.91045	0.5356	13141	912
1370	3600.5	2.85325	0.5396	13141	913
1371	3591.6	2.8954	0.5418	13155	914
1372	3586.6	2.9629	0.544	13155	915
1373	3573.1	2.97515	0.5456	13155	917
1374	3568.1	3.04265	0.5462	13182	918.5
1375	3563.8	3.1147	0.5476	13182	919
1376	3564.6	3.1199	0.5497	13182	921
1377	3554.3	3.05295	0.5527	13196	921.5
1378	3545.4	3.0951	0.5548	13196	922.5
1379	3545.7	3.09705	0.5576	13196	923
1380	3544.7	3.19055	0.5583	13196	923
1381	3546.8	3.2042	0.5611	13196	923
1382	3548.1	3.21265	0.5628	13196	924
1383	3548.3	3.31395	0.5652	13196	924
1384	3550.2	3.3263	0.5659	13113	916.5
1385	3549.7	3.42305	0.5676	12934	901
1386	3546.6	3.4029	0.5685	12604	873
1387	3544.4	3.5886	0.5683	12522	861.5
1388	3546.4	3.7016	0.5679	12522	856.5
1389	3545.7	3.69705	0.5686	12508	851.5
1390	3545.1	3.69315	0.5684	12508	847.5
1391	3543.9	3.78535	0.5686	12508	845
1392	3543.5	3.78275	0.5692	12508	842.5
1393	3539.5	3.75675	0.5693	12508	841
1394	3540.9	3.76585	0.5695	12508	838.5
1395	3539.9	3.85935	0.5693	12508	837
1396	3540.3	3.86195	0.5695	12508	836
1397	3541.5	3.86975	0.5691	12508	834.5
1398	3539.6	3.8574	0.5679	12508	833.5
1399	3537.4	3.8431	0.5682	12508	833
1400	3533.3	3.81645	0.5691	12508	832
1401	3542.7	3.87755	0.5684	12508	831
1402	3543.9	3.88535	0.5671	12948	864.5
1403	3535.1	3.92815	0.5659	13196	893.5
1404	3525.6	3.8664	0.5644	13251	903.5
1405	3521.6	3.7404	0.5654	13265	908
1406	3510.8	3.6702	0.5665	13265	913
1407	3495.4	3.5701	0.5678	13265	916.5
1408	3475.9	3.44335	0.5689	13265	919
1409	3463.7	3.36405	0.5705	13265	921.5
1410	3454	3.401	0.5707	13265	923
1411	3452.9	3.59385	0.5709	13265	924
1412	3451.9	3.58735	0.571	13278	926
1413	3451.6	3.6854	0.5707	13265	927.5
1414	3448.1	3.66265	0.5715	13278	929
1415	3449.2	3.6698	0.5714	13278	929.5
1416	3444.9	3.74185	0.5705	13265	930.5
1417	3446.5	3.75225	0.5708	13278	931
1418	3445.4	3.7451	0.5712	13265	931.5
1419	3443.6	3.6334	0.5717	13265	932.5
1420	3444.9	3.64185	0.5721	13265	932
1421	3444.3	3.63795	0.5731	13265	932.5
1422	3445.8	3.6477	0.5734	13265	933.5
1423	3451.9	3.58735	0.5747	13265	934
1424	3450.7	3.57955	0.5763	13251	932.5
1425	3452.8	3.5932	0.5778	13223	931.5
1426	3448.4	3.4646	0.5797	13210	930
1427	3450.2	3.4763	0.5815	13210	929
1428	3449.2	3.3698	0.5834	13210	928.5
1429	3442.9	3.42885	0.5836	13251	931
1430	3445.2	3.4438	0.5848	13292	937
1431	3450.5	3.47825	0.5866	13333	939.5
1432	3458	3.527	0.5876	13320	939.5
1433	3451.8	3.4867	0.5901	13320	940
1434	3451.5	3.38475	0.5914	13320	941
1435	3448	3.362	0.5935	13333	941.5
1436	3449.6	3.4724	0.5943	13333	942.5
1437	3449.1	3.36915	0.5964	13333	943.5
1438	3448.5	3.46525	0.5973	13347	946
1439	3449.3	3.47045	0.5991	13388	949.5
1440	3445.8	3.4477	0.6003	13416	952.5
1441	3452.2	3.4893	0.6013	13430	950.5
1442	3450.8	3.6802	0.6	12178	864
1443	3455	3.7075	0.5988	11916	830.5
1444	3454.3	3.80295	0.5965	11902	817
1445	3452.5	3.69125	0.5957	11889	808.5
1446	3456.4	3.8166	0.5938	11875	802.5
1447	3451.9	3.78735	0.5757	12178	780
1448	3442	3.723	0.5734	12301	786.5
1449	3445.8	3.7477	0.5721	12356	794
1450	3448	3.762	0.5718	12356	796
1451	3445.5	3.74575	0.5713	12315	795.5
1452	3446.9	3.75485	0.5708	12301	795
1453	3448.3	3.66395	0.57	12301	795
1454	3446.1	3.74965	0.5684	12604	817.5
1455	3438.7	3.50155	0.5709	13182	869
1456	3441	3.4165	0.5725	13155	879.5
1457	3432.7	3.46255	0.5721	13044	875
1458	3432	3.458	0.5712	13044	877.5
1459	3433.6	3.4684	0.5702	13044	879.5
1460	3436.3	3.48595	0.5696	13044	883
1461	3433.9	3.57035	0.568	13044	884
1462	3436.8	3.4892	0.5676	13058	886.5
1463	3435.6	3.5814	0.5667	13044	888
1464	3438.8	3.6022	0.5656	13044	890
1465	3430.9	3.55085	0.5646	13044	891
1466	3431.9	3.55735	0.564	13058	892.5
1467	3430.8	3.5502	0.563	13058	893.5
1468	3428.1	3.53265	0.5627	13058	894.5
1469	3425.4	3.5151	0.5626	13044	894.5
1470	3422	3.493	0.5622	13058	896
1471	3418.9	3.57285	0.5606	13044	896.5
1472	3421.1	3.58715	0.5604	13044	897
1473	3417.8	3.5657	0.5601	13044	897
1474	3418	3.567	0.5599	13044	897.5
1475	3411.9	3.52735	0.5585	13044	898
1476	3412.5	3.63125	0.5575	13044	898.5
1477	3412.9	3.63385	0.5565	13044	899
1478	3415.6	3.5514	0.5558	13044	899
1479	3414	3.541	0.5547	13044	899.5
1480	3418.8	3.5722	0.5531	13044	899.5
1481	3418.4	3.5696	0.5526	13044	899.5
1482	3419.5	3.57675	0.5517	13044	900.5
1483	3418.5	3.57025	0.5502	13044	900.5
1484	3416.4	3.5566	0.5494	13044	900.5
1485	3419.4	3.5761	0.5479	13044	900.5
1486	3415.7	3.55205	0.5479	13044	901
1487	3415.7	3.55205	0.5474	13044	901
1488	3406.6	3.4929	0.5465	13044	900.5
1489	3408.1	3.50265	0.546	13044	901.5
1490	3404.5	3.57925	0.5451	13044	901.5
1491	3407.7	3.60005	0.545	13044	901
1492	3391.4	3.4941	0.545	13044	901
1493	3389.1	3.47915	0.545	13044	901.5
1494	3386.5	3.46225	0.5461	13044	902
1495	3387.7	3.57005	0.5452	13044	902
1496	3387.5	3.56875	0.5446	13044	902.5
1497	3389.7	3.58305	0.5441	13044	902
1498	3387.4	3.5681	0.5434	13044	902.5
1499	3391	3.5915	0.5426	13044	902.5
1500	3390.3	3.58695	0.5417	13044	902.5
1501	3391.5	3.49475	0.5415	13044	902.5
1502	3394.6	3.6149	0.5404	13044	903
1503	3393.4	3.6071	0.5395	13044	902.5
1504	3389.9	3.48435	0.54	13044	902.5
1505	3396.2	3.5253	0.5405	13044	902.5
1506	3417.5	3.66375	0.5395	13017	902
1507	3431.7	3.75605	0.5387	13017	901
1508	3445.1	3.74315	0.538	13017	901
1509	3457.2	3.7218	0.5371	12852	890
1510	3466	3.679	0.537	12673	870.5
1511	3473.5	3.62775	0.5368	12769	873.5
1512	3466.9	3.68485	0.5352	12838	878
1513	3467.1	3.58615	0.536	12948	887
1514	3462.5	3.55625	0.5372	13003	893.5
1515	3465.4	3.4751	0.5385	13086	900.5
1516	3462.2	3.3543	0.5404	13113	904.5
1517	3460.5	3.34325	0.5421	13113	907
1518	3460	3.34	0.5439	13113	907.5
1519	3460.7	3.34455	0.545	13113	908.5
1520	3466.3	3.38095	0.5453	13113	909.5
1521	3466.7	3.48355	0.5448	13113	911
1522	3469.9	3.40435	0.5466	13141	913.5
1523	3474.7	3.43555	0.5482	13113	908.5
1524	3473.1	3.42515	0.5484	12714	879.5
1525	3474.7	3.43555	0.5494	12659	870.5
1526	3471.9	3.41735	0.5497	12632	864.5
1527	3470.8	3.4102	0.5495	12535	854.5
1528	3471.1	3.41215	0.5502	12535	851.5
1529	3471.5	3.41475	0.5511	12535	848.5
1530	3470.8	3.3102	0.5524	12535	845
1531	3466.9	3.38485	0.5523	12508	837.5
1532	3464.7	3.37055	0.552	12233	819
1533	3464.9	3.37185	0.5525	12191	813.5
1534	3466	3.379	0.5525	12178	809.5
1535	3463.5	3.46275	0.5522	12178	805.5
1536	3457.3	3.32245	0.5528	12178	802
1537	3454.8	3.4062	0.5535	12164	800.5
1538	3452.7	3.39255	0.5535	12178	798.5
1539	3448.7	3.36655	0.5541	12164	796.5
1540	3447.3	3.35745	0.5548	12178	795.5
1541	3442.6	3.3269	0.5548	12178	794
1542	3448.4	3.3646	0.5536	12164	791.5
1543	3447.1	3.45615	0.5531	12178	792
1544	3451.2	3.4828	0.5519	12178	790.5
1545	3454.8	3.6062	0.5503	12178	790
1546	3458.9	3.63285	0.5492	12164	789
1547	3466.1	3.67965	0.5472	12164	788.5
1548	3472.4	3.7206	0.5455	12164	788
1549	3478.7	3.66155	0.5447	12164	787
1550	3478.1	3.55765	0.5443	12164	786.5
1551	3480.1	3.57065	0.5439	12191	788
1552	3482.1	3.48365	0.5441	12246	791
1553	3482.4	3.4856	0.5444	12246	791.5
1554	3480.4	3.4726	0.545	12246	792
1555	3478.1	3.35765	0.5453	12260	791.5
1556	3476.9	3.34985	0.545	12260	792.5
1557	3479.3	3.36545	0.5453	12260	792
1558	3477.6	3.3544	0.545	12260	792
1559	3478.3	3.35895	0.5443	12260	792
1560	3480.7	3.37455	0.544	12260	792
1561	3479.4	3.3661	0.5436	12260	792
1562	3475.7	3.34205	0.5442	12260	791.5
1563	3474.4	3.3336	0.5446	12260	791.5
1564	3470.5	3.20825	0.545	12260	792
1565	3469.5	3.20175	0.5458	12260	791.5
1566	3467.9	3.29135	0.5458	12260	792
1567	3464.4	3.1686	0.5469	12260	792
1568	3458	3.127	0.5477	12260	791.5
1569	3453	3.1945	0.5478	12260	791.5
1570	3451.3	3.08345	0.5488	12260	791
1571	3444.3	3.13795	0.549	12260	791
1572	3441.7	3.12105	0.5494	12260	791
1573	3441	3.2165	0.5494	12288	791.5
1574	3446.1	3.14965	0.5497	13278	882.5
1575	3439.8	3.1087	0.5502	13622	919.5
1576	3437	3.1905	0.5497	13691	938
1577	3433	3.0645	0.5506	13746	947.5
1578	3432	3.058	0.5511	13774	958.5
1579	3426.9	3.02485	0.5518	13774	968
1580	3422.1	3.09365	0.5524	13801	973.5
1581	3415.4	2.9501	0.5549	13801	977.5
1582	3411.7	2.92605	0.557	13801	982
1583	3415.9	2.95335	0.5608	13774	985.5
1584	3407.6	2.7994	0.5639	13774	987.5
1585	3408.7	2.90655	0.567	13774	990.5
1586	3411.1	2.92215	0.5699	13760	992.5
1587	3411.3	2.92345	0.5729	13760	994
1588	3405.1	2.88315	0.5759	13760	994.5
1589	3400.7	2.85455	0.5796	13760	996.5
1590	3401	2.9565	0.5828	13760	998
1591	3402.9	2.96885	0.5855	13760	998
1592	3403.1	2.97015	0.5874	13760	1000
1593	3399.7	2.94805	0.5903	13760	1001
1594	3401.9	2.96235	0.5935	13760	1001.5
1595	3397.7	2.93505	0.596	13774	1004.5
1596	3374.3	2.78295	0.5997	13760	1005.5
1597	3346.3	2.70095	0.6035	13760	1005
1598	3299.7	2.39805	0.6089	13760	1004.5
1599	3268	2.392	0.6156	13746	1004.5
1600	3242.5	2.32625	0.6227	13732	1003
1601	3202.9	2.46885	0.6284	13746	1003.5
1602	3171.7	2.56605	0.635	13732	1003
1603	3138.9	2.75285	0.6362	13746	1003.5
1604	3138.2	3.1483	0.6404	13774	1006
1605	3120.4	3.3326	0.6413	13774	1008
1606	3101.7	3.61105	0.6417	13774	1008
1607	3121.1	4.03715	0.6389	13774	1010
1608	3160.3	4.59195	0.6323	13801	1010.5
1609	3227.3	5.22745	0.6217	13815	1013.5
1610	3342.7	5.57755	0.611	13815	1015.5
1611	3416.4	5.7566	0.6	13829	1018.5
1612	3483.7	5.69405	0.5871	13829	1019.5
1613	3558.9	5.48285	0.5736	13829	1021
1614	3600.9	5.25585	0.5642	13829	1021
1615	3624.2	4.8073	0.5567	13815	1022
1616	3621.9	4.19235	0.5547	13829	1022
1617	3596	3.524	0.5548	13815	1022
1618	3556	2.764	0.561	13801	1021
1619	3496.1	2.17465	0.5693	13774	1018
1620	3420.6	1.6839	0.5783	13774	1017.5
1621	3322.4	1.3456	0.5889	13760	1017
1622	3233	1.2645	0.5992	13760	1015.5
1623	3145.8	1.2977	0.609	13760	1014.5
1624	3065.7	1.47705	0.6165	13760	1014
1625	2984.3	1.94795	0.6257	13760	1014.5
1626	2927.4	2.3781	0.6299	13760	1014.5
1627	2890.1	2.83565	0.634	13760	1013
1628	2867.3	3.28745	0.6362	13760	1013
1629	2854	3.601	0.6375	13760	1013
1630	2858.1	4.02765	0.636	13774	1012.5
1631	2872.6	4.4219	0.6332	13774	1013
1632	2907.9	4.75135	0.6289	13774	1014.5
1633	2947.6	5.1094	0.6245	13801	1015.5
1634	2987.7	5.27005	0.6185	13801	1017
1635	3031.5	5.45475	0.6122	13801	1017
1636	3080.4	5.4726	0.6047	13567	983.5
1637	3118.5	5.52025	0.5964	12838	936.5
1638	3153.5	5.44775	0.5896	12783	918
1639	3181.8	5.4317	0.581	12535	894.5
1640	3206.4	5.1916	0.5735	12425	878
1641	3224.3	5.10795	0.5669	12398	868
1642	3234.2	4.7723	0.5627	12948	943
1643	3234.2	4.4723	0.5609	13609	965.5
1644	3238.7	4.20155	0.5592	13705	981.5
1645	3236.7	4.08855	0.559	13732	988.5
1646	3231	3.8515	0.5589	13746	993.5
1647	3232.6	4.0619	0.5569	13746	997
1648	3240	3.81	0.5617	13746	998.5
1649	3238.9	3.90285	0.5587	13760	1003
1650	3232.3	3.75995	0.5595	13760	1006
1651	3236.1	3.78465	0.5584	13774	1008.5
1652	3225.3	3.71445	0.5591	13774	1009.5
1653	3212.3	3.52995	0.5613	13774	1011
1654	3189.7	3.38305	0.5644	13774	1011.5
1655	3160.1	3.29065	0.5673	13760	1012
1656	3134.2	3.1223	0.5717	13760	1012
1657	3108	3.152	0.5754	13760	1012.5
1658	3084.3	3.19795	0.5785	13760	1013
1659	3064.7	3.37055	0.5817	13760	1013
1660	3050.2	3.4763	0.5847	13760	1013.5
1661	3043.1	3.63015	0.5862	13774	1014
1662	3036.3	3.78595	0.5875	13774	1014.5
1663	3033.3	3.86645	0.5894	13774	1015
1664	3037.3	3.99245	0.5898	13774	1015.5
1665	3035.6	3.9814	0.5914	13774	1015
1666	3038.6	4.0009	0.5942	13760	1015
1667	3046.5	4.05225	0.5962	13760	1014.5
1668	3052.3	4.08995	0.5977	13746	1014.5
1669	3052	3.988	0.5996	13746	1014.5
1670	3053.4	3.9971	0.6017	13746	1014
1671	3049.4	3.9711	0.6044	13760	1014
1672	3052.6	3.9919	0.6066	13416	987
1673	3053.4	3.9971	0.6079	13182	962
1674	3055.1	4.10815	0.6082	13182	952.5
1675	3057	4.1205	0.6093	13155	948.5
1676	3061	4.1465	0.6097	13155	944.5
1677	3057.1	4.22115	0.6094	12508	887.5
1678	3056.2	4.3153	0.6073	12370	869.5
1679	3068	4.392	0.6062	13196	929.5
1680	3082.1	4.38365	0.6051	13402	947
1681	3107.5	4.54875	0.6029	13402	951
1682	3135.6	4.5314	0.602	13388	953.5
1683	3156.7	4.56855	0.6003	13388	954
1684	3171.1	4.46215	0.6	13223	941.5
1685	3183.3	4.44145	0.5988	13127	931.5
1686	3203.8	4.3747	0.5972	13113	928.5
1687	3218.1	4.36765	0.5952	12866	904
1688	3244.3	4.43795	0.5926	12811	896
1689	3273.6	4.5284	0.5881	12783	891
1690	3294.5	4.46425	0.5856	12728	884.5
1691	3311.8	4.3767	0.5839	12700	878.5
1692	3319.3	4.12545	0.5834	12700	875
1693	3327.1	4.07615	0.5824	12700	872.5
1694	3325.6	3.8664	0.5819	12673	869.5
1695	3323.2	3.7508	0.5826	12673	867.5
1696	3322.9	3.64885	0.5829	12700	866
1697	3318.8	3.6222	0.5835	12384	825
1698	3199.2	3.6448	0.5712	13113	868
1699	3214.1	3.74165	0.5724	13526	902.5
1700	3220.4	3.7826	0.5744	13636	928.5
1701	3221	3.6865	0.5774	13677	943.5
1702	3216.4	3.5566	0.581	13705	952
1703	3208.6	3.5059	0.5845	13732	960
1704	3196.5	3.42725	0.5882	13732	968.5
1705	3185.5	3.45575	0.5926	13732	973
1706	3180.1	3.42065	0.5958	13746	980
1707	3171.1	3.46215	0.5982	13774	984.5
1708	3163.3	3.51145	0.5997	13746	988
1709	3157.3	3.87245	0.598	12384	886.5
1710	3157.7	3.97505	0.5961	12233	852.5
1711	3155.7	4.06205	0.5945	12233	840
1712	3155.9	4.16335	0.5914	12219	833
1713	3168.1	4.24265	0.5914	12219	827.5
1714	3168.9	4.24785	0.5896	12191	820
1715	3168.5	4.24525	0.589	12191	816.5
1716	3168.4	4.1446	0.5875	12191	812
1717	3162.5	4.10625	0.587	12178	809
1718	3161.6	4.1004	0.5861	12178	805.5
1719	3170.5	4.25825	0.5837	12178	803
1720	3168.2	4.2433	0.582	12178	801
1721	3165.9	4.22835	0.58	12178	798.5
1722	3160.6	4.1939	0.578	12178	797.5
1723	3154.5	4.15425	0.5765	12191	796.5
1724	3147.9	4.11135	0.5753	12219	796
1725	3152.6	4.1419	0.5741	12233	797
1726	3156.2	4.1653	0.5742	12797	840.5
1727	3157.6	4.1744	0.5744	13155	881
1728	3167.4	4.0381	0.5756	13526	918
1729	3177.8	4.1057	0.5764	13540	929
1730	3188.7	4.07655	0.5779	13554	937
1731	3194.2	4.0123	0.5795	13567	945
1732	3200.5	3.95325	0.5807	13567	949
1733	3211.1	3.92215	0.582	13567	953.5
1734	3217.3	3.96245	0.5833	13567	957
1735	3219.5	3.77675	0.5856	13540	956
1736	3224.4	3.8086	0.5863	13388	945.5
1737	3224.9	3.81185	0.5875	12989	911.5
1738	3227.2	3.8268	0.5883	12989	905
1739	3221	3.7865	0.5887	12838	891
1740	3222.3	3.79495	0.5892	12811	886.5
1741	3221	3.8865	0.5894	12811	882.5
1742	3223.1	3.90015	0.5896	12811	880
1743	3224.1	3.90665	0.5891	12811	878.5
1744	3225.6	3.9164	0.5891	12811	877.5
1745	3231.7	3.85605	0.5894	12811	875.5
1746	3233.7	3.86905	0.5889	12811	874.5
1747	3231.3	3.85345	0.5896	12811	874
1748	3232.9	3.86385	0.5889	12811	873
1749	3230.7	3.84955	0.5895	12811	872
1750	3231	3.8515	0.5909	12811	871
1751	3225.2	3.8138	0.5913	12811	870.5
1752	3220.9	3.78585	0.5921	12728	861
1753	3219.8	3.8787	0.5917	12356	833.5
1754	3222.8	3.9982	0.5896	12233	819.5
1755	3229.2	4.0398	0.588	12233	815
1756	3240.2	4.2113	0.585	12191	811
1757	3244.9	4.24185	0.5838	12040	799
1758	3249.6	4.1724	0.5811	11957	786.5
1759	3254.4	4.2036	0.5794	11944	783
1760	3253.5	4.09775	0.5783	11916	780
1761	3256.9	4.11985	0.5763	11944	776.5
1762	3255.8	4.0127	0.5758	11916	774
1763	3258	4.027	0.5751	11944	771.5
1764	3258.5	3.93025	0.5747	12563	832
1765	3250.8	3.8802	0.5738	13182	874.5
1766	3247.7	3.76005	0.5739	13320	894.5
1767	3248	3.762	0.5744	13457	913
1768	3246.2	3.7503	0.5747	13540	931.5
1769	3251.8	3.6867	0.5761	13595	941.5
1770	3256.8	3.7192	0.5778	13677	954.5
1771	3254.6	3.6049	0.5804	13691	961.5
1772	3256.6	3.6179	0.5825	13609	952
1773	3255	3.7075	0.5833	12494	875
1774	3253.4	3.7971	0.582	12054	830
1775	3253.2	3.7958	0.5807	12012	816
1776	3255.9	3.91335	0.58	12012	810
1777	3254.8	3.9062	0.5788	12178	815
1778	3253.7	3.79905	0.5799	12811	896.5
1779	3242.5	3.72625	0.5799	13554	930
1780	3226.9	3.72485	0.5783	13691	953
1781	3219.3	3.77545	0.5776	13732	965
1782	3212.9	3.63385	0.5793	13746	973
1783	3204.5	3.37925	0.5856	13746	976.5
1784	3178.6	3.2109	0.5914	13760	981
1785	3145.9	2.99835	0.6004	13732	983.5
1786	3127.5	3.27875	0.6013	13774	989.5
1787	3085.3	3.40445	0.6022	13760	990.5
1788	3076.3	3.74595	0.5987	13774	995
1789	3062.4	4.2556	0.5913	13801	999.5
1790	3052.3	4.48995	0.5855	13829	1002.5
1791	3057.7	4.72505	0.5797	13526	987
1792	3060.7	4.84455	0.5724	12288	882
1793	3060.3	4.84195	0.5668	12659	942
1794	3069.1	4.79915	0.5641	13691	977
1795	3082.5	4.78625	0.5606	13746	987
1796	3096.2	4.7753	0.5586	13746	991.5
1797	3117.3	4.71245	0.557	13746	994.5
1798	3135.2	4.6288	0.5565	13746	997
1799	3149.7	4.52305	0.5557	13760	1000
1800	3162.8	4.4082	0.5557	13760	1001
1801	3172.7	4.27255	0.5558	13760	1002
1802	3168.9	4.24785	0.5542	13774	1004
1803	3171.7	4.26605	0.5518	13801	1007.5
1804	3181	4.2265	0.5519	13774	1009.5
1805	3181.4	4.1291	0.5519	13774	1009
1806	3188.6	3.9759	0.554	13774	1010.5
1807	3189	3.8785	0.556	13774	1010.5
1808	3181.4	3.8291	0.5576	13774	1010.5
1809	3177.8	3.7057	0.5596	13760	1010.5
1810	3166.3	3.63095	0.5627	13760	1011.5
1811	3171.1	3.56215	0.5659	13746	1010
1812	3177.3	3.60245	0.5683	13746	1009.5
1813	3178.2	3.7083	0.5708	13746	1010
1814	3184.1	3.74665	0.5728	13746	1010.5
1815	3179.7	3.61805	0.5765	13677	997
1816	3181.9	3.63235	0.5792	13196	961
1817	3179.4	3.7161	0.5805	13182	954.5
1818	3181.5	3.72975	0.5818	13182	949.5
1819	3180.6	3.8239	0.5833	13182	945
1820	3180.4	3.8226	0.5839	12852	915.5
1821	3184	3.846	0.5843	12769	904
1822	3186.4	3.8616	0.5848	12742	896
1823	3185.2	3.9538	0.5846	12742	891.5
1824	3185.8	3.9577	0.5847	12742	888
1825	3187.8	3.9707	0.5848	12742	884
1826	3192.1	3.89865	0.5843	12742	881
1827	3196.1	4.02465	0.5839	12742	879
1828	3200.6	4.0539	0.5836	12742	876.5
1829	3205.2	4.0838	0.5828	12742	875
1830	3214.3	4.04295	0.5823	12742	873
1831	3223.6	4.0034	0.582	12728	871
1832	3229.4	4.0411	0.581	12714	868.5
1833	3237.1	4.09115	0.5803	12714	866.5
1834	3243.2	4.1308	0.5796	12714	866
1835	3252.4	4.0906	0.5783	12714	864
1836	3258.2	4.0283	0.5782	12728	863.5
1837	3262.6	4.0569	0.5771	12714	863
1838	3270.4	4.0076	0.5766	12714	862
1839	3274.6	4.0349	0.5765	12714	861
1840	3280.9	3.97585	0.5759	12714	860
1841	3289.8	4.0337	0.5744	12522	849.5
1842	3294.8	3.9662	0.5736	12398	833.5
1843	3301.8	4.0117	0.5726	12384	830
1844	3305.1	3.93315	0.5717	12384	827
1845	3311.2	3.9728	0.5703	12370	824.5
1846	3313.1	3.88515	0.5696	12370	822
1847	3316.3	3.90595	0.569	12370	820
1848	3315.1	3.79815	0.569	12356	817.5
1849	3313.3	3.78645	0.5684	12356	816.5
1850	3309.1	3.75915	0.5686	12356	815.5
1851	3306.4	3.7416	0.5677	12356	815
1852	3309	3.7585	0.5675	12370	814
1853	3306.4	3.7416	0.568	12370	813
1854	3301.4	3.7091	0.5677	12370	812.5
1855	3299.7	3.69805	0.5669	12370	812
1856	3302.1	3.71365	0.5674	12370	811
1857	3300.7	3.80455	0.5671	12356	810
1858	3300.5	3.80325	0.5668	12370	809.5
1859	3299.2	3.7948	0.5674	12356	809.5
1860	3297.9	3.78635	0.5674	12370	809.5
1861	3294.9	3.76685	0.5667	12370	809
1862	3293.9	3.86035	0.5662	12370	808.5
1863	3293.1	3.85515	0.5662	12370	808.5
1864	3294.1	3.86165	0.5659	12370	808
1865	3292	3.848	0.565	12384	807.5
1866	3292.6	3.8519	0.5652	12989	857.5
1867	3284.1	3.79665	0.5653	13141	878.5
1868	3276.4	3.8466	0.5625	13223	891.5
1869	3274.9	3.93685	0.5594	13347	915.5
1870	3273.7	4.02905	0.5565	13554	935
1871	3276.1	4.14465	0.5544	13567	941.5
1872	3270.8	4.1102	0.553	13622	949.5
1873	3273.3	4.02645	0.5522	13636	958.5
1874	3275.7	3.84205	0.5555	13622	961
1875	3269.1	3.69915	0.5586	13540	957.5
1876	3254.8	3.5062	0.562	13457	952
1877	3238.3	3.39895	0.5652	13457	951.5
1878	3223.9	3.40535	0.5671	13430	952
1879	3220.7	3.58455	0.5682	13457	954
1880	3219.8	3.6787	0.5692	13457	954
1881	3217.4	3.6631	0.5703	13457	955
1882	3215.2	3.7488	0.5707	13457	956
1883	3210.2	3.7163	0.5713	13457	957
1884	3213	3.7345	0.5733	13457	958
1885	3213	3.7345	0.5749	13402	957
1886	3213.1	3.73515	0.5771	13044	911.5
1887	3215.3	3.74945	0.5767	12659	886.5
1888	3216.2	3.8553	0.5766	12645	879.5
1889	3216.9	3.85985	0.5766	13086	913.5
1890	3232.6	3.9619	0.577	13196	921
1891	3237.4	3.8931	0.577	13210	924
1892	3253.3	3.99645	0.5769	13127	914.5
1893	3262.7	3.95755	0.5757	12783	886.5
1894	3270.9	4.01085	0.5747	12645	871.5
1895	3282.8	4.0882	0.5734	12590	864.5
1896	3295.7	4.07205	0.5717	12577	859
1897	3304.4	4.0286	0.5708	12577	855.5
1898	3309.7	3.96305	0.5708	12563	853
1899	3312.7	3.88255	0.5701	12563	851
1900	3310.7	3.76955	0.5701	12563	848
1901	3308.8	3.7572	0.5705	12563	847
1902	3309	3.6585	0.5708	12563	845
1903	3311.9	3.67735	0.5708	12315	826
1904	3311.6	3.7754	0.5698	12288	820.5
1905	3312.7	3.78255	0.5693	12288	817.5
1906	3309.4	3.7611	0.569	12288	815
1907	3314.8	3.7962	0.5686	12288	812
1908	3311	3.7715	0.5679	12288	810.5
1909	3310.2	3.6663	0.5685	12288	809
1910	3308.8	3.6572	0.5682	12288	808
1911	3308.3	3.65395	0.5681	12288	806
1912	3309.9	3.66435	0.5681	12288	804.5
1913	3309	3.7585	0.5666	12288	804
1914	3309.7	3.76305	0.5659	12288	802.5
1915	3308.1	3.75265	0.5664	12288	802.5
1916	3311	3.7715	0.5656	12288	802
1917	3311.5	3.77475	0.5648	12288	801
1918	3313.5	3.68775	0.5649	12288	800
1919	3315.1	3.79815	0.5641	12288	799.5
1920	3316.5	3.80725	0.5629	12288	798.5
1921	3318.4	3.7196	0.5627	12288	798
1922	3318.3	3.71895	0.5625	12288	798
1923	3324.1	3.75665	0.5623	12288	797.5
1924	3321	3.6365	0.5619	12288	797.5
1925	3313.5	3.78775	0.5585	12301	797.5
1926	3310.7	3.76955	0.5553	12329	799.5
1927	3304.3	3.82795	0.5524	12356	802
1928	3305.9	3.83835	0.5507	12370	803
1929	3305.6	3.8364	0.5495	12384	804
1930	3309.7	3.86305	0.5484	12370	804
1931	3309.9	3.76435	0.5489	12370	803.5
1932	3310.6	3.7689	0.549	12522	824
1933	3311.3	3.67345	0.5504	13113	873
1934	3312.1	3.47865	0.5536	13691	926
1935	3315.2	3.3988	0.557	13664	938.5
1936	3310.4	3.3676	0.5594	13691	945
1937	3290.9	3.34085	0.5582	13732	960
1938	3283.1	3.49015	0.558	13760	968
1939	3291.1	3.34215	0.5635	13746	972
1940	3277.4	3.1531	0.5678	13774	979.5
1941	3264.4	3.0686	0.5737	13746	980
1942	3240.6	3.0139	0.5773	13746	983
1943	3240	3.31	0.5804	13774	990
1944	3207.3	3.39745	0.579	13774	993
1945	3192.9	3.70385	0.5754	13801	995
1946	3176.7	3.79855	0.5731	13815	998.5
1947	3172.8	3.8732	0.5708	13801	1000
1948	3175.7	4.09205	0.5678	13815	1002.5
1949	3174.2	4.0823	0.5664	13801	1003.5
1950	3179.9	4.11935	0.5642	13801	1005.5
1951	3185.4	4.1551	0.5631	13801	1007
1952	3199.8	4.2487	0.5615	13801	1007
1953	3221.6	4.2904	0.5599	13801	1008.5
1954	3247	4.3555	0.5577	13801	1009.5
1955	3273.6	4.3284	0.5558	13774	1009
1956	3293.6	4.3584	0.5518	13801	1010
1957	3337.3	4.64245	0.545	13815	1013
1958	3389	4.8785	0.5381	13801	1013
1959	3441.3	5.11845	0.5289	13815	1015.5
1960	3499.2	5.1948	0.5208	13471	965.5
1961	3579.6	5.6174	0.5072	12797	944
1962	3644	5.836	0.4945	13182	952.5
1963	3706.4	5.8416	0.4837	13265	953.5
1964	3766.6	5.7329	0.4746	13746	998
1965	3820.6	5.4839	0.4638	13746	1001.5
1966	3850.9	5.18085	0.4571	13774	1006.5
1967	3869.4	4.7011	0.4526	13801	1009.5
1968	3873.4	4.2271	0.4516	13801	1013
1969	3872.5	3.72125	0.4552	13774	1012.5
1970	3864.2	3.2673	0.46	13760	1012.5
1971	3853.1	2.79515	0.4684	13760	1012.5
1972	3836.6	2.5879	0.4759	13746	1012.5
1973	3815.8	2.3527	0.4832	13760	1013
1974	3802.8	2.2682	0.4902	13760	1013.5
1975	3792.2	2.2993	0.4954	13746	1012.5
1976	3778.8	2.3122	0.4997	13388	983.5
1977	3764.1	2.41665	0.5044	13333	976
1978	3749.1	2.31915	0.5097	13636	1001.5
1979	3728.5	2.38525	0.5136	13746	1008.5
1980	3697.4	2.2831	0.5192	13760	1011.5
1981	3664.4	2.2686	0.5238	13774	1013.5
1982	3631.1	2.25215	0.5296	13774	1014.5
1983	3594.5	2.11425	0.5365	13774	1015
1984	3553.1	1.94515	0.5484	13760	1014.5
1985	3513.1	2.08515	0.5529	13760	1015
1986	3468.4	1.9946	0.5596	13760	1014
1987	3413.5	1.93775	0.5697	13760	1014
1988	3375.4	1.9901	0.5766	13746	1013
1989	3350	2.125	0.5832	13746	1012
1990	3324.7	2.26055	0.5892	13746	1012
1991	3298.9	2.39285	0.5949	13732	1010.5
1992	3282.7	2.68755	0.5981	13732	1006
1993	3271.6	2.9154	0.6001	13155	963
1994	3269.9	3.20435	0.6006	12632	906
1995	3271.4	3.6141	0.5972	11875	848.5
1996	3287	3.9155	0.593	11407	815
1997	3376.7	4.49855	0.5697	12026	816.5
[truncated: 984 more rows]

## Sheet: Mission 6
Real Flight Parameters - GSP Input
Time [s]	Altitude [m]	dT [K]	Mach [-]	N [RPM]	EGT [K]
0	50	5.675	0.0088	8944	900
1	50.4	5.6776	0.021	10609	853.5
2	51	5.5815	0.0182	13292	932.5
3	50.7	5.57955	0.0033	13636	931.5
4	50.4	5.5776	0.0115	13732	942
5	50.7	5.47955	0.0089	13746	949.5
6	50.3	5.47695	0.008	13760	957.5
7	50.3	5.47695	0.008	13760	960
8	50.2	5.4763	0.0162	10870	823
9	50.8	4.7802	0.0212	6797	893.5
10	51.5	4.78475	0.0219	8449	873.5
11	51	4.7815	0.0094	10100	825.5
12	51.4	4.7841	0.0183	12535	881.5
13	51	4.7815	0.0144	13677	925
14	51.2	4.7828	0.0174	13732	934.5
15	51.1	4.78215	0.0201	13746	942.5
16	50.8	4.7802	0.0125	13774	950
17	50.6	4.7789	0.0151	13801	957.5
18	51.2	4.7828	0.0205	13801	964
19	51.4	4.8841	0.0132	13801	968
20	51.2	4.7828	0.0167	13801	971.5
21	51.6	4.7854	0.0054	13801	975.5
22	51.9	4.78735	0.0287	13815	978.5
23	52.1	4.78865	0.0261	13815	982
24	51.8	4.7867	0.0438	13815	983.5
25	51.4	4.6841	0.0576	13815	987
26	52	4.588	0.0604	13815	988
27	50.7	4.57955	0.0665	13815	989.5
28	50.8	4.4802	0.0845	13815	991.5
29	51	4.5815	0.0832	13815	992
30	51	4.6815	0.0969	13815	993.5
31	50.2	4.5763	0.1001	13815	994.5
32	50.7	3.87955	0.1023	13801	994.5
33	50.4	3.7776	0.1179	13815	995.5
34	51.4	3.6841	0.132	13801	997
35	49.2	3.5698	0.142	13801	997
36	50.2	3.6763	0.1365	13801	997.5
37	49	3.3685	0.1518	13801	998
38	49.5	3.27175	0.1562	13801	998.5
39	49.1	3.26915	0.1579	13801	1000
40	49.2	3.3698	0.1629	13774	998.5
41	45.3	3.34445	0.1751	13774	999
42	37.5	3.29375	0.1661	13801	1001
43	43.3	3.13145	0.184	13801	1001
44	51.1	3.18215	0.1887	13801	1001.5
45	52.4	3.0906	0.1957	13801	1002
46	55.2	3.0088	0.2039	13801	1002
47	58	2.927	0.2105	13774	1002.5
48	59.7	2.93805	0.2105	13774	1003
49	61.6	2.9504	0.2131	13801	1004
50	62.6	2.7569	0.2277	13801	1005
51	65.8	2.7777	0.2334	13801	1005
52	67.5	2.68875	0.2403	13801	1004.5
53	70.3	2.40695	0.2485	13801	1004.5
54	73.5	2.62775	0.2491	13801	1005
55	76	2.544	0.255	13801	1004.5
56	78.1	2.65765	0.2596	13801	1003.5
57	80.8	2.7752	0.2601	13801	1003
58	84.7	2.70055	0.2669	13801	1002
59	87.6	2.5194	0.2763	13801	1002
60	89.2	2.6298	0.2807	13801	1001
61	93	2.8545	0.2795	13801	1001.5
62	97.8	2.7857	0.2884	13774	1001.5
63	102	2.613	0.296	13774	1001
64	103.5	2.32275	0.3088	13774	1001.5
65	110.2	2.3663	0.3112	13774	1001
66	117	2.5105	0.3147	13774	1000.5
67	120.3	2.63195	0.3185	13774	1001
68	126.3	2.67095	0.3218	13774	1001
69	127.3	2.57745	0.3278	13774	1001
70	133.8	2.2197	0.3371	13774	1001
71	140.7	2.76455	0.3303	13774	1001
72	145.9	2.39835	0.3399	13774	1001.5
73	150.6	2.5289	0.3431	13774	1001.5
74	161.3	2.59845	0.3455	13774	1002
75	168	2.642	0.3528	13774	1002
76	173.7	2.57905	0.3592	13774	1002
77	182.4	2.4356	0.3687	13622	992.5
78	189.5	2.38175	0.3749	13223	950
79	195.3	2.51945	0.3723	12907	914
80	203.2	2.7708	0.3729	12700	898
81	209.1	2.30915	0.3834	12673	888.5
82	220.4	2.4826	0.3829	12659	877
83	229.1	2.53915	0.3829	12453	862
84	237.4	2.7931	0.3775	12439	856.5
85	247.4	2.7581	0.3778	12425	851
86	263.2	2.8608	0.3752	12439	845
87	272	2.518	0.3829	12398	841.5
88	284.1	2.49665	0.3831	12398	839
89	293.3	2.65645	0.3773	12398	835.5
90	305.2	2.4338	0.3789	12398	833.5
91	314.2	2.4923	0.3778	12384	831
92	322.6	2.4469	0.3776	12398	830
93	333.5	2.31775	0.377	12398	828
94	341.8	2.2717	0.3778	12384	826
95	351.2	2.5328	0.374	12384	825
96	353.8	2.2497	0.3784	12384	824
97	361.2	2.1978	0.379	12384	822.5
98	363.9	2.31535	0.3766	12398	821.5
99	364.9	2.42185	0.3742	12384	821
100	367.8	2.2407	0.3816	12384	820
101	367.4	2.3381	0.3839	12398	820
102	369.7	2.35305	0.3813	12398	819
103	370.3	2.15695	0.3825	12398	818.5
104	370.7	2.35955	0.3822	12398	818.5
105	376.1	2.29465	0.3841	12425	818
106	381.2	1.9278	0.3952	12425	817.5
107	387.2	2.0668	0.3916	12398	816.5
108	391.9	1.89735	0.3952	12425	816
109	395.8	1.9227	0.397	12398	816
110	400.5	1.95325	0.3976	12398	815.5
111	403.3	1.77145	0.4031	12425	815.5
112	405	1.5825	0.4089	12425	815
113	403.8	1.6747	0.4089	12425	815
114	405.2	1.7838	0.4076	12425	815
115	404.1	1.67665	0.4113	12425	814
116	402.1	1.86365	0.4091	12439	814.5
117	405.8	1.7877	0.4115	12425	813.5
118	405.3	1.88445	0.4085	12425	814
119	404.8	1.9812	0.4057	12439	813.5
120	409.6	1.8124	0.4056	12453	814.5
121	417.1	1.96115	0.4065	12467	816
122	424.2	2.1073	0.4055	12508	818.5
123	430.8	2.3502	0.4039	12508	819.5
124	439.2	2.2048	0.4064	12508	819.5
125	447.8	1.8607	0.4108	12508	819.5
126	451.6	1.7854	0.4136	12508	819.5
127	457.4	2.0231	0.4106	12508	820
128	459.9	1.73935	0.415	12508	819.5
129	464.1	1.56665	0.4186	12494	818.5
130	464.9	1.47185	0.4213	12494	818
131	463.7	1.46405	0.4229	12494	818
132	464.1	1.56665	0.4193	12494	817.5
133	462.4	1.6556	0.4217	12494	817.5
134	463.2	1.5608	0.4218	12494	817
135	463	1.5595	0.4254	12494	817
136	459	1.5335	0.428	12494	817
137	459.9	1.63935	0.4246	12494	817
138	457	1.7205	0.4227	12494	817
139	459.2	1.8348	0.4193	12494	817
140	460.3	1.64195	0.4265	12467	817
141	459.9	1.53935	0.4275	12494	817
142	459.3	1.73545	0.4258	12494	817
143	459.9	1.43935	0.4327	12494	816.5
144	455.4	1.6101	0.4283	12494	816.5
145	449.4	1.4711	0.4307	12494	816
146	447	1.5555	0.43	12508	816.5
147	438.8	1.2022	0.439	12494	816
148	435.8	1.4827	0.436	12494	816
149	431.4	1.6541	0.4316	12494	816
150	431.2	1.2528	0.4418	12494	816.5
151	430.1	1.24565	0.4465	12494	816.5
152	431.1	1.65215	0.4455	12508	816
153	435.6	1.6814	0.4449	12191	796
154	436.8	1.4892	0.4472	12026	784
155	443	1.8295	0.442	11957	779.5
156	445.1	1.64315	0.4484	11944	776.5
157	448.9	1.76785	0.4473	11889	770.5
158	452.9	1.89385	0.444	11847	767.5
159	455.7	1.91205	0.4428	11737	757.5
160	457.3	1.72245	0.4443	11476	746
161	456.2	1.7153	0.4455	11435	743
162	457.3	2.02245	0.4389	11435	741
163	457.5	1.92375	0.4383	11435	739
164	460.9	1.84585	0.4387	11421	736.5
165	457.1	2.02115	0.4344	11421	735
166	460.3	1.74195	0.4417	11435	734.5
167	459.9	1.73935	0.4419	11435	733
168	459.6	1.7374	0.4402	11435	732
169	459.9	1.93935	0.4351	11435	731.5
170	459.4	2.0361	0.4329	11421	730.5
171	464.2	2.0673	0.4281	11435	730
172	461.2	2.0478	0.4246	11435	729.5
173	462.9	1.85885	0.4294	11435	729
174	463.4	1.7621	0.4306	11435	728.5
175	463.2	1.4608	0.4379	11435	728
176	465.2	1.8738	0.4314	11435	727.5
177	464.4	1.7686	0.4327	11435	726.5
178	462.8	1.7582	0.4312	11435	726.5
179	463.8	1.7647	0.4317	11435	726
180	464.4	1.8686	0.427	11421	726
181	462.7	1.85755	0.4268	11435	726
182	466	2.079	0.4198	11421	725.5
183	463.9	1.86535	0.4255	11421	725.5
184	463.2	1.8608	0.4259	11435	725
185	460.6	1.5439	0.4285	11421	725
186	463	1.8595	0.4259	11421	724.5
187	464	1.666	0.4311	11435	724
188	464.5	2.06925	0.4224	11435	724.5
189	463.3	1.86145	0.4248	11435	724
190	465.1	1.77315	0.4255	11421	724
191	467	1.9855	0.4211	11421	724
192	467.1	1.78615	0.4227	11421	724
193	466.8	1.8842	0.4195	11421	724
194	464.1	1.76665	0.4204	11407	723
195	464.5	1.96925	0.415	11366	722
196	463.4	1.8621	0.4148	11366	721.5
197	461.4	1.6491	0.4188	11366	721.5
198	461.5	1.44975	0.4232	11256	715
199	461.4	1.6491	0.4227	11201	714
200	461.2	1.8478	0.4174	11214	713.5
201	459	1.7335	0.4224	11201	712.5
202	458.2	1.5283	0.4283	11214	712
203	460	1.84	0.4249	11201	711.5
204	459.7	1.93805	0.4227	11201	711.5
205	457.7	1.82505	0.4241	11201	711
206	458.4	1.8296	0.4226	11201	711
207	460.8	1.7452	0.4231	11201	710.5
208	459	2.0335	0.4153	11187	710
209	454	2.101	0.4113	11187	710
210	453.5	2.09775	0.4092	11187	710
211	454.9	1.90685	0.4099	11201	710.5
212	462.5	1.65625	0.4168	11201	710.5
213	459.8	1.6387	0.415	11214	710.5
214	461.3	1.74845	0.4128	11214	710.5
215	457.4	1.9231	0.4079	11201	711
216	453.7	1.59905	0.4132	11214	711
217	454.2	1.8023	0.4116	11214	711
218	450.8	1.7802	0.4122	11118	706
219	449.5	1.57175	0.4176	11063	705
220	453.2	1.8958	0.4122	11063	704
221	447.7	2.06005	0.4078	11049	703
222	452.5	1.99125	0.4074	11049	704
223	451.7	1.98605	0.4057	11022	703.5
224	451	1.8815	0.408	10925	705
225	448.8	1.7672	0.4111	10884	707
226	450.1	1.97565	0.4077	10884	707.5
227	449.3	2.17045	0.4039	10870	707.5
228	447.8	2.2607	0.3989	10870	708
229	446.6	1.9529	0.4036	10857	708
230	447.4	2.0581	0.4	10857	708
231	449.1	2.06915	0.4002	10857	708
232	449.8	1.8737	0.4035	10857	708
233	450.2	2.0763	0.3973	10857	707.5
234	446.5	2.15225	0.3949	10870	708.5
235	448.9	2.06785	0.3946	10857	708.5
236	450.6	1.9789	0.3949	10857	708
237	446.3	1.95095	0.3956	10843	708
238	444.9	1.94185	0.3939	10857	708
239	447.1	1.85615	0.3961	10843	708
240	442.9	1.82885	0.3947	10843	708
241	442.6	1.8269	0.3959	10843	708
242	441	1.8165	0.3941	10843	708
243	439.3	2.00545	0.3899	10843	708
244	440.5	1.91325	0.3915	10843	708
245	439.8	1.8087	0.3917	10815	708
246	438.5	2.00025	0.3869	10843	708
247	437.1	1.79115	0.3875	10843	708
248	438.2	2.0983	0.3809	11049	715
249	436	1.784	0.3874	11214	715
250	433	1.8645	0.3898	11269	714
251	435.7	1.78205	0.3888	11269	713.5
252	432	1.858	0.3913	11283	714
253	433	1.7645	0.3941	11283	714.5
254	434.8	1.9762	0.3895	11283	714.5
255	434.6	1.8749	0.3887	11283	715
256	434	1.871	0.3881	11283	715.5
257	433.5	1.76775	0.39	11283	715.5
258	431.4	1.8541	0.3875	11366	719.5
259	434.2	1.7723	0.388	11393	720.5
260	433.5	1.86775	0.3863	11407	721
261	435.2	1.7788	0.3889	11407	721.5
262	433.9	1.67035	0.3926	11407	721.5
263	435.7	1.58205	0.3946	11421	722
264	437.1	1.89115	0.3861	11421	722.5
265	437.4	1.8931	0.3884	11435	722.5
266	435.3	1.77945	0.39	11421	722.5
267	435.7	1.78205	0.3892	11421	723
268	434.2	1.8723	0.3884	11421	723
269	434	1.671	0.3918	11421	723.5
270	435.6	1.7814	0.3876	11421	723.5
271	434.5	1.47425	0.3976	11421	723.5
272	435.3	1.67945	0.3944	11435	723.5
273	434.4	1.7736	0.3939	11421	723.5
274	431.8	1.7567	0.3923	11435	724
275	430.7	1.74955	0.3935	11421	723.5
276	429.9	1.74435	0.3929	11421	723.5
277	429.7	1.84305	0.391	11421	724
278	428.1	1.73265	0.392	11435	724
279	423.9	1.70535	0.3908	11421	724
280	426	1.919	0.389	11421	724.5
281	425.5	1.91575	0.3881	11421	725
282	426.5	1.82225	0.3929	11421	724.5
283	427.7	1.83005	0.3878	11421	724.5
284	424.9	1.61185	0.3916	11421	724
285	427.9	1.73135	0.3922	11421	724
286	429.2	1.7398	0.3934	11435	724.5
287	428.4	2.0346	0.3875	11421	724.5
288	428.7	1.93655	0.3858	11421	724.5
289	426.3	1.72095	0.3893	11421	725
290	423.8	1.5047	0.3934	11421	724.5
291	425	1.6125	0.3923	11421	724.5
292	426.6	1.7229	0.3908	11421	724.5
293	425.1	1.61315	0.3924	11421	724
294	425.7	1.71705	0.3901	11421	724
295	425.3	1.71445	0.3886	11421	724.5
296	428.5	1.23525	0.3987	11421	724.5
297	427.5	1.62875	0.3933	11421	724
298	430.7	1.74955	0.3924	11421	724
299	427.5	1.92875	0.3873	11421	724.5
300	428.9	1.83785	0.3884	11421	724.5
301	429.3	1.74045	0.3885	11421	725
302	430.4	1.6476	0.3878	11421	724.5
303	429.5	1.64175	0.3877	11421	724.5
304	428.3	1.63395	0.3875	11421	724.5
305	430	1.545	0.3869	11435	725
306	428.9	1.43785	0.3893	11545	732.5
307	430.3	1.44695	0.3906	11710	737.5
308	431	1.0515	0.4021	11765	740
309	431.7	1.45605	0.3957	11779	742
310	432.7	1.36255	0.3964	11779	743
311	431.7	1.55605	0.3932	11779	744
312	428.9	1.43785	0.3939	11779	744.5
313	432.6	1.5619	0.3923	11765	744.5
314	435.1	1.67815	0.3909	11765	745
315	440.1	1.61065	0.3901	11765	745
316	440.6	1.5139	0.3922	11765	745
317	441.8	1.5217	0.3902	11765	745.5
318	443.7	1.43405	0.3897	11765	745
319	442.2	1.4243	0.3905	11765	745.5
320	443.7	1.23405	0.3921	11820	755
321	441.1	1.21715	0.3932	12150	766
322	441.8	1.3217	0.3942	12178	769
323	441.3	1.21845	0.3973	12191	772.5
324	438.6	1.2009	0.399	11957	760
325	437.5	1.19375	0.4005	11737	749.5
326	437.4	1.2931	0.3998	11600	743.5
327	435.9	1.28335	0.398	11490	737.5
328	430.4	1.2476	0.3978	11476	735.5
329	427.3	1.22745	0.399	11214	725.5
330	422	1.193	0.3978	11159	726
331	419.7	1.07805	0.4021	13499	872.5
332	413.7	0.93905	0.4077	13567	891
333	406.5	0.79225	0.412	13691	918.5
334	402	0.763	0.4164	13732	931.5
335	402.5	0.66625	0.4198	13746	939.5
336	398.1	0.63765	0.4243	13774	951.5
337	398.5	0.44025	0.431	13774	957
338	401.9	0.46235	0.4388	13182	909.5
339	401.1	0.65715	0.4389	12384	843.5
340	399.2	0.8448	0.439	12439	839.5
341	398.5	0.94025	0.44	12453	832
342	400	0.85	0.4416	12356	825
343	402.5	0.96625	0.4402	11297	768.5
344	404.1	1.07665	0.4379	11132	753.5
345	409.2	1.1098	0.4356	10636	736
346	442.2	1.5243	0.3731	9233	739.5
347	442.8	1.4282	0.3718	11063	758
348	442.5	1.12625	0.3758	13595	883
349	439.2	0.9048	0.3818	13636	902.5
350	437.1	0.69115	0.3863	12645	846.5
351	431.9	0.65735	0.3882	12728	847.5
352	430.1	0.64565	0.391	12604	812
353	429.9	0.64435	0.3919	12150	795.5
354	429.8	0.7437	0.3919	11682	770.5
355	430.8	0.6502	0.3927	11710	765.5
356	432.2	0.7593	0.392	11435	751.5
357	435.3	0.77945	0.3936	11779	758
358	435.1	0.77815	0.3924	11214	731
359	437.1	0.79115	0.3918	10884	724
360	438	0.797	0.3909	11214	747.5
361	439.6	0.9074	0.3895	11022	722.5
362	443.6	0.8334	0.389	10774	718
363	446.9	0.85485	0.3884	10650	723.5
364	448.4	0.8646	0.384	10361	723.5
365	448	0.862	0.3832	10870	724
366	446.5	0.85225	0.3833	10912	720.5
367	445.5	0.74575	0.3837	10912	719
368	444.6	0.7399	0.384	11022	722.5
369	442.4	0.7256	0.3837	11187	721.5
370	442	0.723	0.384	11201	718.5
371	440.4	0.7126	0.384	11214	717.5
372	440.6	0.7139	0.3847	11214	716.5
373	439.7	0.70805	0.3843	11214	716.5
374	442	0.723	0.3842	11214	716
375	440.9	0.71585	0.3837	11214	716.5
376	441.3	0.71845	0.3838	11283	721.5
377	442	0.723	0.3842	12164	767.5
378	442	0.523	0.3873	12742	798
379	441.8	0.5217	0.389	12178	783
380	440.3	0.51195	0.3908	12535	800
381	442	0.523	0.3919	11214	723
382	437.3	0.69245	0.3883	10953	746.5
383	433.9	0.67035	0.3871	11545	744.5
384	434.3	0.57295	0.3898	11421	733.5
385	431.3	0.55345	0.3896	11503	731.5
386	434.5	0.67425	0.3883	10609	699.5
387	434.6	0.6749	0.3878	10237	697
388	435.3	0.67945	0.387	10980	730
389	438.5	0.70025	0.3863	10980	711.5
390	435.9	0.68335	0.3858	10939	718.5
391	437.1	0.69115	0.3851	11545	733.5
392	438.4	0.6996	0.3844	11641	735.5
393	439.8	0.6087	0.3849	11256	719
394	438.5	0.50025	0.3846	11187	716.5
395	436.4	0.5866	0.3851	11159	713
396	439.3	0.50545	0.3846	10939	707
397	440	0.51	0.3853	11063	719
398	440.4	0.5126	0.3852	11476	729
399	440.6	0.5139	0.385	11558	729
400	440.1	0.51065	0.3849	11558	729.5
401	439	0.5035	0.384	11146	708
402	444.7	0.54055	0.3828	10802	712
403	450.8	0.4802	0.3864	10912	715
404	458.9	0.53285	0.3847	11214	722.5
405	460.6	0.6439	0.3835	11572	733
406	462.2	0.6543	0.3822	11834	744.5
407	465.4	0.6751	0.3822	11627	734.5
408	467.6	0.5894	0.3825	11352	724.5
409	473.4	0.6271	0.3824	11008	708.5
410	477.7	0.75505	0.3801	10664	705
411	479.7	0.66805	0.3804	10925	726
412	481.2	0.7778	0.3794	11407	728.5
413	484.1	0.69665	0.3803	11201	711
414	485.9	0.60835	0.3795	11324	720.5
415	489.1	0.72915	0.3787	11256	715.5
416	492.2	0.6493	0.3789	11283	718.5
417	492.8	0.5532	0.3801	11421	723.5
418	494.9	0.66685	0.3777	11352	720
419	496.1	0.67465	0.3772	11077	708.5
420	497.4	0.6831	0.3771	10636	699.5
421	499.6	0.6974	0.3762	10857	716
422	498.4	0.5896	0.3764	11338	726.5
423	501.7	0.51105	0.3783	11902	750
424	502.6	0.5169	0.3803	12054	750.5
425	505.1	0.63315	0.3796	11187	718.5
426	510.8	0.7702	0.3759	10719	704
427	518.5	0.92025	0.3736	11063	725.5
428	526.1	0.86965	0.3709	10843	702
429	533.7	0.81905	0.3694	10815	711.5
430	540.9	0.76585	0.3692	11159	726.5
431	548.9	0.81785	0.3689	11847	747.5
432	554.1	0.65165	0.3704	11696	734.5
433	559.3	0.68545	0.3721	11283	721.5
434	563.8	0.8147	0.369	11146	715.5
435	565.3	0.82445	0.3678	11146	711
436	570.4	0.8576	0.3675	10815	709.5
437	571.4	0.7641	0.3673	10939	716
438	574.2	0.5823	0.3693	10953	715
439	573	0.5745	0.3699	10912	713
440	568.1	0.54265	0.3691	10870	713.5
441	567.5	0.63875	0.3682	11421	731.5
442	569	0.5485	0.3696	12535	793.5
443	569.4	0.6511	0.3705	12356	774.5
444	570.4	0.5576	0.3725	11847	750
445	570.1	0.55565	0.3742	11668	747.5
446	570.8	0.5602	0.3748	12356	784.5
447	569.5	0.55175	0.3752	11490	738
448	570.5	0.55825	0.3747	11228	727.5
449	570.2	0.5563	0.3743	11435	734.5
450	570	0.455	0.3754	11806	751
451	570.3	0.55695	0.376	11696	745
452	568.2	0.4433	0.3774	11201	722.5
453	569.9	0.45435	0.3776	11407	734.5
454	568.1	0.34265	0.3805	11682	741
455	568.2	0.4433	0.3792	11572	734
456	569.1	0.54915	0.379	11503	732
457	568.5	0.54525	0.3794	11503	732
458	570.1	0.55565	0.3801	11435	729.5
459	570.1	0.55565	0.3797	11324	724.5
460	568.4	0.5446	0.38	12219	774
461	569.7	0.45305	0.382	11490	733
462	569.2	0.4498	0.3824	11765	748.5
463	566.3	0.43095	0.3822	11531	725
464	568.7	0.44655	0.3832	11008	718
465	567.9	0.54135	0.3828	11627	741.5
466	566.8	0.4342	0.3816	11352	721
467	568.5	0.44525	0.3813	11393	728
468	569.1	0.34915	0.3823	11613	740.5
469	573.3	0.37645	0.3832	11696	733.5
470	573.8	0.3797	0.3837	12012	761
471	574.9	0.38685	0.3843	12178	767
472	578.5	0.41025	0.385	11847	756
473	580.3	0.42195	0.3851	12150	767.5
474	583.7	0.34405	0.3859	11751	749.5
475	588	0.372	0.3872	11779	749.5
476	588.5	0.47525	0.3865	11531	739
477	590.2	0.4863	0.3858	11476	734.5
478	593.9	0.41035	0.3869	12123	764
479	591.9	0.29735	0.389	12439	778.5
480	594.5	0.41425	0.3884	11902	757.5
481	593.1	0.30515	0.3892	11503	741.5
482	594.8	0.4162	0.3883	11407	734
483	595.7	0.42205	0.3885	11352	732.5
484	595.3	0.31945	0.3886	11366	727
485	597.5	0.43375	0.3875	10636	703.5
486	597.2	0.4318	0.3857	10292	700.5
487	597.5	0.43375	0.3835	10568	726
488	597.6	0.4344	0.3833	11875	753
489	595.2	0.3188	0.3851	11957	752
490	593.4	0.3071	0.3844	11985	753.5
491	593.5	0.40775	0.3833	11159	714
492	589.9	0.38435	0.3834	10747	712.5
493	581.5	0.32975	0.3823	10678	703.5
494	560.5	0.29325	0.3823	9990	691.5
495	382.6	0.0369	0.4002	8875	685.5
496	368.7	-0.25345	0.406	10292	706.5
497	338.3	0.34895	0.4002	10155	671.5
498	331.2	0.6028	0.3977	10306	684.5
499	331.7	0.80605	0.3921	10059	676.5
500	324	0.256	0.4019	10444	690.5
501	320.3	0.13195	0.4057	11352	727
502	321.7	0.34105	0.4036	11820	725
503	324.6	0.3599	0.403	11146	705
504	322.1	0.44365	0.4012	11779	735.5
505	324.1	0.65665	0.3963	10705	686
506	324.2	0.5573	0.3989	11008	721
507	332.2	0.4093	0.4053	10705	692.5
508	330.3	0.69695	0.3971	10127	691
509	325.5	0.66575	0.3939	10540	695
510	324.1	0.75665	0.3926	10292	701.5
511	323.4	0.7521	0.397	10705	700
512	323.2	1.0508	0.3842	10747	696
513	324	0.556	0.3926	10389	692
514	327.1	0.57615	0.3952	10513	697.5
515	331.9	0.80735	0.388	11022	711
516	333	1.2145	0.3796	10980	711.5
517	336.3	0.93595	0.3869	11022	710
518	332.4	0.8106	0.3859	11421	718.5
519	334	0.821	0.3849	10375	682.5
520	328.7	0.68655	0.3876	10939	716
521	326.4	0.4716	0.3964	11324	717
522	321	0.9365	0.3857	11063	703.5
523	320.9	0.93585	0.3839	10815	684
524	302.3	1.21495	0.3469	10980	714.5
525	304	1.426	0.3413	11077	703
526	304.6	1.4299	0.3406	10609	699
527	297.7	1.18505	0.3407	10843	711
528	302	1.213	0.3345	10595	700.5
529	293.5	1.35775	0.3151	10086	695.5
530	289.9	1.43435	0.3127	10444	709
531	288	1.522	0.3086	10733	712
532	288.8	1.5272	0.3059	10774	709.5
533	290.6	1.2389	0.3099	10815	712
534	285.7	1.20705	0.3074	11132	719
535	289.4	1.5311	0.2998	10953	708
536	295.5	1.27075	0.3072	11063	712.5
537	297.8	1.1857	0.3093	10526	698
538	292.8	1.3532	0.3045	10031	687
539	295.7	1.47205	0.2976	9838	691.5
540	289.9	1.23435	0.3027	10265	705
541	296.2	1.2753	0.2987	10334	697.5
542	289.9	1.33435	0.2886	9838	699.5
543	291.5	1.34475	0.2885	10306	707.5
544	290.6	1.1389	0.2887	10595	710
545	301.2	1.2078	0.2848	11159	747.5
546	289.3	1.03045	0.2823	11820	745
547	293.6	1.0584	0.2841	11710	740
548	291.2	0.8428	0.2895	11751	741
549	293.1	0.85515	0.2885	12040	758.5
550	297.7	0.98505	0.2872	12233	769
551	289.8	0.7337	0.2974	11916	756
552	297.8	0.8857	0.2947	12095	771
553	296	0.774	0.2982	12178	773.5
554	290.5	0.83825	0.2932	11572	746
555	284.7	0.90055	0.2907	11751	754.5
556	287.5	1.11875	0.2898	11366	734.5
557	291.9	0.74735	0.3016	11077	727
558	292.1	1.14865	0.2824	11627	749.5
559	289.4	1.1311	0.2884	11765	754.5
560	291	0.6415	0.2963	11503	743
561	294	0.661	0.2928	11668	749
562	284.3	0.59795	0.2944	11696	750
563	287.5	0.61875	0.2955	11696	750.5
564	287.9	1.12135	0.2838	11600	750
565	289.4	0.8311	0.2906	11352	737.5
566	292.1	0.94865	0.2898	11366	738
567	292.7	1.05255	0.2867	12178	781.5
568	297.5	0.78375	0.2935	12081	765.5
569	300.6	0.9039	0.2906	11902	766.5
570	289	0.7285	0.2925	12563	801.5
571	297	0.7805	0.2901	12054	775.5
572	291	0.8415	0.288	11077	731.5
573	291.9	0.74735	0.2911	11352	755.5
574	303	0.8195	0.2959	12329	791.5
575	300.3	0.80195	0.2948	12260	780
576	297.9	0.88635	0.2886	10980	734.5
577	293.4	0.7571	0.2865	11228	763.5
578	291.5	0.64475	0.2888	12081	780.5
579	284.7	0.80055	0.2843	11214	733
580	287.5	0.71875	0.2871	10499	720
581	290.9	0.64085	0.2882	10334	721.5
582	286.1	0.90965	0.2844	11737	773.5
583	284.5	0.99925	0.2861	11572	750
584	288.6	0.9259	0.2854	11531	740.5
585	283.8	0.6947	0.2858	11682	748
586	291.7	0.84605	0.2881	11503	750
587	286.8	0.8142	0.2894	11971	765
588	286.5	0.81225	0.2857	11696	753
589	282.2	1.0843	0.2834	11366	738
590	291.7	0.74605	0.2881	11159	732
591	279.1	0.66415	0.288	11063	729
592	273.9	0.63035	0.2872	10513	716.5
593	272.9	1.02385	0.28	10155	721.5
594	271.6	1.0154	0.2791	10526	720
595	271.9	0.81735	0.2832	11146	736.5
596	272.2	1.0193	0.2769	11366	735
597	276.2	1.1453	0.2727	11366	723.5
598	278.6	0.9609	0.2746	10636	708
599	279.6	1.0674	0.2697	10237	710.5
600	280.9	1.07585	0.2666	10581	715
601	283.7	1.09405	0.2526	9825	724.5
602	281	0.9765	0.2548	10664	735.5
603	292.8	0.8532	0.2572	11269	743
604	293.8	0.9597	0.2543	11682	746.5
605	304	1.126	0.2504	10636	699
606	304.9	1.13185	0.2459	10017	705
607	304.3	1.12795	0.245	9563	694
608	301.8	1.1117	0.2391	9618	719
609	300.8	1.1052	0.2374	10540	736.5
610	299.5	1.29675	0.2398	10843	729.5
611	301.8	1.4117	0.2374	10664	720
612	300.8	1.4052	0.2344	10458	715.5
613	300.2	1.3013	0.2332	10403	716.5
614	297.5	1.18375	0.2325	10705	733
615	294	1.261	0.2296	10678	721.5
616	295.7	1.27205	0.2313	10636	720.5
617	296.3	1.27595	0.2296	10458	717.5
618	295.9	1.27335	0.2306	10513	725.5
619	294.5	1.16425	0.231	10843	731
620	296.1	1.27465	0.2274	10540	719.5
621	296.3	1.17595	0.2333	10320	714.5
622	293.9	1.06035	0.2371	10320	716.5
623	295.6	1.3714	0.2315	10017	703
624	290.3	1.33695	0.2094	10306	728
625	292.5	1.45125	0.203	10568	722
626	291.5	1.34475	0.2034	10705	727
627	288.8	1.2272	0.2073	11022	739
628	287.6	1.3194	0.2054	10609	709
629	282.5	1.18625	0.1988	10705	735
630	280.9	1.17585	0.2019	10788	729
631	281.8	1.3817	0.2	10843	730
632	283.5	1.49275	0.1947	10884	730.5
633	282.5	1.48625	0.1936	10815	726.5
634	278.8	1.3622	0.1985	10747	726.5
635	276.1	1.44465	0.1902	10857	736
636	272.6	1.4219	0.1901	11338	743.5
637	269	0.9985	0.1969	11366	734.5
638	263	1.4595	0.1928	10265	721
639	262.7	1.45755	0.1903	10513	729
640	256.4	1.5166	0.1858	10719	741
641	253.1	1.39515	0.1903	11668	758.5
642	246.7	1.35355	0.1913	12054	770.5
643	246.4	1.3516	0.1935	12164	758.5
644	242.1	1.32365	0.1902	11834	767
645	242.6	1.3269	0.1918	12563	802
646	241	1.2165	0.1953	13141	853.5
647	240.3	1.21195	0.1945	13072	853
648	242.1	1.12365	0.1995	12797	851
649	241	1.2165	0.1976	12590	830
650	240.6	1.2139	0.1993	12356	832.5
651	238	1.097	0.2025	13141	869.5
652	240.8	1.0152	0.2088	13003	860.5
653	242.7	1.12755	0.2085	12301	816.5
654	242	1.223	0.2061	11875	798.5
655	242.5	1.12625	0.2068	12191	804
656	243.8	1.1347	0.2121	13155	875
657	240.5	1.01325	0.2129	13292	887
658	240.4	1.1126	0.2108	12123	822.5
659	236.4	0.9866	0.2145	11847	800.5
660	233.6	0.9684	0.2112	12164	811.5
661	233.5	0.86775	0.2168	12315	819.5
662	227.9	0.83135	0.2134	11971	795
663	227.4	0.9281	0.2121	11737	790
664	226.7	1.02355	0.2087	11668	781.5
665	226	1.019	0.2093	12040	800
666	223.3	1.00145	0.2076	12288	812.5
667	225.1	1.11315	0.2061	11944	789.5
668	219.5	0.97675	0.2091	11490	774
669	216.1	1.05465	0.2078	11641	776.5
670	212.7	1.03255	0.2083	11366	764.5
671	204.7	1.08055	0.2109	11297	761.5
672	204.4	1.0786	0.209	11737	777.5
673	200.9	0.95585	0.2102	11503	762.5
674	192.6	1.1019	0.2073	11421	771
675	190.6	0.8889	0.2159	12040	787.5
676	187.5	1.06875	0.2159	11545	761.5
677	186.6	1.3629	0.2142	10870	737.5
678	181.4	1.2291	0.2133	10389	739
679	179.1	1.51415	0.2136	10815	754.5
680	180.7	1.72455	0.21	11256	762
681	176.5	1.49725	0.2093	11324	754.5
682	170.9	1.46085	0.208	11558	762.5
683	167	1.3355	0.2114	11696	769
684	162.8	1.4082	0.2155	11503	752.5
685	161.2	1.7978	0.2067	11063	742.5
686	160.4	1.6926	0.2104	10980	740.5
687	157.3	1.47245	0.215	11421	759.5
688	152.4	1.6406	0.2067	11696	764
689	146.8	1.5042	0.2057	11201	745
690	146.4	1.5016	0.2035	11531	761
691	143.6	1.5834	0.207	11049	736.5
692	138.2	1.6483	0.2037	10802	741.5
693	133.6	1.7184	0.2069	11132	748.5
[truncated: 2,121 more rows]

## Sheet: Mission 7
Real Flight Parameters - GSP Input
[truncated: 3,103 more rows]

[truncated: 1 more sheets: Mission 8]
