# Supplementary material for: Data regarding dynamic performance predictions of an aeroengine
Source: Data Brief. 2020 Jul 4;31:105977. doi: 10.1016/j.dib.2020.105977 (PMC7358712; doi:10.1016/j.dib.2020.105977)
Supplement: Supplementary file 2 [file mmc2.xls]

## Sheet: GSP_Mission_1
Mach number	Atmospheric total temperature [K]	Atmospheric total pressure [bar]	air mass flow rate [kg/s]	compressor pressure ratio [-]	rpm [%]	turbine inlet total temperature [K]	fuel mass flow rate [kg/s]	Exhaust gas temperature [K]	Thrust [kN]
0.1008	289.491	1.01552	10.1609	1.77943	55.5014	890.505	0.13505	818.904	2.20253
0.1008	289.481	1.01552	13.4269	2.18284	66.3009	832.594	0.15006	743.02	3.4439
0.1008	289.484	1.0154	16.1118	2.60797	74.0988	833.966	0.17411	727.517	4.86883
0.1008	289.491	1.01552	20.5506	3.41149	85.5015	876.184	0.23269	746.894	7.91395
0.1008	289.491	1.01552	26.1307	5.08702	99.3968	1165.54	0.47808	997.018	15.9512
0.1008	289.491	1.01552	26.1574	5.14701	99.6003	1166.8	0.48292	1000.13	16.332
0.1008	289.487	1.01564	26.2495	5.18155	100	1173.48	0.48924	1006.01	16.5128
0.1008	289.491	1.01552	26.2664	5.19042	100.102	1174.89	0.49061	1007.24	16.5509
0.1008	289.591	1.01552	26.2935	5.2043	100.298	1177.74	0.49294	1009.73	16.6161
0.1008	289.591	1.01552	26.0019	5.09657	98.9026	1158.87	0.47529	993.497	16.1052
0.1008	288.482	1.0154	14.3875	2.39364	70	809.133	0.1553	714.559	4.22941
0.1008	288.489	1.01552	16.7394	2.70526	75.5015	830.962	0.17883	721.202	5.18233
0.1008	288.489	1.01552	21.4994	3.62623	87.5	902.751	0.25622	768.016	8.86125
0.1008	288.489	1.01552	26.1902	5.09779	99.3023	1162.44	0.47815	994.444	16.0129
0.1008	288.479	1.01552	26.3072	5.18483	99.8983	1170.07	0.4885	1002.93	16.5183
0.1008	288.479	1.01552	26.343	5.20239	100.102	1172.79	0.49119	1005.31	16.6024
0.1008	288.489	1.01552	26.3613	5.21557	100.298	1177.44	0.4947	1009.47	16.6783
0.1008	288.489	1.01552	26.3613	5.21557	100.298	1177.4	0.4947	1009.47	16.6781
0.1008	288.479	1.01552	26.3693	5.2219	100.4	1179.2	0.49606	1011.04	16.7093
0.1008	288.482	1.0154	26.366	5.22189	100.4	1179.26	0.49606	1011.1	16.7071
0.1008	288.388	1.01552	26.3824	5.22947	100.501	1181.12	0.49765	1012.72	16.7469
0.1008	287.981	1.0154	26.398	5.23082	100.501	1180.12	0.49765	1011.84	16.7516
0.1008	287.988	1.01552	26.4008	5.2308	100.501	1180.05	0.49765	1011.78	16.7536
0.1008	287.887	1.01552	26.4054	5.23113	100.501	1179.79	0.49765	1011.55	16.7552
0.1008	287.687	1.01552	26.4147	5.23179	100.501	1179.28	0.49765	1011.09	16.7586
0.1008	287.48	1.0154	26.4211	5.23248	100.501	1178.82	0.49765	1010.67	16.7601
0.1008	287.38	1.0154	26.4399	5.23875	100.501	1180.19	0.49874	1011.89	16.7912
0.1008	287.179	1.0154	26.4492	5.23942	100.501	1179.66	0.49874	1011.43	16.7945
0.1008	286.975	1.01552	26.4677	5.24512	100.501	1180.79	0.49995	1012.44	16.8282
0.1057	286.94	1.01636	26.4912	5.24328	100.4	1180.25	0.49995	1011.99	16.7956
0.1074	286.96	1.01662	26.4973	5.24864	100.501	1182.08	0.50145	1013.62	16.8181
0.1232	286.865	1.01897	26.5642	5.25187	100.501	1182.92	0.50336	1014.4	16.7572
0.1224	286.957	1.01907	26.5626	5.24959	100.4	1183.1	0.50336	1014.58	16.7533
0.1324	286.902	1.02088	26.5978	5.24263	100.298	1181.55	0.50321	1013.29	16.6868
0.1406	286.926	1.0226	26.6477	5.24497	100.4	1181.6	0.50407	1013.24	16.6582
0.1509	287.108	1.02474	26.695	5.24436	100.4	1180.76	0.50407	1012.54	16.6168
0.16	287.263	1.02664	26.7322	5.24384	100.4	1182.29	0.50593	1013.87	16.5825
0.1684	287.216	1.02874	26.7902	5.24314	100.4	1182.15	0.50696	1013.75	16.5553
0.175	287.347	1.03171	26.8519	5.23701	100.298	1181.23	0.50748	1013	16.5311
0.1855	287.565	1.03369	26.8976	5.23834	100.4	1181.88	0.50858	1013.5	16.4922
0.192	287.602	1.03447	26.9162	5.23822	100.4	1181.49	0.50858	1013.16	16.461
0.1937	287.643	1.03482	26.9233	5.23808	100.4	1181.38	0.50858	1013.07	16.4546
0.2007	287.701	1.03607	26.9438	5.23222	100.298	1180.99	0.50882	1012.77	16.4046
0.2085	287.877	1.03787	26.9872	5.23407	100.4	1181.64	0.50989	1013.28	16.3851
0.2132	287.994	1.03918	27.0157	5.23173	100.298	1181.22	0.50989	1012.96	16.364
0.2159	287.956	1.0394	27.0231	5.23185	100.298	1180.98	0.50989	1012.74	16.351
0.2175	288.198	1.03953	27.0151	5.23105	100.298	1181.52	0.50989	1013.24	16.3388
0.2248	288.282	1.04149	27.0561	5.23201	100.4	1182.51	0.51155	1014.08	16.3313
0.2304	288.334	1.04308	27.0951	5.22989	100.298	1181.76	0.51155	1013.47	16.311
0.2444	288.298	1.04752	27.2035	5.22755	100.298	1181.44	0.51358	1013.19	16.2866
0.2471	288.678	1.0481	27.2008	5.22629	100.298	1181.98	0.51358	1013.69	16.273
0.2497	288.553	1.04892	27.2328	5.22786	100.4	1182.36	0.51462	1013.94	16.2741
0.2506	288.778	1.04899	27.2242	5.22712	100.4	1182.86	0.51462	1014.4	16.2661
0.2678	289.094	1.0551	27.3587	5.22546	100.4	1183.53	0.51742	1015.02	16.2532
0.2702	289.263	1.05554	27.362	5.22297	100.298	1183.68	0.51742	1015.19	16.2331
0.2798	289.362	1.05901	27.4445	5.22207	100.4	1183.8	0.51912	1015.27	16.2299
0.2843	289.503	1.06061	27.4792	5.22161	100.4	1183.19	0.51912	1014.74	16.2269
0.2946	289.742	1.06422	27.5472	5.2141	100.298	1183.21	0.52048	1014.8	16.1906
0.2966	289.909	1.06483	27.5552	5.2134	100.298	1183.26	0.52048	1014.86	16.1853
0.2993	290.007	1.06575	27.5744	5.21255	100.298	1183.04	0.52048	1014.67	16.1803
0.2982	290.171	1.06464	27.5378	5.21115	100.298	1184.16	0.52048	1015.65	16.1616
0.3018	290.4	1.06572	27.5542	5.21059	100.4	1184.5	0.52108	1015.89	16.1517
0.3144	290.432	1.07078	27.6825	5.20916	100.4	1183.72	0.5228	1015.19	16.1501
0.3229	290.633	1.07425	27.7321	5.19715	100.298	1182.52	0.5229	1014.17	16.1035
0.3254	290.729	1.07494	27.7451	5.19633	100.298	1182.42	0.5229	1014.08	16.0966
0.3294	290.882	1.07636	27.7744	5.19502	100.298	1182.09	0.5229	1013.81	16.0906
0.3365	291.145	1.07933	27.8178	5.18903	100.298	1182.32	0.52398	1013.97	16.0665
0.3459	291.409	1.08331	27.8975	5.1836	100.298	1181.96	0.52496	1013.63	16.0492
0.352	291.55	1.08569	27.952	5.18241	100.298	1181.03	0.52496	1012.82	16.0485
0.3527	291.685	1.08554	27.9417	5.18128	100.298	1181.49	0.52496	1013.24	16.0366
0.3672	291.866	1.09265	28.0483	5.16378	100.102	1180.47	0.5265	1012.43	15.9935
0.368	292.095	1.0923	28.0285	5.16187	100.102	1181.28	0.5265	1013.13	15.974
0.3761	292.24	1.09615	28.1539	5.17307	100.298	1182.67	0.52963	1014.23	16.0344
0.3825	292.414	1.09899	28.1642	5.15403	100.102	1180.96	0.52873	1012.86	15.9673
0.3878	292.853	1.10126	28.2304	5.16387	100.298	1183.29	0.53115	1014.76	16.007
0.384	292.79	1.09867	28.1245	5.1466	100.102	1181.15	0.52794	1013.01	15.9167
0.383	292.744	1.09744	28.1431	5.16279	100.298	1182.53	0.52901	1014.03	15.9616
0.3977	293.081	1.10511	28.2599	5.14601	100.102	1181.48	0.53035	1013.32	15.9439
0.4035	293.349	1.10807	28.3147	5.14233	100.102	1181.87	0.53148	1013.63	15.9379
0.411	293.491	1.11187	28.0189	5.013	98.5974	1158.71	0.5095	993.531	15.3108
0.4139	293.735	1.11235	26.2614	4.48041	94.3023	1063.92	0.41514	910.345	12.6191
0.4149	293.876	1.11218	25.6686	4.29248	93.1032	1029.88	0.38305	879.648	11.6173
0.4154	293.905	1.11156	24.6482	4.00447	91.3009	975.887	0.33525	831.97	10.1408
0.4154	293.903	1.1105	23.9723	3.81856	89.8983	940.711	0.30538	800.69	9.15918
0.4129	293.996	1.10802	23.6579	3.742	89.3023	926.465	0.29302	787.916	8.7513
0.4147	293.869	1.10822	23.5092	3.69152	88.9026	914.894	0.28456	777.528	8.47705
0.411	293.806	1.10527	23.4491	3.69229	88.9026	915.981	0.28456	778.403	8.47049
0.4119	293.74	1.1045	23.4472	3.68966	88.9026	913.724	0.28307	776.323	8.43293
0.4065	293.594	1.09963	23.3598	3.69144	88.9026	913.025	0.28167	775.621	8.41251
0.4043	293.387	1.09725	23.3175	3.69399	88.9026	913.371	0.28167	775.915	8.41473
0.4058	293.248	1.09711	23.3201	3.6957	88.9026	913.031	0.28167	775.613	8.41824
0.4055	293.232	1.09549	23.2635	3.68573	88.8009	910.968	0.2796	773.827	8.35676
0.4016	292.949	1.09172	23.2644	3.70172	88.9026	912.566	0.2805	775.145	8.40782
0.4011	292.829	1.08934	23.2184	3.7032	88.9026	913.113	0.2805	775.617	8.3986
0.4026	292.582	1.08932	23.2278	3.70625	88.9026	912.411	0.2805	775.002	8.41007
0.4045	292.571	1.08876	23.2163	3.70638	88.9026	912.575	0.2805	775.143	8.4004
0.4038	292.535	1.08665	23.1729	3.70683	88.9026	913.279	0.2805	775.746	8.38852
0.4011	292.413	1.0835	23.1432	3.71056	88.9026	912.503	0.27935	775.114	8.39008
0.3964	292.203	1.07958	23.1237	3.72437	88.9971	914.379	0.28021	776.723	8.43719
0.3984	291.878	1.07933	23.1955	3.74209	89.0988	916.974	0.28264	779.004	8.51201
0.3991	291.709	1.07806	23.1749	3.7442	89.0988	916.893	0.28264	778.932	8.51041
0.3989	291.492	1.07652	23.1247	3.73931	88.9971	915.707	0.28148	777.994	8.48654
0.3969	291.404	1.0742	23.1319	3.75217	89.0988	917.848	0.2827	779.843	8.53241
0.3987	291.278	1.07345	23.0785	3.74467	88.9971	916.548	0.28156	778.791	8.49483
0.3969	291.192	1.07112	23.0319	3.74575	88.9971	917.239	0.28156	779.381	8.48773
0.3935	291.045	1.06789	23.0329	3.75902	89.0988	918.241	0.28193	780.229	8.52813
0.3948	290.892	1.06697	23.0191	3.76094	89.0988	918.14	0.28193	780.132	8.5263
0.3925	290.685	1.06425	22.9433	3.75504	88.9971	916.675	0.28029	778.902	8.48995
0.3954	290.606	1.06489	22.96	3.75604	88.9971	916.24	0.28029	778.522	8.49091
0.3935	290.526	1.06291	22.9783	3.7687	89.0988	918.628	0.28176	780.57	8.535
0.389	290.428	1.05974	22.871	3.76044	88.9971	917.1	0.27982	779.3	8.49334
0.3922	290.264	1.06065	22.956	3.77378	89.0988	919.025	0.28185	780.948	8.54661
0.3954	290.201	1.06132	22.9278	3.76507	88.9971	917.594	0.28091	779.778	8.51004
0.3945	290.266	1.06004	22.9411	3.7747	89.0988	919.385	0.28192	781.297	8.54287
0.3945	290.157	1.05877	22.9179	3.77607	89.0988	919.555	0.28192	781.449	8.5394
0.3954	290.199	1.05814	22.9954	3.7986	89.3023	923.381	0.28472	784.765	8.63
0.4006	290.233	1.06048	22.9446	3.77872	89.0988	920.823	0.28295	782.709	8.55955
0.3991	290.16	1.05872	22.9095	3.77964	89.0988	921.335	0.28295	783.138	8.55505
0.4006	290.125	1.05882	22.9131	3.78008	89.0988	921.207	0.28295	783.026	8.55321
0.3984	290.13	1.05718	22.8773	3.78002	89.0988	921.879	0.28295	783.602	8.5467
0.3974	289.976	1.0561	22.8601	3.78197	89.0988	921.867	0.28295	783.593	8.55119
0.3964	289.936	1.05503	22.9543	3.80468	89.3023	924.195	0.28484	785.562	8.63676
0.4004	289.912	1.0568	22.898	3.78526	89.0988	921.344	0.28286	783.209	8.5649
0.3994	289.864	1.05598	22.8819	3.78587	89.0988	921.566	0.28286	783.387	8.56471
0.4011	289.938	1.0567	22.8947	3.78494	89.0988	921.508	0.28286	783.341	8.56028
0.4035	289.943	1.05808	22.9245	3.78487	89.0988	920.962	0.28286	782.866	8.56334
0.4053	290.132	1.059	22.9368	3.78248	89.0988	921.146	0.28286	783.036	8.55267
0.406	290.367	1.05953	23.0032	3.79947	89.3023	925.179	0.28584	786.502	8.62809
0.4082	290.464	1.06057	23.0218	3.79823	89.3023	925.006	0.28584	786.376	8.62266
0.4105	290.567	1.06166	22.9322	3.7755	89.0988	922.051	0.28339	783.908	8.53605
0.4105	290.674	1.06154	23.0155	3.79426	89.3023	925.316	0.2859	786.654	8.60888
0.4116	290.728	1.06206	23.0247	3.79357	89.3023	925.216	0.2859	786.583	8.60625
0.4137	290.829	1.06318	23.0449	3.79228	89.3023	925.071	0.2859	786.463	8.60295
0.4156	290.911	1.06418	23.0635	3.79125	89.3023	924.907	0.2859	786.324	8.60056
0.4186	290.949	1.06599	22.9846	3.7693	89.0988	922.266	0.28397	784.129	8.52024
0.42	291.012	1.06658	23.09	3.78842	89.3023	925.351	0.28665	786.697	8.59749
0.4186	290.952	1.06586	23.0768	3.78917	89.3023	925.388	0.28665	786.735	8.59898
0.423	291.054	1.06827	23.125	3.78788	89.3023	924.734	0.28665	786.181	8.60049
0.4233	291.065	1.0682	23.0211	3.7669	89.0988	922.062	0.28424	783.942	8.51225
0.4215	291.087	1.06697	23.0911	3.78686	89.3023	925.188	0.28654	786.544	8.58856
0.4225	290.934	1.06733	23.1048	3.78879	89.3023	924.539	0.28654	785.983	8.59908
0.4253	290.957	1.06891	23.1382	3.7885	89.3023	923.96	0.28654	785.478	8.6033
0.4265	291.011	1.06978	23.0614	3.76753	89.0988	921.946	0.28469	783.825	8.51846
0.427	291.042	1.06983	22.9755	3.74493	88.9026	918.141	0.28159	780.541	8.41616
0.4276	291.178	1.07007	22.9268	3.72933	88.8009	915.323	0.27932	778.016	8.339
0.4281	291.196	1.07025	22.7987	3.69465	88.5029	908.653	0.27425	772.177	8.17941
0.4289	291.238	1.07023	22.8487	3.69971	88.5974	908.662	0.27452	771.983	8.17919
0.4281	291.296	1.07	22.7936	3.68644	88.5029	906.149	0.27251	769.749	8.1147
0.4302	291.501	1.0713	22.8133	3.6839	88.5029	906.303	0.27251	769.886	8.10563
0.4324	291.4	1.07267	22.8465	3.68515	88.5029	905.474	0.27251	769.167	8.11625
0.4314	291.456	1.07205	22.831	3.68446	88.5029	905.854	0.27251	769.489	8.11072
0.4312	291.446	1.07192	22.7749	3.67194	88.4012	903.986	0.27103	767.822	8.05028
0.4319	291.276	1.07223	22.3679	3.56239	87.3983	883.799	0.25572	750.225	7.53557
0.4346	291.304	1.07392	22.1256	3.49513	86.8023	873.311	0.24771	741.124	7.23732
0.438	291.474	1.07594	22.1607	3.49309	86.8023	873.264	0.24771	741.055	7.23359
0.4383	291.489	1.07614	22.1641	3.49291	86.8023	873.221	0.24771	741.018	7.2332
0.4351	291.435	1.0745	22.1324	3.49355	86.8023	873.665	0.24771	741.4	7.23247
0.4358	291.57	1.07468	22.0351	3.46751	86.5988	869.264	0.24429	737.512	7.09931
0.4355	291.548	1.07436	22.1315	3.48833	86.8023	872.404	0.24672	740.06	7.177
0.4358	291.566	1.07481	22.0385	3.46688	86.5988	868.783	0.24403	737.019	7.08884
0.4375	291.653	1.07576	22.0546	3.46584	86.5988	868.754	0.24403	736.985	7.08629
0.4388	291.724	1.07671	22.1616	3.48522	86.8023	872.305	0.2469	739.952	7.16839
0.4395	291.856	1.07703	22.1631	3.48365	86.8023	872.492	0.2469	740.134	7.16015
0.4383	291.796	1.07626	22.0445	3.46311	86.5988	868.71	0.24394	736.95	7.07438
0.44	291.673	1.07735	21.852	3.41196	86.0974	860.063	0.23769	729.607	6.85246
0.4395	291.755	1.0769	21.7083	3.37884	85.7994	854.997	0.23352	725.254	6.69787
0.4385	291.71	1.07613	21.2078	3.27588	84.6003	842.623	0.22249	715.17	6.25689
0.4383	291.694	1.07549	21.1085	3.25809	84.3968	841.298	0.22083	714.091	6.17636
0.4375	291.654	1.07498	20.5809	3.15522	83.1032	830.573	0.21086	705.8	5.76155
0.4363	291.595	1.07422	20.1214	3.06798	81.9985	821.609	0.20254	698.979	5.41061
0.437	291.627	1.07441	19.2411	2.90129	79.7965	803.645	0.18702	685.609	4.76397
0.436	291.581	1.07364	19.1545	2.88506	79.6003	802.678	0.18575	684.945	4.69558
0.435	291.532	1.07301	19.1134	2.87769	79.4985	801.69	0.18494	684.219	4.66688
0.4336	291.568	1.07213	19.0965	2.87738	79.4985	802.097	0.18494	684.578	4.661
0.4326	291.512	1.07138	19.0849	2.87787	79.4985	802.212	0.18494	684.676	4.6607
0.4324	291.509	1.07138	19.085	2.8779	79.4985	802.208	0.18494	684.673	4.6609
0.4316	291.47	1.07088	19.0774	2.87824	79.4985	802.27	0.18494	684.725	4.66079
0.4302	291.506	1.07001	19.0607	2.87792	79.4985	802.648	0.18494	685.055	4.6548
0.4289	291.437	1.06908	19.0115	2.87322	79.3968	802.001	0.18424	684.739	4.65351
0.4279	291.499	1.06859	19.0399	2.879	79.4985	802.631	0.18465	685.193	4.672
0.4268	291.55	1.06791	19.0262	2.87855	79.4985	802.967	0.18465	685.485	4.66598
0.4258	291.498	1.06742	19.0192	2.879	79.4985	803.004	0.18465	685.516	4.6667
0.426	291.511	1.06742	19.0187	2.87889	79.4985	803.043	0.18465	685.551	4.66596
0.4258	291.502	1.06729	19.0548	2.88669	79.6003	803.783	0.18525	686.135	4.70224
0.4247	291.552	1.067	19.0009	2.88046	79.4985	803.674	0.18481	686.192	4.68451
0.4242	291.422	1.06644	18.9951	2.88162	79.4985	803.542	0.18481	686.073	4.68948
0.424	291.409	1.06645	18.9646	2.87492	79.3968	802.844	0.18421	685.572	4.66333
0.423	291.478	1.06609	18.9951	2.88079	79.4985	803.603	0.1847	686.148	4.6839
0.4228	291.462	1.06584	18.9911	2.88094	79.4985	803.626	0.1847	686.165	4.6836
0.4223	291.431	1.06541	18.9436	2.87519	79.3968	803.203	0.18417	685.931	4.66568
0.421	291.383	1.06488	18.9809	2.88227	79.4985	803.824	0.18471	686.37	4.69063
0.42	291.329	1.06414	18.8088	2.85753	79.0988	801.925	0.18266	685.208	4.60758
0.4186	291.363	1.06343	18.723	2.84312	78.9026	800.607	0.18132	684.317	4.5524
0.4186	291.269	1.06343	18.414	2.79142	78.1032	796.143	0.17718	681.422	4.37622
0.4176	291.212	1.06283	18.3457	2.77484	77.8997	793.35	0.1753	679.223	4.30351
0.4161	291.145	1.0618	18.33	2.77542	77.8997	793.578	0.1753	679.41	4.30289
0.4144	291.162	1.06104	18.2843	2.76807	77.798	792.916	0.1746	679.051	4.28226
0.4132	291.12	1.06058	18.2778	2.76844	77.798	792.99	0.1746	679.117	4.28255
0.4116	291.142	1.05951	18.2585	2.76825	77.798	793.397	0.1746	679.472	4.27633
0.4108	291.111	1.05955	18.2601	2.76852	77.798	793.32	0.1746	679.405	4.27802
0.41	290.96	1.05908	18.2568	2.76983	77.798	793.087	0.1746	679.194	4.28439
0.4103	290.971	1.05938	18.2617	2.76974	77.798	793.01	0.1746	679.128	4.28517
0.4095	291.047	1.05929	18.2578	2.76907	77.798	793.233	0.1746	679.325	4.28018
0.4098	291.057	1.05959	18.2627	2.76899	77.798	793.164	0.1746	679.266	4.28096
0.4095	291.043	1.0598	18.1952	2.75741	77.6017	792.66	0.17388	679.2	4.25887
0.4072	290.933	1.05896	18.1843	2.75836	77.6017	792.69	0.17388	679.224	4.26113
0.408	290.866	1.05943	18.1944	2.75894	77.6017	792.374	0.17388	678.947	4.26715
0.4077	290.962	1.05938	18.1906	2.75811	77.6017	792.624	0.17388	679.168	4.26132
0.4065	290.903	1.05919	18.1891	2.75862	77.6017	792.541	0.17388	679.094	4.26353
0.4055	290.858	1.05861	18.1805	2.75902	77.6017	792.613	0.17388	679.154	4.26343
0.4045	290.918	1.05828	18.173	2.75849	77.6017	792.881	0.17388	679.39	4.25832
0.404	290.892	1.05812	18.14	2.7529	77.5	792.605	0.17347	679.385	4.25244
0.4035	290.876	1.05795	18.181	2.75869	77.6017	792.508	0.17369	679.144	4.26638
0.4021	290.912	1.05727	18.1682	2.75838	77.6017	792.804	0.17369	679.402	4.261
0.4011	290.863	1.05682	18.162	2.7588	77.6017	792.833	0.17369	679.425	4.26172
0.4004	290.732	1.05629	18.157	2.75994	77.6017	792.669	0.17369	679.276	4.26688
0.3991	290.78	1.0558	18.108	2.75532	77.5	793.497	0.17362	680.265	4.26988
0.3982	290.739	1.05529	18.1436	2.76167	77.6017	793.441	0.17382	680.064	4.28484
0.3974	290.703	1.05483	18.0958	2.75652	77.5	793.606	0.17359	680.384	4.27446
0.3964	290.652	1.05414	18.13	2.76311	77.6017	793.74	0.17386	680.353	4.29191
0.3956	290.619	1.05394	18.0862	2.75789	77.5	793.883	0.17366	680.653	4.282
0.3954	290.604	1.0537	18.1255	2.76389	77.6017	793.872	0.1739	680.48	4.29607
0.394	290.555	1.05316	18.0774	2.75905	77.5	794.171	0.17373	680.927	4.28902
0.3932	290.519	1.05271	18.0708	2.75936	77.5	794.251	0.17373	681.004	4.28915
0.3925	290.485	1.05245	18.0673	2.75967	77.5	794.252	0.17373	681.003	4.28991
0.3925	290.485	1.05245	18.6027	2.8553	78.9026	804.042	0.18197	687.776	4.63324
0.3925	290.481	1.05257	19.571	3.03848	81.4026	822.227	0.19802	700.692	5.31393
0.3925	290.481	1.05257	19.7358	3.07215	81.8023	824.541	0.20065	702.332	5.44924
0.3922	290.474	1.05253	19.7664	3.0812	81.8968	825.593	0.20151	703.151	5.48811
0.3912	290.427	1.0521	19.7599	3.08169	81.8968	825.58	0.20151	703.134	5.48949
0.392	290.459	1.05229	19.7625	3.08136	81.8968	825.604	0.20151	703.158	5.48783
0.3915	290.437	1.05201	19.758	3.08158	81.8968	825.639	0.20151	703.187	5.48815
0.3912	290.43	1.05197	19.8006	3.09007	81.9985	826.491	0.20224	703.841	5.52323
0.3917	290.443	1.05187	19.7983	3.08995	81.9985	826.531	0.20224	703.873	5.52132
0.392	290.456	1.05204	19.801	3.08982	81.9985	826.511	0.20224	703.857	5.52113
0.3915	290.437	1.05201	19.8011	3.09001	81.9985	826.467	0.20224	703.817	5.52262
0.3912	290.424	1.05184	19.7536	3.08306	81.8968	825.858	0.20159	703.39	5.49705
0.3912	290.424	1.05184	19.7984	3.0903	81.9985	826.547	0.20226	703.889	5.52373
0.3912	290.424	1.05184	19.7984	3.0903	81.9985	826.523	0.20226	703.865	5.52361
0.391	290.422	1.05186	19.7988	3.09033	81.9985	826.512	0.20226	703.855	5.52401
0.391	290.418	1.05198	19.8013	3.09036	81.9985	826.458	0.20226	703.808	5.5249
0.3903	290.387	1.05159	19.795	3.09067	81.9985	826.506	0.20226	703.849	5.52536
0.3905	290.393	1.05145	19.7921	3.09062	81.9985	826.574	0.20226	703.908	5.52408
0.3908	290.413	1.05175	19.797	3.09041	81.9985	826.529	0.20226	703.87	5.52416
0.3905	290.396	1.05133	19.7896	3.09058	81.9985	826.627	0.20226	703.955	5.52318
0.39	290.365	1.05067	19.7783	3.0909	81.9985	826.772	0.20226	704.079	5.5221
0.389	290.328	1.04986	19.7248	3.08471	81.8968	826.005	0.20142	703.543	5.50063
0.389	290.328	1.04986	19.7691	3.09192	81.9985	826.71	0.20209	704.055	5.52717
0.3888	290.22	1.04962	19.73	3.08588	81.8968	825.87	0.20146	703.413	5.50461
0.3888	290.21	1.04925	19.7682	3.09327	81.9985	826.528	0.20205	703.883	5.52996
0.388	290.278	1.0488	19.7575	3.09258	81.9985	826.846	0.20205	704.16	5.52419
0.3878	290.167	1.04831	19.7521	3.09371	81.9985	826.718	0.20205	704.044	5.52852
0.3841	290.006	1.04628	19.7193	3.09533	81.9985	826.983	0.20205	704.265	5.53115
0.3834	290.086	1.04565	19.8335	3.11845	82.2965	829.083	0.20376	705.884	5.62553
0.3834	289.987	1.04515	19.9128	3.13574	82.5	830.406	0.20514	706.821	5.69094
0.3827	289.843	1.04476	20.0395	3.16055	82.798	832.37	0.20724	708.236	5.78768
0.3824	289.937	1.04448	20.0624	3.16829	82.8997	833.297	0.20788	708.96	5.81844
0.3822	289.929	1.04399	20.0947	3.17648	83.0015	834.056	0.20852	709.529	5.8488
0.3819	289.92	1.0437	20.1307	3.18464	83.1032	834.793	0.20919	710.079	5.88024
0.3819	289.917	1.04345	20.0823	3.1773	83.0015	834.08	0.20846	709.549	5.85093
0.3824	289.839	1.0436	20.1363	3.18544	83.1032	834.631	0.2092	709.921	5.88127
0.3827	289.852	1.04376	20.139	3.1853	83.1032	834.576	0.2092	709.871	5.88088
0.3831	289.763	1.04373	20.1021	3.17868	83.0015	833.67	0.20853	709.152	5.85389
0.3836	289.788	1.04387	20.1464	3.18575	83.1032	834.392	0.20921	709.687	5.87997
0.3836	289.781	1.04375	20.1442	3.18582	83.1032	834.392	0.20921	709.684	5.87953
0.3836	289.781	1.04375	20.1442	3.18582	83.1032	834.394	0.20921	709.685	5.87954
0.3836	289.785	1.04362	20.1416	3.18578	83.1032	834.448	0.20921	709.733	5.8786
0.3831	289.76	1.0431	20.1324	3.18604	83.1032	834.566	0.20921	709.834	5.87778
0.3834	289.777	1.04314	20.1326	3.18587	83.1032	834.604	0.20921	709.868	5.87661
0.3839	289.692	1.04316	20.1359	3.18674	83.1032	834.359	0.20921	709.651	5.88111
0.3836	289.782	1.043	20.1296	3.18581	83.1032	834.663	0.20921	709.919	5.87519
0.3839	289.692	1.04316	20.1359	3.18674	83.1032	834.365	0.20921	709.656	5.88111
0.3841	289.705	1.04314	20.2202	3.20171	83.2994	835.534	0.21042	710.485	5.93656
0.3841	289.708	1.04302	20.133	3.18731	83.1032	834.131	0.20905	709.432	5.88054
0.3836	289.683	1.04287	20.2167	3.20209	83.2994	835.584	0.21043	710.533	5.93821
0.3841	289.699	1.04264	20.1267	3.18745	83.1032	834.111	0.20898	709.415	5.87907
0.3841	289.709	1.04264	20.1263	3.18734	83.1032	834.196	0.20898	709.494	5.8787
0.3841	289.702	1.04252	20.1241	3.18741	83.1032	834.222	0.20898	709.516	5.87838
0.3841	289.702	1.04252	20.1241	3.18741	83.1032	834.223	0.20898	709.518	5.87839
0.3878	289.856	1.04442	20.1554	3.18582	83.1032	833.982	0.20898	709.316	5.87503
0.388	289.875	1.04453	20.1569	3.18563	83.1032	833.982	0.20898	709.316	5.87418
0.3888	289.804	1.04509	20.1703	3.18636	83.1032	833.584	0.20898	708.966	5.88063
0.389	289.806	1.04508	20.1699	3.18634	83.1032	833.582	0.20898	708.964	5.88013
0.389	289.812	1.0452	20.1721	3.18627	83.1032	833.557	0.20898	708.942	5.88044
0.3893	289.822	1.04512	20.1701	3.18617	83.1032	833.614	0.20898	708.993	5.87895
0.39	289.853	1.04551	20.1765	3.18585	83.1032	833.565	0.20898	708.951	5.8784
0.3893	289.826	1.04499	20.1676	3.18613	83.1032	833.667	0.20898	709.039	5.87801
0.39	289.857	1.045	20.1667	3.18581	83.1032	833.755	0.20898	709.117	5.87529
0.389	289.813	1.04445	20.1575	3.18626	83.1032	833.829	0.20898	709.179	5.87608
0.3898	289.852	1.04477	20.1623	3.18587	83.1032	833.83	0.20898	709.182	5.87454
0.3898	289.845	1.04464	20.1601	3.18593	83.1032	833.854	0.20898	709.202	5.87421
0.3898	289.852	1.04477	20.1623	3.18587	83.1032	833.829	0.20898	709.181	5.87454
0.3898	289.842	1.04477	20.2397	3.19907	83.2994	835.194	0.21038	710.127	5.91696
0.39	289.854	1.04475	20.2389	3.19895	83.2994	835.19	0.21038	710.12	5.91564
0.3905	289.879	1.04528	20.1621	3.18396	83.1032	833.663	0.20901	708.95	5.85845
0.3908	289.896	1.04532	20.1623	3.18378	83.1032	833.74	0.20901	709.022	5.85751
0.3905	289.875	1.04541	20.2496	3.19842	83.2994	835.117	0.21041	710.047	5.91468
0.3905	289.875	1.04541	20.2496	3.19842	83.2994	835.063	0.21041	709.995	5.91445
0.3908	289.892	1.04545	20.2498	3.19824	83.2994	835.096	0.21041	710.025	5.91327
0.3927	289.866	1.04638	20.1849	3.18357	83.1032	833.386	0.20911	708.682	5.85584
0.3912	289.917	1.04579	20.2534	3.19783	83.2994	835.076	0.21042	709.997	5.91207
0.3917	289.932	1.04595	20.1703	3.1831	83.1032	833.596	0.20904	708.879	5.85474
0.3922	289.947	1.0461	20.1727	3.18295	83.1032	833.633	0.20904	708.917	5.85428
0.3927	289.969	1.04638	20.2602	3.1969	83.2994	835.03	0.21043	709.951	5.90694
0.393	289.989	1.04667	20.2652	3.1967	83.2994	834.932	0.21043	709.863	5.90679
0.3925	289.967	1.04639	20.1758	3.18253	83.1032	833.546	0.20905	708.827	5.85222
0.3938	289.915	1.04699	20.1893	3.18307	83.1032	833.241	0.20905	708.565	5.85734
0.3932	289.895	1.04678	20.1859	3.18327	83.1032	833.248	0.20905	708.569	5.85807
0.3935	289.912	1.04682	20.2746	3.19736	83.2994	834.828	0.2105	709.757	5.90861
0.3945	289.95	1.04726	20.2816	3.19697	83.2994	834.733	0.2105	709.671	5.90728
0.3945	290.056	1.04751	20.2828	3.19587	83.2994	834.939	0.2105	709.855	5.90236
0.3948	290.073	1.04755	20.283	3.1957	83.2994	834.973	0.2105	709.885	5.9012
0.395	290.075	1.04754	20.2827	3.19568	83.2994	834.984	0.2105	709.895	5.90073
0.395	290.082	1.04767	20.2849	3.19561	83.2994	834.958	0.2105	709.873	5.90105
0.3945	290.056	1.04751	20.2828	3.19587	83.2994	834.939	0.2105	709.856	5.90236
0.3956	290.005	1.048	20.2941	3.1964	83.2994	834.624	0.2105	709.579	5.90676
0.3956	289.998	1.04788	20.2019	3.18151	83.1032	833.243	0.20915	708.521	5.84653
0.3966	290.043	1.04844	20.2943	3.1952	83.2994	834.699	0.21057	709.614	5.89881
0.3977	289.993	1.04894	20.3056	3.19572	83.2994	834.331	0.21057	709.286	5.90296
0.3977	289.986	1.04881	20.3034	3.19579	83.2994	834.35	0.21057	709.302	5.90261
0.3979	290.005	1.0493	20.3123	3.1956	83.2994	834.23	0.21057	709.199	5.90405
0.3979	290.002	1.04905	20.2249	3.18093	83.1032	832.949	0.20923	708.23	5.84306
0.3989	290.043	1.04974	20.3201	3.19468	83.2994	834.428	0.21069	709.342	5.8964
0.3996	290.078	1.05001	20.3241	3.19431	83.2994	834.377	0.21069	709.295	5.89469
0.4004	290.107	1.05034	20.3295	3.19401	83.2994	834.342	0.21069	709.265	5.89379
0.4004	290.111	1.05022	20.3269	3.19398	83.2994	834.394	0.21069	709.311	5.89284
0.4004	290.117	1.05034	20.3291	3.19391	83.2994	834.37	0.21069	709.29	5.89317
0.4009	290.026	1.05063	20.3379	3.19484	83.2994	834.017	0.21069	708.979	5.89958
0.4016	290.168	1.05078	20.243	3.17828	83.1032	832.794	0.20925	708.06	5.83027
0.4021	290.084	1.05119	20.2539	3.17915	83.1032	832.481	0.20925	707.789	5.83727
0.4028	290.123	1.05134	20.2554	3.17875	83.1032	832.525	0.20925	707.829	5.83491
0.4029	290.12	1.05165	20.2615	3.17878	83.1032	832.409	0.20925	707.728	5.8367
0.4033	290.142	1.05175	20.2628	3.17855	83.1032	832.43	0.20925	707.747	5.83549
0.4028	290.119	1.05147	20.3475	3.19299	83.2994	834.084	0.21075	708.995	5.88672
0.4028	290.123	1.05134	20.2586	3.17845	83.1032	832.549	0.2093	707.819	5.82972
0.4035	290.152	1.05149	20.3449	3.19247	83.2994	834.054	0.21069	708.961	5.88235
0.404	290.071	1.05178	20.3533	3.19329	83.2994	833.683	0.21069	708.629	5.88793
0.404	290.067	1.0519	20.2751	3.17876	83.1032	832.309	0.20937	707.585	5.83022
0.4048	290.1	1.05249	20.2853	3.17843	83.1032	832.242	0.20937	707.534	5.83086
0.4055	290.039	1.0529	20.2952	3.17905	83.1032	831.925	0.20937	707.255	5.83593
0.4058	290.045	1.05332	20.391	3.1931	83.2994	833.62	0.21098	708.535	5.88775
0.4065	290.077	1.05373	20.3978	3.19277	83.2994	833.512	0.21098	708.438	5.88704
0.4065	290.177	1.05386	20.3024	3.17702	83.1032	832.189	0.20954	707.456	5.8261
0.407	290.21	1.05415	20.3918	3.19101	83.2994	833.739	0.21097	708.641	5.87999
0.4075	290.12	1.05444	20.3197	3.17736	83.1032	831.975	0.20962	707.255	5.82738
0.4075	290.129	1.05482	20.4126	3.19177	83.2994	833.535	0.21112	708.444	5.88501
0.407	290.203	1.0544	20.4019	3.19101	83.2994	833.832	0.21112	708.701	5.87859
0.4072	290.316	1.05452	20.3023	3.17532	83.1032	832.326	0.20954	707.581	5.82059
0.407	290.306	1.0544	20.3004	3.17542	83.1032	832.399	0.20954	707.649	5.82095
0.4072	290.319	1.05439	20.3865	3.18976	83.2994	833.889	0.21094	708.781	5.87563
0.4075	290.23	1.05456	20.3931	3.19068	83.2994	833.533	0.21094	708.463	5.88136
0.407	290.306	1.0544	20.3013	3.17545	83.1032	832.329	0.20953	707.586	5.82109
0.407	290.307	1.05402	20.3804	3.18997	83.2994	833.883	0.21088	708.778	5.87507
0.405	290.318	1.05324	20.2775	3.17577	83.1032	832.576	0.20941	707.832	5.82219
0.3979	290.205	1.05132	20.2109	3.17038	83.0015	832.53	0.20883	707.979	5.81261
0.3972	290.172	1.04954	20.1777	3.17071	83.0015	833.1	0.20883	708.467	5.80559
0.3938	290.123	1.04838	20.1572	3.17122	83.0015	833.391	0.20883	708.727	5.80627
0.392	290.047	1.04687	20.1308	3.17199	83.0015	833.723	0.20883	709.012	5.80458
0.391	290.01	1.04606	20.1166	3.17237	83.0015	833.918	0.20883	709.181	5.80355
0.3875	289.85	1.044	20.1027	3.17643	83.0015	833.172	0.20819	708.655	5.83007
0.3831	289.663	1.04185	20.0677	3.17836	83.0015	833.417	0.20819	708.857	5.83493
0.3819	289.502	1.04032	20.0439	3.18001	83.0015	833.525	0.20819	708.944	5.83753
0.3813	289.578	1.04075	20.1055	3.18843	83.1032	834.232	0.20881	709.548	5.87984
0.3784	289.464	1.03956	20.0487	3.18304	83.0015	833.679	0.20813	709.188	5.86336
0.3774	289.31	1.0379	19.3275	3.05871	81.3009	822.783	0.19715	701.395	5.38737
0.3749	289.314	1.0367	18.6193	2.92161	79.4985	809.666	0.18517	692.111	4.87551
0.367	289.286	1.03456	18.3159	2.8758	78.8009	808.558	0.18219	692.166	4.73482
0.3672	289.193	1.03354	17.5983	2.74259	76.8968	793.22	0.17005	681.215	4.2429
0.3665	289.059	1.03219	17.4403	2.71579	76.4971	792.874	0.16865	681.534	4.16081
0.3609	288.937	1.03093	17.3981	2.70943	76.4026	791.827	0.16786	680.862	4.14545
0.3591	288.766	1.02953	17.3508	2.70389	76.3009	790.926	0.16717	680.234	4.1267
0.3559	288.53	1.02842	17.2725	2.6936	76.0974	790.448	0.1665	680.166	4.10394
0.3537	288.343	1.0272	17.2577	2.69523	76.0974	790.42	0.1665	680.137	4.11003
0.3517	288.366	1.02695	17.225	2.68907	76.0029	789.964	0.16597	679.929	4.09397
0.3495	288.269	1.0255	17.2035	2.68991	76.0029	790.231	0.16597	680.158	4.09383
0.3475	288.195	1.02403	17.1811	2.69056	76.0029	790.548	0.16597	680.431	4.0923
0.3449	287.987	1.02326	17.1529	2.6875	75.9012	790.323	0.16567	680.495	4.10178
0.3441	287.96	1.02238	17.139	2.68773	75.9012	790.567	0.16567	680.707	4.09993
0.3406	287.828	1.02095	17.1189	2.68888	75.9012	790.718	0.16567	680.832	4.10213
0.337	287.693	1.02023	17.0832	2.68557	75.7994	790.982	0.16549	681.35	4.1137
0.3352	287.724	1.01951	17.0702	2.6853	75.7994	791.331	0.16549	681.656	4.10935
0.3355	287.426	1.01867	17.065	2.6879	75.7994	790.854	0.16549	681.227	4.12321
0.3335	287.354	1.01761	16.989	2.67682	75.6032	790.056	0.16452	680.832	4.08764
0.331	287.257	1.01658	17.0555	2.68866	75.7994	789.485	0.16474	680.007	4.115
0.333	287.331	1.01616	16.967	2.67704	75.6032	790.245	0.16439	681.002	4.08577
0.3256	287.156	1.01497	16.9523	2.67857	75.6032	790.251	0.16439	681.018	4.09292
0.3256	287.058	1.01448	16.9471	2.67943	75.6032	790.168	0.16439	680.941	4.09668
0.3207	286.981	1.01301	16.8993	2.67652	75.5015	791.725	0.16459	682.668	4.11946
0.3205	286.776	1.01268	16.8998	2.67832	75.5015	791.335	0.16459	682.339	4.13023
0.3205	286.671	1.01243	16.8989	2.67924	75.5015	791.131	0.16459	682.156	4.13538
0.3187	286.712	1.01188	16.8884	2.67888	75.5015	791.43	0.16459	682.417	4.1313
0.3155	286.698	1.01156	16.8836	2.679	75.5015	791.511	0.16459	682.487	4.132
0.3178	286.575	1.01124	16.8609	2.67342	75.3997	790.062	0.16376	681.314	4.10461
0.3163	286.524	1.01082	16.8554	2.67387	75.3997	790.099	0.16376	681.337	4.1065
0.3116	286.361	1.00938	16.8362	2.6753	75.3997	790.171	0.16376	681.39	4.11196
0.3096	286.284	1.0084	16.8221	2.67597	75.3997	790.32	0.16376	681.516	4.11329
0.3052	286.233	1.00761	16.7849	2.67369	75.298	792.637	0.16433	683.966	4.1505
0.3057	286.255	1.00662	16.7676	2.67349	75.298	793.06	0.16433	684.361	4.14485
0.3052	286.238	1.0064	16.7646	2.67365	75.298	793.104	0.16433	684.399	4.14527
0.3042	286.204	1.00598	16.7585	2.67395	75.298	793.163	0.16433	684.449	4.14604
0.3032	286.267	1.00641	16.6844	2.66113	75.1017	791.698	0.16314	683.476	4.10694
0.2982	286.103	1.00554	16.6747	2.66257	75.1017	791.618	0.16314	683.402	4.1158
0.2987	286.015	1.00514	16.6707	2.66334	75.1017	791.525	0.16314	683.317	4.11907
0.2951	286.095	1.00415	16.6519	2.66264	75.1017	792.081	0.16314	683.796	4.11231
0.2953	286.004	1.00375	16.6479	2.66344	75.1017	792	0.16314	683.73	4.11594
0.2943	286.068	1.00382	16.6473	2.66288	75.1017	792.146	0.16314	683.86	4.11305
0.2948	286.091	1.00414	16.652	2.66267	75.1017	792.095	0.16314	683.817	4.11274
0.2931	286.137	1.00345	16.6044	2.65785	75	793.26	0.16315	685.221	4.12659
0.2924	286.103	1.00317	16.6406	2.6627	75.1017	791.462	0.16267	683.402	4.12418
0.2914	286.073	1.00337	16.6083	2.65804	75	792.909	0.16307	684.916	4.13004
0.2909	285.962	1.00293	16.6477	2.66413	75.1017	791.436	0.16278	683.383	4.1342
0.289	285.896	1.00265	16.6093	2.66023	75	793.077	0.16321	685.079	4.14454
0.2875	285.746	1.00169	16.5978	2.66155	75	793.035	0.16321	685.054	4.15049
0.2848	285.764	1.00087	16.5836	2.66139	75	793.38	0.16321	685.36	4.14789
0.284	285.735	1.00067	16.5812	2.66165	75	793.38	0.16321	685.359	4.14944
0.2814	285.659	0.99978	16.5687	2.66232	75	793.495	0.16321	685.456	4.15213
0.2821	285.672	0.99969	16.5668	2.66221	75	793.567	0.16321	685.521	4.15052
0.2809	285.633	0.99959	16.5362	2.65845	74.8983	794.16	0.16314	686.354	4.16015
0.2804	285.725	0.99951	16.5323	2.65764	74.8983	794.445	0.16314	686.622	4.15484
0.2793	285.582	0.99933	16.5334	2.6589	74.8983	794.14	0.16314	686.345	4.16342
0.2774	285.523	0.99824	16.5171	2.65942	74.8983	794.362	0.16314	686.537	4.16383
0.2771	285.412	0.99813	16.5185	2.6604	74.8983	794.12	0.16314	686.318	4.17021
0.2725	285.479	0.99687	16.4957	2.65981	74.8983	794.736	0.16314	686.855	4.16482
0.2717	285.452	0.99633	16.453	2.65622	74.7965	795.682	0.16312	688.049	4.17874
0.2735	285.504	0.99676	16.494	2.6598	74.8983	793.385	0.16247	685.7	4.16322
0.27	285.501	0.9957	16.477	2.66178	74.8983	795.596	0.16321	687.792	4.19504
0.268	285.44	0.99532	16.4725	2.66232	74.8983	795.572	0.16321	687.789	4.19893
0.2678	285.434	0.99524	16.4337	2.65713	74.7965	796.012	0.16308	688.391	4.18861
0.2659	285.377	0.9949	16.4298	2.65764	74.7965	796.001	0.16308	688.388	4.1925
0.2659	285.381	0.99443	16.4218	2.65761	74.7965	796.185	0.16308	688.551	4.19022
0.2662	285.39	0.99418	16.4174	2.65752	74.7965	796.306	0.16308	688.659	4.18833
0.2646	285.243	0.99419	16.4219	2.65882	74.7965	795.915	0.16308	688.306	4.19867
0.2641	285.222	0.99389	16.4176	2.65901	74.7965	795.955	0.16308	688.339	4.19914
0.2636	285.21	0.99395	16.3528	2.64847	74.6003	796.77	0.16286	689.496	4.17969
0.2631	285.098	0.99365	16.3511	2.64946	74.6003	796.618	0.16286	689.375	4.18582
0.2631	284.996	0.99365	16.354	2.65036	74.6003	796.347	0.16286	689.131	4.19186
0.2626	284.975	0.99335	16.3497	2.65055	74.6003	796.39	0.16286	689.167	4.19233
0.2616	284.942	0.99275	16.3134	2.64381	74.4985	795.249	0.16204	688.268	4.15828
0.2616	284.949	0.99251	16.3093	2.64375	74.4985	795.389	0.16204	688.396	4.15701
0.2594	284.884	0.99208	16.3041	2.64432	74.4985	795.371	0.16204	688.377	4.16127
0.2586	284.859	0.99121	16.8194	2.73706	75.9012	800.835	0.16804	690.784	4.45964
0.2501	284.616	0.98825	18.5398	3.07276	80.6032	827.985	0.19357	708.115	5.6571
0.2497	284.5	0.98787	19.0784	3.18073	81.9985	832.068	0.20051	709.985	6.05497
0.2495	284.502	0.98757	19.4635	3.26016	83.0015	837.894	0.2067	713.944	6.35717
0.2475	284.442	0.98701	19.6542	3.30191	83.5029	840.619	0.20977	715.804	6.52308
0.2465	284.414	0.98667	19.6886	3.31095	83.5974	841.09	0.21034	716.116	6.56029
0.246	284.401	0.98615	19.6786	3.31109	83.5974	841.226	0.21034	716.229	6.55896
0.2511	284.543	0.98823	19.7876	3.32417	83.8009	842.008	0.21163	716.682	6.60056
0.2518	284.563	0.98812	19.8235	3.332	83.9026	842.419	0.21215	716.93	6.62666
0.2503	284.622	0.9876	19.8444	3.33892	83.9971	843.106	0.21262	717.459	6.65625
0.2511	284.54	0.98764	19.9705	3.36279	84.3023	844.416	0.21445	718.29	6.74502
0.2497	284.508	0.98728	20.0041	3.37112	84.3968	844.8	0.21496	718.536	6.78057
0.2497	284.501	0.98716	20.043	3.37979	84.4985	845.564	0.21569	719.105	6.81384
0.2497	284.501	0.98716	20.0859	3.38975	84.6003	846.87	0.21671	720.149	6.85397
0.2487	284.469	0.98694	20.0825	3.39013	84.6003	846.832	0.21671	720.11	6.85756
0.2487	284.375	0.9867	20.0063	3.3735	84.3968	844.454	0.21489	718.229	6.79026
0.2482	284.355	0.98642	19.6188	3.29902	83.4012	839.746	0.20914	715.083	6.50483
0.2477	284.347	0.98636	19.4585	3.26743	83.0015	838.117	0.20691	714.109	6.38807
0.2474	284.231	0.98615	19.4234	3.26002	82.8997	837.38	0.20629	713.569	6.36
0.2479	284.249	0.9862	19.4618	3.26687	83.0015	837.813	0.20682	713.839	6.38367
0.2461	284.205	0.98571	19.4537	3.26733	83.0015	837.851	0.20682	713.866	6.38822
0.2461	284.205	0.98571	19.4172	3.2604	82.8997	837.427	0.20626	713.622	6.36436
0.2454	284.186	0.98547	19.4132	3.26061	82.8997	837.485	0.20626	713.674	6.36614
0.2457	284.188	0.98546	19.4128	3.26059	82.8997	837.499	0.20626	713.686	6.36506
0.2444	284.148	0.98514	19.4495	3.26857	83.0015	837.918	0.2068	713.956	6.39896
0.2444	284.159	0.98514	19.3708	3.25376	82.798	837.025	0.20568	713.392	6.34348
0.2427	284.105	0.98446	19.4	3.26158	82.8997	837.499	0.20617	713.713	6.37588
0.2424	284.101	0.98424	19.4358	3.2694	83.0015	837.987	0.20671	714.032	6.40532
0.2413	284.074	0.98411	19.3971	3.26268	82.8997	837.587	0.2062	713.797	6.38432
0.2414	284.07	0.98403	19.3955	3.26273	82.8997	837.633	0.2062	713.84	6.38381
0.2413	284.071	0.98388	19.3925	3.26272	82.8997	837.694	0.2062	713.893	6.38307
0.241	284.063	0.98378	19.43	3.2701	83.0015	838.04	0.2067	714.089	6.4113
0.2405	284.049	0.98361	19.3894	3.26311	82.8997	837.604	0.20614	713.817	6.38634
0.2395	284.019	0.98341	19.3863	3.26344	82.8997	837.621	0.20614	713.833	6.38992
0.2393	284.017	0.98322	19.3828	3.26346	82.8997	837.688	0.20614	713.891	6.38942
0.2378	283.97	0.98262	19.3725	3.26396	82.8997	837.787	0.20614	713.974	6.39277
0.2378	283.973	0.98285	19.4193	3.2716	83.0015	838.146	0.20668	714.203	6.42538
0.2376	284.066	0.98255	19.4102	3.27061	83.0015	838.498	0.20668	714.511	6.41825
0.2385	284.097	0.98296	19.3721	3.26295	82.8997	837.9	0.20608	714.107	6.39045
0.238	284.083	0.9828	19.3694	3.26309	82.8997	837.945	0.20608	714.147	6.3918
0.2371	284.062	0.98275	19.369	3.26331	82.8997	837.906	0.20608	714.113	6.39542
0.2373	284.061	0.98269	18.9832	3.19033	81.8968	833.836	0.20079	711.685	6.12526
0.238	284.08	0.98292	18.6341	3.12287	81.0029	830.078	0.19602	709.477	5.87648
0.2376	284.069	0.98314	18.4007	3.07668	80.3997	827.2	0.1927	707.732	5.7108
0.2371	284.058	0.98322	18.0493	3.01102	79.4985	823.93	0.18828	706.083	5.48315
0.2345	283.989	0.98274	17.8239	2.96871	78.9026	820.781	0.18502	704.136	5.33777
0.2337	283.971	0.98272	17.7132	2.94567	78.5974	818.605	0.18314	702.641	5.25539
0.234	283.975	0.98293	17.6459	2.93073	78.4012	817.237	0.18198	701.71	5.20116
0.234	283.975	0.98329	16.8034	2.7713	76.0974	804.774	0.17013	694.128	4.65745
0.234	284.082	0.98376	16.2492	2.66773	74.6003	799.325	0.16348	691.952	4.31682
0.2343	284.086	0.98433	16.0319	2.62617	73.9971	796.551	0.16063	690.591	4.16793
0.2337	284.073	0.98437	15.9652	2.61441	73.8009	798.914	0.16103	693.26	4.16029
0.2351	284.103	0.98506	15.9754	2.61415	73.8009	798.793	0.16103	693.191	4.15987
0.2322	284.133	0.98496	15.973	2.61388	73.8009	798.905	0.16103	693.291	4.16134
0.2319	284.118	0.9851	15.8957	2.60083	73.5974	798.38	0.16029	693.237	4.12348
0.2304	284.085	0.9851	15.8966	2.60112	73.5974	798.344	0.16029	693.21	4.12768
0.2319	284.218	0.98581	15.8641	2.59255	73.5029	797.231	0.15957	692.387	4.09172
0.2299	284.274	0.98565	15.86	2.59206	73.5029	797.467	0.15957	692.603	4.0904
0.2306	284.194	0.98611	15.8696	2.59276	73.5029	797.09	0.15957	692.266	4.09628
0.2292	284.258	0.98603	15.8268	2.58603	73.4012	797.885	0.15953	693.266	4.08878
0.2277	284.219	0.98591	15.826	2.58638	73.4012	797.85	0.15953	693.249	4.09277
0.2297	284.266	0.98701	15.8815	2.58979	73.5029	795.337	0.15896	690.708	4.08035
0.2274	284.207	0.98665	15.8773	2.59032	73.5029	795.282	0.15896	690.623	4.08532
0.2284	284.229	0.98708	15.8488	2.58571	73.4012	797.862	0.15974	693.278	4.09869
0.2282	284.331	0.98749	15.8526	2.58482	73.4012	798.003	0.15974	693.438	4.09455
0.2269	284.293	0.98756	15.8103	2.57894	73.2994	797.615	0.15933	693.285	4.07917
0.225	284.251	0.98745	15.8097	2.57931	73.2994	797.566	0.15933	693.242	4.08389
0.2272	284.307	0.98848	15.8247	2.57883	73.2994	797.337	0.15933	693.043	4.08197
0.2272	284.299	0.98907	15.8734	2.58317	73.4012	795.545	0.15905	691.155	4.07904
0.2267	284.296	0.98928	15.8767	2.5832	73.4012	795.439	0.15905	691.036	4.08061
0.2269	284.301	0.98969	15.8461	2.57862	73.2994	797.926	0.15981	693.587	4.09291
0.2267	284.295	0.98999	15.851	2.57867	73.2994	797.818	0.15981	693.52	4.09483
0.225	284.345	0.99005	15.7704	2.56708	73.1032	798.668	0.15952	694.707	4.06931
0.2262	284.379	0.99066	15.7792	2.56679	73.1032	798.585	0.15952	694.659	4.06848
0.225	284.351	0.99089	15.7835	2.56703	73.1032	798.422	0.15952	694.512	4.07265
0.2259	284.373	0.99152	15.793	2.56684	73.1032	798.246	0.15952	694.358	4.07275
0.2245	284.337	0.99144	15.8719	2.57761	73.2994	797.648	0.15993	693.419	4.10176
0.2235	284.409	0.99161	15.7909	2.56664	73.1032	799.085	0.15986	695.134	4.08215
0.2238	284.426	0.99206	15.7976	2.56649	73.1032	799.013	0.15986	695.099	4.0828
0.2225	284.389	0.99214	15.7998	2.56681	73.1032	798.88	0.15986	694.979	4.08709
0.2233	284.402	0.99262	16.1146	2.61588	73.9026	798.689	0.16215	693.101	4.21863
0.2243	284.433	0.9934	16.5404	2.68785	75	801.965	0.16674	693.844	4.45132
0.2238	284.525	0.99349	16.6845	2.7118	75.3997	800.93	0.16745	692.105	4.51824
0.2225	284.593	0.99344	16.7544	2.72715	75.6032	804.036	0.16926	694.593	4.59213
0.2238	284.52	0.99432	16.8467	2.74095	75.7994	804.143	0.17009	694.32	4.63093
0.2225	284.595	0.99404	16.8724	2.74908	75.9012	806.153	0.1711	695.987	4.67261
0.2235	284.61	0.9947	16.8422	2.74355	75.7994	806.462	0.17102	696.431	4.65818
0.2218	284.674	0.99466	16.8737	2.74898	75.9012	806.26	0.17114	696.082	4.67374
0.224	284.729	0.99534	16.8835	2.74848	75.9012	806.143	0.17114	695.981	4.6695
0.2243	284.733	0.99591	16.893	2.74845	75.9012	805.938	0.17114	695.803	4.67142
0.2216	284.671	0.99555	16.8889	2.74901	75.9012	805.892	0.17114	695.759	4.67839
0.2216	284.674	0.99579	16.8928	2.74898	75.9012	805.815	0.17114	695.693	4.67936
0.2216	284.667	0.99603	16.8971	2.74904	75.9012	805.706	0.17114	695.597	4.68091
0.2211	284.661	0.99635	16.9028	2.7491	75.9012	805.567	0.17114	695.476	4.68376
0.2208	284.653	0.99626	16.9014	2.74917	75.9012	805.576	0.17114	695.483	4.68432
0.2203	284.637	0.99659	17.1341	2.79081	76.4971	810.628	0.17509	699.082	4.84453
0.2218	284.778	0.99728	17.3211	2.82069	76.9985	809.921	0.17623	697.596	4.91749
0.2223	284.686	0.99791	17.4508	2.84375	77.2965	812.678	0.17855	699.596	5.01371
0.2223	284.79	0.99815	17.5202	2.85814	77.5	814.302	0.17978	700.754	5.06781
0.222	284.883	0.99842	17.522	2.85728	77.5	814.402	0.17978	700.84	5.06402
0.2213	284.862	0.99832	17.5209	2.85747	77.5	814.379	0.17978	700.819	5.06629
0.2206	284.844	0.99847	17.524	2.85764	77.5	814.277	0.17978	700.729	5.06963
0.2206	284.84	0.99895	17.5326	2.85767	77.5	814.088	0.17978	700.564	5.07232
0.2201	284.83	0.99903	17.5681	2.86637	77.6017	815.762	0.18083	701.93	5.11486
0.2193	284.81	0.99915	17.5315	2.86137	77.5	816.127	0.18073	702.431	5.10689
0.2198	284.929	0.99978	17.5389	2.86026	77.5	816.242	0.18073	702.54	5.10203
0.2213	284.97	1.00048	17.6545	2.87746	77.798	815.944	0.18156	701.779	5.14572
0.2233	285.016	1.00121	17.7023	2.88495	77.8997	817.232	0.18253	702.784	5.177
0.224	285.03	1.00191	17.9763	2.92937	78.5974	818.487	0.18527	702.833	5.3179
0.223	285.109	1.00184	18.0422	2.94644	78.8009	821.743	0.18728	705.503	5.40297
0.2233	285.11	1.00181	18.0417	2.94643	78.8009	821.692	0.18728	705.47	5.40173
0.222	285.184	1.00189	18.0407	2.94573	78.8009	821.87	0.18728	705.629	5.40088
0.223	285.111	1.00244	18.0884	2.95445	78.9026	822.364	0.18797	705.904	5.43379
0.2218	285.175	1.00231	18.084	2.95385	78.9026	822.545	0.18797	706.061	5.43203
0.2225	285.091	1.00288	18.0584	2.9492	78.8009	822.627	0.18789	706.295	5.4248
0.2238	285.228	1.00353	18.097	2.95373	78.9026	822.61	0.18813	706.115	5.43232
0.223	285.311	1.00388	18.1007	2.95294	78.9026	822.687	0.18813	706.184	5.43113
0.2235	285.32	1.00415	18.1054	2.95286	78.9026	822.61	0.18813	706.118	5.43089
0.2218	285.385	1.00411	18.1025	2.95225	78.9026	822.803	0.18813	706.288	5.43093
0.222	285.386	1.00429	18.1057	2.95224	78.9026	822.742	0.18813	706.237	5.43137
0.2191	285.31	1.00388	18.1008	2.95296	78.9026	822.68	0.18813	706.178	5.44072
0.2206	285.347	1.00434	18.1078	2.95261	78.9026	822.616	0.18813	706.124	5.43736
0.223	285.407	1.00544	18.1258	2.95205	78.9026	822.37	0.18813	705.915	5.43402
0.2185	285.395	1.00441	18.1077	2.95216	78.9026	822.705	0.18813	706.204	5.44005
0.2213	285.37	1.00575	18.1327	2.9524	78.9026	822.157	0.18813	705.735	5.44207
0.2218	285.378	1.00603	18.1373	2.95231	78.9026	822.059	0.18813	705.642	5.44176
0.2218	285.476	1.00615	18.1364	2.95139	78.9026	822.282	0.18813	705.841	5.43663
0.2218	285.483	1.00627	18.1384	2.95133	78.9026	822.259	0.18813	705.821	5.43691
0.222	285.483	1.00681	18.1481	2.95132	78.9026	822.06	0.18813	705.649	5.43934
0.2238	285.428	1.00737	18.16	2.95185	78.9026	821.697	0.18813	705.33	5.44132
0.223	285.515	1.0076	18.1614	2.95103	78.9026	821.84	0.18813	705.459	5.43934
0.223	285.514	1.00796	18.1679	2.95104	78.9026	821.707	0.18813	705.343	5.44135
0.223	285.618	1.00821	18.1844	2.95683	78.9971	824.226	0.18954	707.49	5.47487
0.2235	285.526	1.00884	18.1672	2.95199	78.9026	823.827	0.18931	707.272	5.46147
0.2233	285.625	1.00902	18.1983	2.95679	78.9971	824.039	0.1896	707.328	5.4761
0.222	285.683	1.00862	18.1891	2.95625	78.9971	824.33	0.1896	707.582	5.47348
0.2245	285.648	1.01	18.2152	2.95658	78.9971	823.734	0.1896	707.072	5.47715
0.2238	285.733	1.01038	18.1774	2.95014	78.9026	824.331	0.18957	707.745	5.46246
0.2233	285.717	1.01035	18.1773	2.9503	78.9026	824.319	0.18957	707.744	5.46453
0.2228	285.704	1.01055	18.1814	2.95042	78.9026	824.207	0.18957	707.646	5.46765
0.223	285.712	1.01086	18.1866	2.95034	78.9026	824.114	0.18957	707.566	5.46834
0.2245	285.756	1.01181	18.2023	2.94993	78.9026	823.883	0.18957	707.368	5.46732
0.224	285.743	1.01202	18.2427	2.95541	78.9971	824.139	0.19005	707.425	5.48325
0.2248	285.76	1.01239	18.2115	2.94964	78.9026	824.221	0.18986	707.647	5.46672
0.2235	285.726	1.01234	18.2118	2.94996	78.9026	824.162	0.18986	707.596	5.47167
0.2245	285.751	1.01302	18.2603	2.95523	78.9971	824.108	0.19021	707.394	5.48591
0.2243	285.84	1.0132	18.2192	2.94907	78.9026	824.509	0.19004	707.919	5.47191
0.224	285.943	1.01347	18.2207	2.9481	78.9026	824.721	0.19004	708.119	5.46805
0.2245	285.949	1.01387	18.2277	2.94805	78.9026	824.59	0.19004	708.006	5.46871
0.2245	285.952	1.01411	18.263	2.95341	78.9971	824.55	0.19036	707.82	5.48516
0.2245	285.948	1.01459	18.2353	2.94793	78.9026	824.678	0.19024	708.091	5.47394
0.2248	286.059	1.01493	18.2378	2.94689	78.9026	824.879	0.19024	708.274	5.46848
0.2259	286.09	1.01552	18.2475	2.94659	78.9026	824.749	0.19024	708.163	5.46723
0.2262	286.101	1.01586	18.2532	2.94649	78.9026	824.649	0.19024	708.077	5.4677
0.2264	286.102	1.01641	18.2922	2.95153	78.9971	824.586	0.19062	707.849	5.48138
0.225	286.17	1.0162	18.2457	2.94584	78.9026	825.144	0.19047	708.533	5.47358
0.2274	286.235	1.01721	18.2617	2.94524	78.9026	824.981	0.19047	708.408	5.46964
0.225	286.27	1.01693	18.2556	2.94491	78.9026	825.174	0.19047	708.575	5.47165
0.2259	286.293	1.01758	18.2665	2.9447	78.9026	825.002	0.19047	708.428	5.47173
0.2262	286.297	1.0178	18.2703	2.94466	78.9026	824.928	0.19047	708.363	5.47192
0.224	286.344	1.01771	18.2671	2.94421	78.9026	825.091	0.19047	708.507	5.47383
0.2259	286.288	1.01843	18.2819	2.94474	78.9026	824.677	0.19047	708.145	5.4766
0.2248	286.364	1.01832	18.2776	2.94403	78.9026	824.912	0.19047	708.353	5.47406
0.2238	286.443	1.01825	18.2961	2.94899	78.9971	825.747	0.19106	708.979	5.49508
0.2245	286.362	1.01908	18.2811	2.94392	78.9026	825.488	0.19091	708.879	5.48258
0.2262	286.405	1.01999	18.296	2.94352	78.9026	825.281	0.19091	708.703	5.48096
0.2289	286.367	1.02073	18.3106	2.94387	78.9026	824.898	0.19091	708.368	5.48089
0.2277	286.44	1.02095	18.3122	2.94319	78.9026	825.005	0.19091	708.464	5.48053
0.2279	286.448	1.02126	18.3175	2.94312	78.9026	824.915	0.19091	708.387	5.48125
0.2279	286.548	1.02163	18.3208	2.94218	78.9026	825.058	0.19091	708.516	5.47719
0.2289	286.473	1.02232	18.3356	2.94288	78.9026	824.602	0.19091	708.116	5.48312
0.2287	286.568	1.02262	18.3379	2.94199	78.9026	824.741	0.19091	708.241	5.47947
0.2287	286.666	1.02274	18.337	2.94108	78.9026	824.967	0.19091	708.443	5.47428
0.2284	286.664	1.02313	18.344	2.9411	78.9026	824.822	0.19091	708.318	5.47722
0.2267	286.613	1.02282	18.3402	2.94157	78.9026	824.788	0.19091	708.284	5.48261
0.2279	286.751	1.0237	18.3515	2.94028	78.9026	824.854	0.19091	708.35	5.47625
0.2282	286.755	1.02392	18.3553	2.94024	78.9026	824.781	0.19091	708.286	5.47646
0.2269	286.728	1.02399	18.3574	2.9405	78.9026	824.678	0.19091	708.195	5.48154
0.2274	286.74	1.02451	18.3664	2.94038	78.9026	824.519	0.19091	708.057	5.48247
0.2269	286.821	1.0246	18.3653	2.93963	78.9026	824.708	0.19091	708.225	5.4792
0.2269	286.824	1.02484	18.3696	2.9396	78.9026	824.63	0.19091	708.158	5.48036
0.2267	286.822	1.02539	18.3561	2.93869	78.9026	825.973	0.19172	709.335	5.48401
0.2269	286.823	1.02557	18.3594	2.93867	78.9026	825.907	0.19172	709.289	5.48444
0.2267	286.814	1.026	18.3673	2.93876	78.9026	825.725	0.19172	709.131	5.48776
0.225	286.874	1.02606	18.3665	2.9382	78.9026	825.862	0.19172	709.253	5.48852
0.2262	287.002	1.02657	18.3715	2.937	78.9026	826.035	0.19172	709.411	5.48071
0.2282	286.952	1.02758	18.3912	2.93747	78.9026	825.533	0.19172	708.972	5.48446
0.2277	287.043	1.02767	18.3898	2.93662	78.9026	825.737	0.19172	709.153	5.48055
0.225	286.98	1.02728	18.3371	2.93119	78.8009	826.396	0.19175	709.931	5.47917
0.2269	287.025	1.02802	18.388	2.93599	78.9026	825.879	0.19189	709.288	5.48255
0.2269	287.028	1.02826	18.3514	2.9302	78.8009	826.168	0.19177	709.722	5.47158
0.2267	287.019	1.02869	18.4008	2.93608	78.9026	825.928	0.19205	709.33	5.48813
0.2274	287.135	1.02904	18.3562	2.92914	78.8009	826.328	0.19185	709.869	5.46947
0.2245	287.161	1.02847	18.3453	2.9289	78.8009	826.632	0.19185	710.144	5.47178
0.225	287.173	1.029	18.3543	2.92878	78.8009	826.482	0.19185	710.015	5.47274
0.2287	287.278	1.03056	18.3788	2.9278	78.8009	826.201	0.19185	709.776	5.46613
0.2245	287.267	1.02969	18.3637	2.92791	78.8009	826.47	0.19185	710.008	5.47193
0.2277	287.349	1.03073	18.4094	2.93284	78.9026	826.563	0.1923	709.939	5.48269
0.2289	287.275	1.03161	18.391	2.92731	78.8009	826.329	0.19214	709.877	5.4683
0.2272	287.335	1.03167	18.3901	2.92676	78.8009	826.478	0.19214	710.012	5.46906
0.2304	287.32	1.03296	18.4136	2.92689	78.8009	825.976	0.19214	709.575	5.46948
0.2299	287.401	1.03304	18.4125	2.92614	78.8009	826.152	0.19214	709.731	5.46611
0.2317	287.353	1.03413	18.4334	2.92659	78.8009	825.635	0.19214	709.28	5.47071
0.2343	287.421	1.03537	18.4532	2.92595	78.8009	825.36	0.19214	709.043	5.46727
0.2306	287.418	1.03438	18.4357	2.92599	78.8009	825.694	0.19214	709.331	5.47055
0.2314	287.448	1.03501	18.4461	2.9257	78.8009	825.561	0.19214	709.219	5.47032
0.2297	287.605	1.03482	18.4376	2.92424	78.8009	826.052	0.19214	709.654	5.46368
0.2319	287.66	1.03567	18.451	2.92374	78.8009	825.91	0.19214	709.535	5.45993
0.2327	287.677	1.03643	18.464	2.92358	78.8009	825.677	0.19214	709.332	5.4611
0.2317	287.65	1.03647	18.4655	2.92383	78.8009	825.582	0.19214	709.247	5.46517
0.2311	287.637	1.03652	18.4667	2.92395	78.8009	825.528	0.19214	709.2	5.46756
0.2317	287.652	1.03709	18.4764	2.92381	78.8009	825.365	0.19214	709.059	5.4683
0.2304	287.624	1.03715	18.4784	2.92407	78.8009	825.26	0.19214	708.965	5.47329
0.2317	287.756	1.0377	18.484	2.92285	78.8009	825.423	0.19214	709.114	5.46528
0.2311	287.847	1.038	18.457	2.92108	78.8009	827.027	0.19291	710.537	5.46552
0.2309	287.835	1.03818	18.3813	2.90834	78.5974	826.6	0.19213	710.496	5.42729
0.2304	287.821	1.03838	18.4705	2.91998	78.8009	826.216	0.19263	709.816	5.45785
0.2299	287.811	1.03883	18.4789	2.92008	78.8009	825.979	0.19263	709.593	5.46182
0.2282	287.971	1.03889	18.5418	2.93283	78.9971	828.094	0.19402	711.271	5.52395
0.2282	287.964	1.03877	19.3333	3.07694	81.0029	839.145	0.20577	718.336	6.07498
0.2309	287.94	1.04015	20.0365	3.19319	82.6017	844.145	0.21425	720.563	6.49585
0.2301	287.912	1.04013	20.5611	3.29527	83.9026	851.386	0.22271	725.483	6.91919
0.2319	287.963	1.04061	21.0082	3.38051	85	857.036	0.22977	729.301	7.2639
0.2301	287.915	1.04001	21.4811	3.49033	86.0974	871.522	0.24163	740.909	7.7396
0.2294	287.995	1.03953	22.0568	3.63405	87.5	891.562	0.25795	757.439	8.37431
0.2294	287.992	1.03928	22.4901	3.74367	88.5029	908.222	0.27146	771.433	8.85545
0.2301	287.916	1.03927	23.0281	3.89285	89.7965	932.766	0.29123	792.64	9.55657
0.2292	287.991	1.03872	24.0857	4.22038	91.8968	995.463	0.34114	848.182	11.181
0.2337	288.013	1.03973	24.9097	4.48261	93.5974	1044.64	0.38332	892.006	12.4986
0.2368	287.989	1.03991	25.0492	4.53423	93.9026	1053.03	0.39114	899.766	12.7558
0.2348	288.04	1.03911	25.0277	4.53343	93.9026	1053.42	0.39114	900.147	12.7516
0.2398	287.974	1.03971	25.0449	4.53447	93.9026	1052.92	0.39114	899.698	12.7377
0.2398	287.974	1.03971	24.9961	4.52351	93.8009	1052.18	0.39009	899.179	12.7001
0.2414	288.015	1.04001	25.047	4.53689	93.9026	1054.29	0.39204	900.995	12.7551
0.2469	288.067	1.04158	25.1206	4.54952	93.9971	1056.63	0.3946	903.064	12.8072
0.246	288.039	1.04101	25.1082	4.54991	93.9971	1056.75	0.3946	903.169	12.8067
0.2498	287.947	1.04224	25.142	4.55119	93.9971	1055.83	0.3946	902.37	12.8088
0.2596	288.228	1.0456	25.2401	4.56019	94.0988	1059.15	0.39796	905.291	12.8445
0.2659	288.417	1.04761	25.2805	4.55756	94.0988	1058.71	0.39796	904.934	12.8231
0.271	288.478	1.04935	25.4261	4.5922	94.3968	1064.84	0.40418	910.237	12.9817
0.2749	288.6	1.05051	25.449	4.5905	94.3968	1064.54	0.40418	909.995	12.9671
0.2798	288.755	1.05211	25.457	4.58906	94.3968	1066.55	0.40588	911.877	12.9727
0.2821	288.923	1.05292	25.501	4.59829	94.4985	1068.8	0.40787	913.848	13.015
0.287	288.981	1.05457	25.5384	4.59749	94.4985	1068.13	0.40787	913.28	13.0071
0.2919	289.146	1.05613	25.5516	4.59506	94.4985	1069.45	0.40906	914.475	12.9967
0.2946	289.24	1.05678	25.6005	4.60516	94.6003	1071.27	0.41086	916.04	13.037
0.2985	289.26	1.05808	25.6313	4.60488	94.6003	1070.64	0.41086	915.498	13.0329
0.3027	289.408	1.05942	25.657	4.60281	94.6003	1070.47	0.41086	915.357	13.0185
0.3069	289.555	1.06052	25.6533	4.60025	94.6003	1071.91	0.41203	916.65	13.0067
0.3084	289.608	1.06082	25.658	4.59951	94.6003	1071.94	0.41203	916.689	12.9993
0.3131	289.669	1.06232	25.6915	4.59865	94.6003	1071.4	0.41203	916.226	12.9915
0.3163	289.577	1.06315	25.6716	4.58752	94.4985	1070.36	0.41142	915.341	12.9385
0.3187	289.773	1.06363	25.707	4.59487	94.6003	1071.67	0.41255	916.43	12.9605
0.3202	289.822	1.06344	25.7003	4.59419	94.6003	1071.91	0.41255	916.639	12.9475
0.3256	289.922	1.06548	25.7451	4.5928	94.6003	1071.25	0.41255	916.07	12.9409
0.3304	290.095	1.06689	25.7715	4.59038	94.6003	1071.13	0.41255	915.972	12.9237
0.3315	290.141	1.06692	25.7424	4.58846	94.6003	1072.04	0.41321	916.784	12.9162
0.3367	290.134	1.0687	25.7856	4.58855	94.6003	1071.15	0.41321	916.014	12.9157
0.3382	290.298	1.06893	25.7839	4.58627	94.6003	1071.56	0.41321	916.379	12.8996
0.3411	290.296	1.06935	25.8695	4.60875	94.7965	1075.2	0.41695	919.472	12.9921
0.3446	290.337	1.07047	25.8029	4.585	94.6003	1072.8	0.41473	917.522	12.8936
0.3466	290.416	1.07071	25.8053	4.5839	94.6003	1073.02	0.41473	917.715	12.8824
0.3498	290.441	1.07158	25.8251	4.58355	94.6003	1072.68	0.41473	917.419	12.8776
0.352	290.523	1.07181	25.8271	4.58241	94.6003	1072.83	0.41473	917.561	12.865
0.3532	290.569	1.0718	25.8246	4.58178	94.6003	1073	0.41473	917.711	12.8563
0.3537	290.593	1.07116	25.8082	4.58144	94.6003	1073.4	0.41473	918.066	12.8447
0.3574	290.638	1.07206	25.8279	4.58082	94.6003	1073.12	0.41473	917.825	12.837
0.3599	290.744	1.07248	25.8091	4.57663	94.6003	1072.56	0.4143	917.269	12.8077
0.3624	290.742	1.07278	25.8164	4.57667	94.6003	1072.41	0.4143	917.141	12.8013
0.3643	290.715	1.07315	25.8265	4.57704	94.6003	1072.13	0.4143	916.892	12.8001
0.367	290.722	1.07357	25.8363	4.57694	94.6003	1071.94	0.4143	916.726	12.7938
0.3734	290.789	1.07614	25.8936	4.5752	94.6003	1072.06	0.41521	916.8	12.7857
0.3764	290.918	1.07702	25.909	4.57342	94.6003	1072.04	0.41521	916.786	12.7747
0.3774	290.862	1.07705	25.9124	4.5742	94.6003	1071.82	0.41521	916.588	12.7754
0.3813	290.92	1.07832	25.9403	4.57338	94.6003	1071.39	0.41521	916.223	12.7711
0.3823	291.067	1.07811	25.9286	4.57135	94.6003	1071.99	0.41521	916.751	12.7535
0.3834	290.903	1.07821	25.9384	4.57362	94.6003	1071.39	0.41521	916.217	12.763
0.3875	291.192	1.08027	25.9464	4.56754	94.6003	1072.18	0.41594	916.917	12.7444
0.388	291.212	1.07953	25.9276	4.56727	94.6003	1072.61	0.41594	917.293	12.732
0.3925	291.309	1.08094	25.9572	4.56592	94.6003	1072.26	0.41594	917	12.7247
0.3938	291.265	1.08092	25.9586	4.56654	94.6003	1072.1	0.41594	916.857	12.7228
0.3948	291.308	1.08008	25.9365	4.56594	94.6003	1072.66	0.41594	917.346	12.7058
0.3972	291.316	1.08056	25.9478	4.56582	94.6003	1072.47	0.41594	917.182	12.7021
0.3991	291.294	1.08038	25.8943	4.55209	94.4985	1070.28	0.41393	915.284	12.6308
0.4001	291.34	1.08019	25.7896	4.523	94.3023	1065.82	0.4095	911.384	12.4872
0.4021	291.328	1.08059	25.6661	4.47761	93.9971	1056.22	0.40118	902.838	12.246
0.4048	291.342	1.08128	25.6819	4.4774	93.9971	1056.09	0.40118	902.677	12.2439
0.4068	291.434	1.08209	25.6418	4.46142	93.9026	1053.84	0.39922	900.691	12.167
0.4098	291.47	1.0831	25.7136	4.47181	93.9971	1054.72	0.40058	901.36	12.2044
0.4124	291.488	1.08389	25.7315	4.47153	93.9971	1054.36	0.40058	901.039	12.2027
0.4132	291.527	1.0836	25.7229	4.47094	93.9971	1054.62	0.40058	901.274	12.1933
0.4144	291.476	1.08368	25.727	4.47171	93.9971	1054.42	0.40058	901.087	12.1944
0.4149	291.501	1.08282	25.7054	4.47133	93.9971	1054.91	0.40058	901.524	12.1807
0.4176	291.526	1.08369	25.7249	4.47096	93.9971	1054.6	0.40058	901.251	12.1794
0.4205	291.557	1.08443	25.7412	4.47047	93.9971	1054.34	0.40058	901.03	12.1754
0.424	291.614	1.08569	25.7685	4.46959	93.9971	1053.94	0.40058	900.68	12.1731
0.4253	291.684	1.08585	25.7692	4.46852	93.9971	1054.1	0.40058	900.822	12.1646
0.4263	291.734	1.0853	25.754	4.46775	93.9971	1054.54	0.40058	901.208	12.1509
0.4268	291.759	1.08483	25.668	4.45334	93.9026	1053.03	0.3989	899.939	12.087
0.4284	291.73	1.0848	25.6684	4.45378	93.9026	1053.01	0.3989	899.918	12.084
0.4316	291.78	1.08538	25.7314	4.46439	93.9971	1054.24	0.40034	900.916	12.1181
0.4312	291.762	1.08396	25.6985	4.46467	93.9971	1054.81	0.40034	901.409	12.1047
0.4336	291.662	1.0843	24.1587	4.0166	91.0029	970.609	0.32715	827.64	9.91867
0.4324	291.605	1.08238	23.9193	3.94531	90.6032	957.821	0.31572	815.645	9.51023
0.4319	291.582	1.08089	23.8375	3.92887	90.5015	954.555	0.31267	812.639	9.40774
0.4319	291.477	1.07947	23.8104	3.93024	90.5015	954.892	0.31267	812.916	9.40298
0.4312	291.452	1.07799	23.4888	3.8479	89.7965	939.095	0.2995	799.127	8.98741
0.4294	291.265	1.07596	23.2388	3.79477	89.3023	929.9	0.29155	791.112	8.72855
0.4279	291.185	1.07309	23.2032	3.79105	89.3023	927.847	0.28962	789.112	8.66822
0.4268	291.132	1.07022	23.7179	3.94169	90.6032	953.451	0.31012	811.155	9.34265
0.4247	290.928	1.06675	25.0672	4.36579	93.2994	1033.76	0.37685	882.032	11.4038
0.424	290.686	1.06414	25.9476	4.66964	95.3997	1088.36	0.42602	930.686	12.8877
0.4213	290.559	1.05957	26.261	4.81531	96.4971	1113.74	0.44855	953.393	13.5682
0.4205	290.318	1.05641	26.4237	4.89313	97.1003	1125.77	0.45965	964.111	13.9104
0.4233	290.139	1.05555	26.4104	4.89546	97.1003	1125.4	0.45965	963.822	13.9003
0.4223	290.092	1.05241	26.334	4.89608	97.1003	1126.91	0.45965	965.125	13.8655
0.424	289.959	1.05039	26.3845	4.92227	97.2965	1129.14	0.4615	967.081	13.9518
0.4255	289.823	1.04915	26.3593	4.92407	97.2965	1129.28	0.4615	967.2	13.9389
0.4268	289.687	1.04778	26.3312	4.92585	97.2965	1129.56	0.4615	967.433	13.9253
0.4273	289.6	1.04619	26.3142	4.93015	97.2965	1129.86	0.46116	967.801	13.9318
0.4284	289.659	1.04445	26.2679	4.92937	97.2965	1131.01	0.46116	968.805	13.9004
0.4294	289.602	1.04329	26.2413	4.93012	97.2965	1131.49	0.46116	969.231	13.8852
0.4336	289.596	1.04408	26.2614	4.9302	97.2965	1131.05	0.46116	968.852	13.8813
0.4312	289.687	1.04086	26.2072	4.94066	97.3983	1132.09	0.46075	969.76	13.8967
0.4344	289.64	1.04079	26.1717	4.93175	97.2965	1131.14	0.45963	969.016	13.8527
0.435	289.46	1.03977	26.1543	4.93413	97.2965	1131.1	0.45963	968.965	13.8496
0.44	289.489	1.04095	26.1827	4.93376	97.2965	1130.56	0.45963	968.498	13.846
0.441	289.44	1.03994	26.1593	4.93441	97.2965	1130.93	0.45963	968.812	13.8322
0.4452	289.643	1.04053	26.165	4.93172	97.2965	1131.33	0.45963	969.181	13.8116
0.4464	289.493	1.03989	26.1558	4.9337	97.2965	1131.15	0.45963	969.016	13.8093
0.4464	289.499	1.03826	26.1144	4.93362	97.2965	1132.07	0.45963	969.805	13.787
0.4462	289.484	1.0365	26.0814	4.93379	97.2965	1130.95	0.458	968.822	13.7616
0.4491	289.427	1.0363	26.0108	4.91353	97.1003	1128.03	0.455	966.341	13.6643
0.4496	289.336	1.03486	26.056	4.93681	97.2965	1130.11	0.45692	968.006	13.7326
0.4538	289.345	1.03587	26.081	4.9367	97.2965	1129.53	0.45692	967.505	13.7313
0.4562	289.261	1.03512	26.0662	4.93781	97.2965	1129.63	0.45692	967.58	13.7191
0.4568	289.189	1.034	26.0411	4.93876	97.2965	1130	0.45692	967.903	13.707
0.4595	289.114	1.03409	26.0467	4.93976	97.2965	1129.7	0.45692	967.636	13.7046
0.4612	289.095	1.03379	26.0401	4.94001	97.2965	1129.79	0.45692	967.713	13.6964
0.4636	289.116	1.03345	26.0305	4.93973	97.2965	1130.06	0.45692	967.95	13.6825
0.4656	289.117	1.03323	26.025	4.93972	97.2965	1130.19	0.45692	968.064	13.6731
0.4674	289.1	1.03314	26.0235	4.93994	97.2965	1130.19	0.45692	968.059	13.6673
0.4717	289.009	1.03456	26.0633	4.94115	97.2965	1129.1	0.45692	967.107	13.6788
0.4728	289.069	1.03339	26.0312	4.94035	97.2965	1129.91	0.45692	967.797	13.6555
0.4745	289.056	1.033	26.0219	4.94053	97.2965	1130.1	0.45692	967.982	13.6459
0.4759	289.02	1.03228	26.0055	4.941	97.2965	1130.38	0.45692	968.219	13.6344
0.4784	289.053	1.0323	26.0044	4.94056	97.2965	1130.5	0.45692	968.327	13.6246
0.4784	288.951	1.03079	25.9236	4.92122	97.1003	1127.29	0.45325	965.659	13.5302
0.4809	288.968	1.03031	25.9108	4.921	97.1003	1127.71	0.45325	966.022	13.5153
0.4826	288.753	1.03006	25.9142	4.92384	97.1003	1127.11	0.45325	965.48	13.5216
0.4853	288.785	1.02998	25.9107	4.92342	97.1003	1127.25	0.45325	965.607	13.5101
0.4878	288.82	1.03002	25.9882	4.94634	97.2965	1129.6	0.45568	967.529	13.5882
0.4895	288.81	1.0289	25.8172	4.90223	96.8968	1124.53	0.44984	963.33	13.3977
0.4905	288.752	1.02732	25.2472	4.72598	95.3997	1091.6	0.41901	934.385	12.5528
0.4895	288.701	1.0244	25.37	4.78123	95.9012	1099.43	0.42532	940.797	12.7354
0.491	288.569	1.02265	25.6889	4.90235	96.8968	1122.03	0.4455	960.756	13.2803
0.4893	288.487	1.01939	25.6149	4.9048	96.8968	1121.78	0.4444	960.694	13.2607
0.4885	288.232	1.01575	25.585	4.92149	96.9985	1123.29	0.44494	961.968	13.2865
0.4871	288.049	1.0121	25.4764	4.91413	96.8968	1122.23	0.44263	961.128	13.2204
0.486	287.786	1.00767	25.3917	4.91875	96.8968	1121.89	0.44107	960.799	13.183
0.4843	287.689	1.00398	25.3086	4.9208	96.8968	1121.84	0.43965	960.759	13.1492
0.486	287.574	1.00213	25.2672	4.92232	96.8968	1122.54	0.43965	961.356	13.1277
0.4905	287.604	1.00164	25.2928	4.9342	96.9985	1123.34	0.44029	962.046	13.1553
0.4883	287.803	0.99763	25.1375	4.91956	96.8968	1122.55	0.43716	961.446	13.0559
0.4878	287.871	0.99486	25.0598	4.91825	96.8968	1122.43	0.43563	961.308	13.0117
0.4873	287.851	0.99185	24.986	4.91836	96.8968	1122.24	0.43422	961.133	12.9733
0.4873	287.748	0.98869	24.9168	4.92012	96.8968	1122.05	0.43295	960.96	12.9386
0.4878	287.463	0.98683	24.8668	4.915	96.8023	1120.39	0.43121	959.521	12.8929
0.488	287.467	0.98477	24.747	4.89227	96.5988	1117.35	0.42732	956.911	12.7737
0.4883	287.276	0.98279	24.7809	4.9174	96.8023	1119.25	0.42901	958.41	12.8384
0.4898	287.146	0.98001	24.7164	4.91914	96.8023	1120.33	0.42901	959.334	12.8058
0.49	286.95	0.97796	24.6946	4.92305	96.8023	1119.29	0.42779	958.485	12.7995
0.4918	286.837	0.97707	24.6169	4.90381	96.5988	1116.57	0.42488	956.192	12.7093
0.4913	286.697	0.97495	24.5694	4.90567	96.5988	1117.38	0.42488	956.878	12.6922
0.4929	286.581	0.97333	24.6115	4.93001	96.8023	1118.71	0.42616	957.927	12.7554
0.4942	286.435	0.97128	24.5114	4.91113	96.5988	1116.15	0.42304	955.8	12.658
0.4939	286.424	0.96953	24.4328	4.8999	96.4971	1114.41	0.42063	954.275	12.588
0.4957	286.311	0.96865	24.2537	4.84517	96.0029	1104.56	0.41167	945.67	12.3372
0.4957	286.106	0.96579	24.17	4.83557	95.9012	1102.37	0.40895	943.675	12.2571
0.4961	286.015	0.9639	24.1309	4.83608	95.9012	1101.58	0.40779	942.918	12.2278
0.4974	285.875	0.9627	24.1069	4.83793	95.9012	1101.81	0.40779	943.11	12.2181
0.4976	285.784	0.96105	24.05	4.82829	95.7994	1099.55	0.40534	941.143	12.1555
0.4995	285.889	0.96048	24.0313	4.8269	95.7994	1100.3	0.40534	941.814	12.1367
0.5008	285.857	0.95988	24.0451	4.83799	95.9012	1100.76	0.40585	942.143	12.1664
0.5015	285.779	0.95867	23.9913	4.82859	95.7994	1099.35	0.40419	940.962	12.1152
0.5008	285.849	0.95609	23.9188	4.82681	95.7994	1099.21	0.40286	940.817	12.0754
0.5	285.815	0.95392	23.4116	4.67284	94.4985	1073.51	0.37965	918.48	11.4161
0.4989	285.642	0.95145	23.334	4.6591	94.3968	1070.48	0.37639	915.599	11.3174
0.4976	285.578	0.9484	23.2656	4.65706	94.3968	1068.86	0.37429	914.052	11.2641
0.4961	285.288	0.9444	23.1972	4.66088	94.3968	1067.79	0.37268	913.051	11.2292
0.4947	285.204	0.94049	23.1109	4.66211	94.3968	1067.48	0.37114	912.755	11.189
0.4924	284.983	0.9365	23.0349	4.66615	94.3968	1067.21	0.36987	912.502	11.1623
0.491	284.696	0.93274	22.9391	4.66072	94.3023	1065.57	0.36755	911.079	11.101
0.4888	284.369	0.92874	22.8025	4.64278	94.0988	1061.94	0.3635	907.943	10.9898
0.4883	284.238	0.92613	22.3315	4.5041	93.0015	1037.61	0.34287	886.738	10.4013
0.4883	284.031	0.9244	21.6884	4.28776	91.4971	996.705	0.31122	850.635	9.47216
0.488	284.01	0.92307	21.3276	4.17016	90.7994	975.867	0.29498	832.044	8.96272
0.4885	283.933	0.92268	21.2385	4.13679	90.6032	969.871	0.29045	826.597	8.80916
0.489	283.858	0.92287	21.2456	4.13808	90.6032	969.629	0.29045	826.36	8.81647
0.49	283.81	0.92336	21.2149	4.11919	90.5015	965.461	0.28788	822.59	8.72814
0.4915	283.884	0.92381	21.1689	4.09921	90.3997	961.697	0.28524	819.207	8.64027
0.4927	283.835	0.92477	21.2364	4.11102	90.5015	962.564	0.28661	819.81	8.68162
0.4932	283.862	0.92507	20.4096	3.85174	88.5974	916.676	0.25341	779.913	7.63851
0.4939	283.907	0.92527	20.1144	3.75037	87.798	898.861	0.24098	764.037	7.20573
0.4944	283.926	0.9258	19.9418	3.68472	87.2965	885.668	0.23259	752.3	6.91981
0.4944	284.045	0.92569	19.8625	3.65601	87.1003	880.973	0.22924	748.062	6.79111
0.4952	284.088	0.92618	19.8715	3.65547	87.1003	880.993	0.22924	748.068	6.79136
0.4939	284.109	0.9255	19.8562	3.6552	87.1003	881.348	0.22924	748.376	6.78699
0.4942	284.136	0.92534	19.9119	3.67263	87.2965	883.6	0.23099	750.145	6.84012
0.4939	284.018	0.92538	19.8588	3.65365	87.1003	879.876	0.22862	746.947	6.76396
0.4939	284.008	0.92538	19.8591	3.65378	87.1003	879.906	0.22862	746.958	6.76483
0.4942	283.922	0.9258	19.871	3.65487	87.1003	879.473	0.22862	746.577	6.77253
0.4944	283.937	0.9258	19.8346	3.64308	86.9985	877.924	0.22749	745.211	6.72221
0.4947	283.956	0.92587	19.6894	3.59931	86.5988	870.737	0.22247	739.057	6.55215
0.4947	283.848	0.92564	19.6882	3.60066	86.5988	870.661	0.22247	738.961	6.55705
0.4952	283.865	0.92595	19.6942	3.60046	86.5988	870.577	0.22247	738.889	6.55729
0.4942	283.814	0.92591	19.6952	3.6011	86.5988	870.437	0.22247	738.764	6.56196
0.4944	283.828	0.92626	19.7022	3.60092	86.5988	870.325	0.22247	738.668	6.56331
0.4949	283.861	0.92669	19.6684	3.58701	86.4971	868.339	0.22121	736.851	6.50338
0.4952	283.867	0.92687	19.6721	3.58694	86.4971	868.317	0.22121	736.826	6.50392
0.4952	283.874	0.92698	19.6743	3.58686	86.4971	868.286	0.22121	736.8	6.50435
0.4949	283.85	0.92703	19.7104	3.59666	86.5988	869.722	0.22234	737.95	6.53414
0.4949	283.861	0.92703	19.6759	3.58564	86.4971	867.668	0.22095	736.168	6.49085
0.4949	283.857	0.92715	19.7126	3.59597	86.5988	869.433	0.22221	737.642	6.5277
0.4942	283.816	0.92683	19.7074	3.59648	86.5988	869.41	0.22221	737.625	6.52907
0.4944	283.83	0.92684	19.6411	3.57563	86.4026	865.74	0.21967	734.485	6.45053
0.4934	283.774	0.926	19.2391	3.46295	85.3997	845.478	0.20628	716.834	6.0015
0.4944	283.824	0.92638	19.206	3.44814	85.298	843.489	0.20484	714.914	5.93281
0.4942	283.81	0.92603	19.1991	3.4483	85.298	843.637	0.20484	715.035	5.93178
0.4947	284.047	0.92599	19.1902	3.44541	85.298	844.331	0.20484	715.643	5.91746
0.4947	284.058	0.92599	19.1899	3.44528	85.298	844.381	0.20484	715.695	5.91689
0.4947	284.159	0.92576	19.1817	3.44404	85.298	844.764	0.20484	716.033	5.9097
0.4942	284.136	0.92568	19.1809	3.44433	85.298	844.738	0.20484	716.01	5.91133
0.4957	284.212	0.92706	19.2203	3.45092	85.3997	844.959	0.20546	716.085	5.93664
0.4959	284.324	0.92695	19.2143	3.44955	85.3997	845.284	0.20546	716.369	5.92917
0.4957	284.523	0.92718	19.2122	3.44713	85.3997	845.768	0.20546	716.801	5.91983
0.4981	284.663	0.92865	19.215	3.44375	85.3997	844.82	0.2051	715.957	5.91218
0.4971	284.811	0.92827	19.202	3.44194	85.3997	845.39	0.2051	716.449	5.9029
0.4964	284.987	0.92807	19.1919	3.4481	85.5015	845.393	0.2051	716.432	5.9309
0.4989	285.328	0.92972	19.2146	3.44395	85.5015	845.679	0.2051	716.699	5.91859
0.4969	285.43	0.92849	19.1857	3.44272	85.5015	846.467	0.2051	717.376	5.90799
0.4964	285.41	0.9283	19.1408	3.43198	85.3997	844.789	0.20395	715.938	5.86613
0.4939	285.373	0.92665	19.108	3.43242	85.3997	845.39	0.20395	716.443	5.86152
0.4934	285.35	0.92623	18.7202	3.32948	84.3968	828.038	0.19253	701.669	5.46823
0.4929	285.323	0.92593	18.4518	3.2628	83.5974	820.522	0.18649	695.384	5.21549
0.4927	285.312	0.9258	18.234	3.21198	83.0015	815.012	0.18219	690.877	5.02995
0.4932	285.549	0.92576	18.1319	3.19006	82.798	813.347	0.18052	689.541	4.95086
0.4922	285.6	0.9255	18.0515	3.17253	82.6017	811.486	0.179	688.048	4.88786
0.491	285.536	0.92477	18.0393	3.1732	82.6017	811.656	0.179	688.198	4.88822
0.4898	285.573	0.92416	18.0262	3.17282	82.6017	812	0.179	688.499	4.88381
0.4903	285.495	0.92412	18.0279	3.17362	82.6017	811.811	0.179	688.331	4.88728
0.4876	285.564	0.92272	17.9984	3.17291	82.6017	812.532	0.179	688.948	4.87793
0.4885	285.615	0.92314	18.0051	3.17237	82.6017	812.536	0.179	688.966	4.87709
0.4868	285.518	0.92235	17.9576	3.16515	82.5	810.802	0.1779	687.574	4.8547
0.485	285.426	0.92116	17.8076	3.13477	82.1003	807.184	0.17506	684.706	4.74443
0.4824	285.394	0.91927	17.7721	3.1351	82.1003	807.939	0.17506	685.348	4.73798
0.4819	285.361	0.91886	17.7651	3.13544	82.1003	808.033	0.17506	685.439	4.73785
0.4806	285.191	0.91832	17.76	3.13719	82.1003	807.783	0.17506	685.213	4.74439
0.4804	285.184	0.91808	17.7557	3.13726	82.1003	807.849	0.17506	685.27	4.74363
0.4789	284.998	0.91697	17.7164	3.13104	81.9985	806.323	0.17412	684.08	4.72477
0.4769	284.995	0.91591	17.7275	3.1387	82.1003	807.43	0.1747	685.007	4.75279
0.4769	285.002	0.91603	17.7295	3.13863	82.1003	807.391	0.1747	684.98	4.75298
0.4756	284.931	0.91504	17.7126	3.13936	82.1003	807.578	0.1747	685.136	4.7521
0.4755	284.922	0.9151	17.6867	3.13215	81.9985	806.533	0.17395	684.313	4.72768
0.4755	284.929	0.91521	17.6887	3.13208	81.9985	806.531	0.17395	684.314	4.72804
0.4738	284.841	0.91422	17.7066	3.14096	82.1003	807.544	0.17461	685.148	4.75926
0.4743	284.864	0.91428	17.7071	3.14072	82.1003	807.564	0.17461	685.165	4.75807
0.4728	284.789	0.91364	17.697	3.14149	82.1003	807.609	0.17461	685.198	4.75932
0.4717	284.726	0.91289	17.6593	3.13518	81.9985	806.66	0.17383	684.456	4.7352
0.4708	284.683	0.9126	17.6878	3.14341	82.1003	807.691	0.17456	685.305	4.76632
0.4695	284.724	0.91208	17.6441	3.13574	81.9985	806.944	0.17381	684.738	4.73806
0.4695	284.616	0.91185	17.643	3.13685	81.9985	806.772	0.17381	684.586	4.74249
0.4688	284.584	0.91168	17.6114	3.12926	81.8968	806.002	0.17321	683.995	4.71596
0.4678	284.536	0.91133	17.6388	3.13738	81.9985	806.933	0.17389	684.753	4.74626
0.4678	284.428	0.91111	17.6378	3.13849	81.9985	806.702	0.17389	684.544	4.75047
0.468	284.334	0.91122	17.688	3.1478	82.1003	807.463	0.17463	685.119	4.78177
0.4654	284.414	0.90996	17.628	3.14017	81.9985	806.926	0.17379	684.744	4.75129
0.4639	284.334	0.90923	17.6162	3.14099	81.9985	807.042	0.17379	684.844	4.75251
0.4634	284.41	0.90872	17.604	3.1402	81.9985	807.451	0.17379	685.202	4.74624
0.4636	284.312	0.9086	17.6048	3.14121	81.9985	807.24	0.17379	685.015	4.75054
0.4614	284.41	0.90736	17.607	3.14859	82.1003	808.309	0.17418	685.931	4.77714
0.4619	284.234	0.90742	17.6136	3.14306	81.9985	808.38	0.17418	686.016	4.7499
0.4593	284.208	0.90596	17.565	3.14372	81.9985	807.405	0.17348	685.231	4.75696
0.4604	284.155	0.90669	17.5808	3.14427	81.9985	806.993	0.17348	684.873	4.76292
0.4593	284.099	0.90641	17.5772	3.14485	81.9985	806.933	0.17348	684.817	4.76495
0.4593	284.099	0.90641	17.5476	3.13689	81.8968	806.452	0.173	684.476	4.73698
0.4578	284.128	0.90591	17.5656	3.14427	81.9985	807.51	0.17361	685.356	4.76469
0.4583	284.15	0.90597	17.5659	3.14404	81.9985	807.531	0.17361	685.373	4.76346
0.4565	284.067	0.90508	17.5512	3.1449	81.9985	807.65	0.17361	685.471	4.7641
0.4557	284.03	0.90486	17.5481	3.14529	81.9985	807.642	0.17361	685.463	4.76536
0.4562	283.948	0.90491	17.5517	3.14614	81.9985	807.395	0.17361	685.244	4.76955
0.4548	284.083	0.90425	17.5063	3.13789	81.8968	806.852	0.17279	684.882	4.73877
0.4538	284.04	0.90347	17.5242	3.1461	81.9985	807.846	0.1734	685.7	4.76786
0.454	283.835	0.90381	19.673	3.72096	87.798	892.945	0.23174	757.489	6.88974
0.4548	283.875	0.90391	23.5673	5.12276	98.9026	1146.36	0.42315	979.956	12.6296
0.4501	283.747	0.89942	23.5436	5.20586	99.4985	1156.03	0.43137	990.367	13.018
0.4494	283.609	0.8939	23.4427	5.24534	100	1167.61	0.43671	1000.64	13.121
0.4484	283.354	0.89014	23.3794	5.27452	100.298	1176.47	0.44109	1008.56	13.2032
0.4486	283.054	0.8867	23.3116	5.28245	100.4	1178.03	0.44098	1009.97	13.186
0.4462	282.617	0.88189	23.2155	5.29241	100.501	1179.51	0.4403	1011.26	13.1627
0.4439	282.2	0.87639	23.0948	5.29845	100.501	1180.2	0.43868	1011.88	13.116
0.4418	281.89	0.8719	22.9936	5.30417	100.501	1180.94	0.43737	1012.55	13.0814
0.441	281.441	0.86822	22.9201	5.31109	100.501	1181.43	0.43649	1012.99	13.0587
0.4402	281.079	0.86445	22.84	5.31738	100.501	1182.16	0.43561	1013.65	13.0326
0.4393	280.734	0.86063	22.7579	5.32333	100.501	1182.87	0.43468	1014.29	13.0046
0.4385	280.489	0.85742	22.6863	5.32874	100.501	1183.78	0.43398	1015.11	12.9831
0.438	280.151	0.85481	22.6348	5.33488	100.501	1184.51	0.43361	1015.77	12.9719
0.4385	279.968	0.85227	22.5723	5.33513	100.4	1184.53	0.43259	1015.88	12.939
0.4385	279.764	0.8497	22.5141	5.33823	100.4	1184.78	0.43176	1016.11	12.9138
0.4385	279.557	0.84757	22.4682	5.34174	100.4	1185.1	0.43117	1016.4	12.8963
0.439	279.467	0.84537	22.4136	5.34207	100.4	1186.48	0.43117	1017.59	12.8624
0.44	279.303	0.84321	22.3665	5.3446	100.4	1185.46	0.4296	1016.73	12.8381
0.4413	279.16	0.84195	22.3388	5.34513	100.4	1186.05	0.4296	1017.22	12.817
0.4415	279.077	0.83962	22.283	5.34794	100.4	1185.62	0.42821	1016.87	12.7925
0.4423	279.105	0.8379	22.2363	5.34994	100.501	1186.92	0.42821	1017.95	12.7718
0.4433	278.945	0.83597	22.1934	5.35084	100.4	1186.12	0.42685	1017.33	12.7441
0.4439	278.983	0.83448	22.1523	5.3507	100.4	1187.35	0.42685	1018.39	12.7189
0.4442	278.883	0.83284	22.1137	5.35337	100.4	1186.77	0.42572	1017.92	12.7052
0.4447	278.907	0.83067	22.0549	5.35553	100.4	1187.51	0.42502	1018.59	12.6809
0.4459	278.764	0.82896	22.0152	5.35606	100.4	1188.45	0.42502	1019.4	12.6532
0.4464	278.68	0.82722	21.9748	5.35835	100.4	1187.83	0.4238	1018.89	12.6353
0.4469	278.599	0.82569	21.9374	5.35865	100.4	1188.79	0.4238	1019.7	12.6115
0.4476	278.317	0.82406	21.9091	5.36262	100.4	1187.76	0.42267	1018.82	12.5999
0.4479	278.332	0.82181	21.8492	5.36532	100.4	1188.61	0.42201	1019.59	12.5769
0.4486	278.05	0.82018	21.817	5.36638	100.4	1189.15	0.42201	1020.03	12.554
0.4496	277.997	0.81881	21.7861	5.36966	100.4	1188.89	0.42113	1019.85	12.5435
0.4489	277.655	0.81659	21.7446	5.37509	100.4	1189.17	0.42065	1020.08	12.5331
0.4494	277.571	0.81456	21.6938	5.3754	100.4	1190.5	0.42065	1021.23	12.5015
0.4491	277.56	0.81256	21.643	5.37821	100.4	1190.29	0.41941	1021.12	12.4852
0.4501	277.507	0.81119	21.6087	5.37841	100.4	1191.23	0.41941	1021.92	12.462
0.4525	277.522	0.81021	21.5776	5.37622	100.298	1189.96	0.418	1020.9	12.4368
0.4523	277.512	0.80867	21.5106	5.35203	99.8983	1182.44	0.41266	1014.44	12.3294
0.453	277.333	0.80737	21.3067	5.1778	97.798	1127.13	0.3785	965.72	11.6153
0.4545	277.3	0.80668	21.263	5.15889	97.6017	1124.86	0.37619	963.341	11.5244
0.4543	277.085	0.80535	21.2363	5.16077	97.6017	1125.21	0.37619	963.635	11.5136
0.454	276.967	0.80428	21.2147	5.15835	97.6017	1122.83	0.37447	961.437	11.4794
0.4548	276.9	0.80355	21.2264	5.17202	97.798	1123.86	0.37528	962.183	11.5058
0.4562	276.863	0.80311	21.2164	5.17235	97.798	1124.03	0.37528	962.317	11.4969
0.4568	276.679	0.80208	21.1961	5.17396	97.798	1124.2	0.37528	962.448	11.4868
0.4578	276.631	0.80175	21.1894	5.17438	97.798	1124.3	0.37528	962.534	11.4811
0.4593	276.594	0.80178	21.1915	5.1747	97.798	1124.17	0.37528	962.419	11.4787
0.4619	276.618	0.80276	20.9993	5.07236	96.4026	1106.54	0.36227	947.438	11.1352
0.4644	276.644	0.8038	20.7523	4.95886	95.298	1088.79	0.34879	931.956	10.7407
0.4659	276.607	0.80415	20.7625	4.95937	95.298	1088.77	0.34879	931.881	10.7447
0.4693	276.572	0.80515	20.7896	4.95986	95.298	1087.96	0.34879	931.17	10.7516
0.4716	276.679	0.80652	21.4202	5.23486	98.9971	1138.71	0.38635	974.651	11.7107
0.4756	276.881	0.80795	21.5204	5.32627	99.8983	1169.02	0.4051	1001.81	12.1118
0.4772	276.861	0.80836	21.5386	5.3419	100	1173.63	0.40818	1006.15	12.1837
0.4801	277	0.80863	21.5457	5.3547	100.102	1178.85	0.41123	1010.84	12.2367
0.4816	277.082	0.80776	21.2081	5.12736	97.1003	1117.76	0.372	957.652	11.3697
0.4819	277.1	0.80668	20.9866	5.03381	96.0029	1102.31	0.35972	943.852	11.0079
0.4826	277.023	0.80581	20.8255	4.97229	95.5015	1091.83	0.35141	934.501	10.7623
0.4831	276.95	0.80442	20.316	4.77858	93.8009	1060.8	0.32719	907.554	10.0663
0.4826	276.929	0.80314	19.1798	4.33264	90.6032	980.073	0.2711	836.457	8.42341
0.4826	276.927	0.80263	19.1398	4.31006	90.5015	978.755	0.26921	834.749	8.32046
0.4814	276.65	0.8016	19.1015	4.29534	90.3997	974.37	0.26672	830.772	8.2462
0.4806	276.61	0.80088	19.0857	4.29598	90.3997	974.718	0.26672	831.051	8.24304
0.4814	276.553	0.80139	19.0689	4.27944	90.298	970.725	0.26455	827.481	8.1788
0.4819	276.581	0.80216	19.0862	4.27899	90.298	970.41	0.26455	827.191	8.18419
0.4831	276.425	0.8033	19.1186	4.28145	90.298	969.201	0.26455	826.143	8.20359
0.4871	276.531	0.8061	19.1756	4.27609	90.298	969.379	0.26543	826.176	8.19608
0.4893	276.747	0.80819	19.2176	4.27269	90.298	968.871	0.26543	825.753	8.19941
0.4898	276.869	0.80959	18.4061	3.96611	88.4012	914.369	0.23066	778.036	7.11032
0.491	277.048	0.81136	18.0468	3.81731	87.2965	889.624	0.21527	756.027	6.56822
0.4929	277.142	0.81342	17.856	3.72989	86.5988	874.374	0.20641	742.591	6.25805
0.4939	277.3	0.81509	17.8786	3.72133	86.5988	872.983	0.20594	741.158	6.22585
0.4964	277.427	0.81717	17.9151	3.71558	86.5988	871.719	0.20574	739.945	6.20757
0.4976	277.705	0.81886	17.9432	3.71194	86.5988	871.713	0.20574	739.949	6.2038
0.4995	277.807	0.82074	17.9644	3.70722	86.5988	871.026	0.2058	739.279	6.19417
0.5015	278.118	0.82288	17.7121	3.60995	85.7994	855.363	0.19638	725.742	5.85908
0.4928	277.453	0.81867	21.5108	5.07313	97.2965	1113.41	0.37148	950.782	11.1401
0.4968	277.666	0.82042	21.734	5.2144	98.8009	1135.58	0.3898	972.07	11.7664
0.4983	277.949	0.82081	21.7995	5.29784	99.7965	1163.2	0.40648	996.611	12.1231
0.4988	277.97	0.82004	21.791	5.32	100	1170.19	0.41039	1003	12.2072
0.4995	278.123	0.81833	21.7396	5.32151	100.102	1171.73	0.41039	1004.35	12.1855
0.4981	278.048	0.81611	21.7046	5.35672	100.298	1183.74	0.41646	1015.12	12.3108
0.4956	277.915	0.81123	21.5874	5.36421	100.4	1186.01	0.41569	1017.16	12.2744
0.4936	277.699	0.80562	21.4505	5.36868	100.4	1187.18	0.41387	1018.24	12.2146
0.5038	277.817	0.80728	21.4885	5.37375	100.4	1188.79	0.41529	1019.75	12.2357
0.4921	277.098	0.79775	21.2799	5.42528	100.501	1205.74	0.42146	1035.04	12.3493
0.4995	277.485	0.79788	21.2683	5.42157	100.4	1206.8	0.42146	1036.19	12.3182
0.4976	277.392	0.7932	21.1362	5.40619	100.4	1199.81	0.41519	1029.9	12.1885
0.4969	277.245	0.78978	21.0528	5.40802	100.4	1200.08	0.41373	1030.09	12.144
0.4964	277.224	0.78649	20.966	5.40855	100.4	1200.18	0.41209	1030.18	12.0967
0.4969	277.245	0.78342	20.8831	5.408	100.4	1200.07	0.41039	1030.08	12.046
0.4964	277.224	0.78044	20.798	5.39464	100.298	1194.92	0.40589	1025.5	11.9471
0.4969	277.144	0.77729	20.717	5.39711	100.4	1197.28	0.40589	1027.46	11.9068
0.4969	276.929	0.774	20.6407	5.40059	100.298	1196.17	0.40365	1026.6	11.8707
0.4964	276.693	0.76976	20.5461	5.42006	100.4	1202.5	0.40539	1032.24	11.8851
0.4947	276.498	0.76583	20.4442	5.41278	100.298	1198.65	0.4014	1028.88	11.8007
0.4932	276.215	0.76211	20.3587	5.41834	100.298	1199.77	0.40047	1029.86	11.7686
0.4922	275.948	0.75896	20.2875	5.42484	100.298	1201.13	0.39994	1031.09	11.7482
0.491	275.574	0.75493	20.2047	5.44872	100.4	1208.71	0.40259	1037.88	11.7835
0.4905	275.34	0.75215	20.1356	5.44358	100.298	1205.43	0.39957	1035.04	11.7226
0.4895	274.974	0.74942	20.0801	5.45154	100.298	1207.14	0.39957	1036.56	11.7133
0.4895	274.867	0.747	20.0016	5.41311	100	1191.44	0.3897	1022.61	11.5258
0.4893	274.655	0.74448	19.8798	5.30011	98.9971	1151.21	0.36658	986.751	11.0525
0.4893	274.438	0.74246	19.83	5.28419	98.9026	1144.75	0.36222	980.678	10.954
0.4895	274.131	0.74044	19.8031	5.30699	99.0988	1151.84	0.36551	986.892	11.0078
0.489	273.9	0.73789	19.8283	5.47409	100.4	1212.78	0.3979	1041.13	11.6103
0.4878	273.736	0.73645	19.793	5.48688	100.298	1215.59	0.39895	1044.23	11.6517
0.489	273.591	0.73531	19.7675	5.48747	100.298	1216.19	0.39895	1044.75	11.6326
0.4885	273.351	0.73383	19.7405	5.50109	100.298	1219.37	0.4001	1047.68	11.6654
0.4918	273.209	0.73312	19.7164	5.47845	100.102	1209.49	0.39447	1038.93	11.5606
0.4952	273.165	0.73419	19.7468	5.47635	100	1208.58	0.39447	1038.13	11.5626
0.4964	273.228	0.7342	19.7448	5.47609	100	1208.71	0.39447	1038.25	11.559
0.4976	273.183	0.73402	19.7416	5.47628	100	1208.74	0.39447	1038.27	11.5541
0.5031	273.267	0.73624	19.7968	5.47038	100.102	1207.12	0.39474	1036.71	11.5499
0.4941	272.591	0.73185	19.7107	5.48809	100.102	1211.23	0.39564	1040.37	11.5699
0.4981	272.689	0.7336	19.7542	5.48539	100	1210.1	0.39564	1039.49	11.5791
0.5015	272.862	0.73536	19.7865	5.46763	100	1204.14	0.39318	1034.09	11.5296
0.5178	273.735	0.74382	19.9716	5.43801	100	1196.81	0.3924	1027.44	11.5069
0.5213	273.815	0.74543	20.0101	5.43381	100	1195.81	0.39267	1026.45	11.5067
0.5242	274.075	0.74703	20.0435	5.43278	100	1195.13	0.39267	1025.88	11.5215
0.5281	274.287	0.74935	20.0926	5.42155	100	1193.08	0.39258	1023.99	11.504
0.533	274.561	0.75184	20.1458	5.41342	100	1191.32	0.39253	1022.37	11.499
0.5356	274.706	0.75323	20.1776	5.41286	100	1190.52	0.39253	1021.68	11.5127
0.5398	274.941	0.75519	20.2168	5.40383	100	1189.29	0.39263	1020.51	11.4973
0.5432	275.026	0.75732	20.2697	5.40091	100	1188.74	0.39332	1020.01	11.5107
0.5461	275.299	0.75881	20.2992	5.39985	100	1188.21	0.39332	1019.57	11.5234
0.5488	275.343	0.76039	20.3361	5.39366	100	1187.27	0.39365	1018.67	11.5167
0.5525	275.657	0.76254	20.3781	5.38598	100	1185.77	0.39349	1017.32	11.5108
0.5555	275.72	0.76461	20.4303	5.38415	100	1185.51	0.39432	1017.06	11.5283
0.5594	275.949	0.7667	20.475	5.37902	100	1184.51	0.39452	1016.15	11.5313
0.5629	276.16	0.76909	20.535	5.38699	100.102	1188.51	0.39773	1019.7	11.5915
0.5663	276.469	0.77123	20.5807	5.38365	100	1187.58	0.39773	1018.98	11.6046
0.57	276.684	0.77317	20.6113	5.36329	100	1181.42	0.39507	1013.4	11.5443
0.572	276.909	0.77463	20.6458	5.37092	100.102	1185.68	0.39795	1017.12	11.5919
0.5744	277.055	0.77593	20.6749	5.37037	100.102	1184.99	0.39795	1016.55	11.6045
0.5769	277.198	0.7773	20.7025	5.36538	100.102	1184.58	0.39829	1016.16	11.6004
0.5808	277.433	0.7793	20.747	5.36236	100	1183.67	0.39829	1015.43	11.6114
0.5838	277.619	0.78099	20.7798	5.35604	100.102	1182.88	0.39861	1014.61	11.6037
0.5863	277.774	0.78238	20.8111	5.35546	100.102	1182.18	0.39861	1014.02	11.6176
0.5892	277.941	0.78413	20.8474	5.34964	100.102	1181.96	0.39923	1013.77	11.614
0.5929	278.171	0.78658	20.9039	5.34668	100	1180.7	0.39923	1012.75	11.6322
0.5962	278.269	0.78829	20.9418	5.34292	100.102	1180.9	0.40028	1012.8	11.6347
0.5986	278.531	0.79049	20.9871	5.33807	100.102	1180.28	0.40066	1012.23	11.6429
0.602	278.736	0.7925	20.9576	5.24646	98.9971	1150.87	0.38417	986.334	11.3077
0.6028	278.889	0.79341	19.883	4.74908	93.9026	1058.39	0.31859	905.586	9.58875
0.6045	278.993	0.79396	19.7995	4.69244	93.5974	1050.32	0.3125	897.724	9.3631
0.6064	279.12	0.79525	19.7919	4.67542	93.5029	1048.02	0.31111	895.632	9.3118
0.6077	279.311	0.7969	19.8465	4.68259	93.5974	1050.02	0.31282	897.355	9.35195
0.6087	279.264	0.79764	19.8385	4.6722	93.5029	1048	0.31175	895.605	9.32467
0.6097	279.437	0.79879	19.8824	4.67998	93.5974	1050.01	0.31332	897.346	9.36214
0.6102	279.471	0.79994	19.9098	4.67948	93.5974	1049.33	0.31332	896.762	9.3729
0.6085	279.573	0.79959	19.9549	4.70362	93.8009	1054.56	0.31665	901.329	9.45591
0.6062	279.535	0.79844	19.9612	4.71865	93.9026	1056.94	0.31798	903.461	9.5004
0.603	279.661	0.79716	20.0369	4.76592	94.3023	1065.8	0.32352	911.229	9.65483
0.6023	279.502	0.79662	21.0524	5.24546	99.4985	1154.45	0.38648	988.503	11.328
0.6003	279.49	0.7964	21.0918	5.3126	100.102	1174.17	0.39862	1006.55	11.6172
0.5988	279.502	0.79609	21.083	5.31255	100.102	1174.25	0.39862	1006.73	11.6145
0.5983	279.366	0.79629	21.1108	5.33918	100.298	1183.3	0.40417	1014.81	11.7307
0.5968	279.374	0.7967	21.1215	5.33915	100.298	1182.92	0.40417	1014.53	11.7393
0.5973	279.404	0.79764	21.1505	5.34923	100.4	1186.54	0.40671	1017.75	11.7944
0.5983	279.361	0.7994	21.2004	5.35417	100.4	1188.58	0.40886	1019.62	11.8407
0.5988	279.501	0.80086	21.2329	5.35515	100.4	1189.92	0.41021	1020.84	11.8668
0.5983	279.585	0.80179	21.2545	5.35273	100.298	1189.45	0.41021	1020.48	11.8722
0.5981	279.569	0.80177	21.2545	5.3549	100.4	1189.35	0.41021	1020.35	11.8807
0.5983	279.581	0.80252	21.274	5.35485	100.4	1188.8	0.41021	1019.87	11.8914
0.5978	279.766	0.80304	21.2807	5.35206	100.298	1188.92	0.41021	1020.04	11.8892
0.5983	279.792	0.80231	21.2604	5.35407	100.4	1189.48	0.41021	1020.49	11.8851
0.6001	279.694	0.80303	21.2811	5.35407	100.4	1190.51	0.4114	1021.37	11.8931
0.6038	279.819	0.80537	21.3383	5.3515	100.298	1189.1	0.4114	1020.22	11.911
0.6067	279.998	0.80763	20.5745	4.90299	95.3997	1089.02	0.34485	932.608	10.2975
0.6077	280.17	0.80796	20.1148	4.69962	93.8009	1056.78	0.32035	903.635	9.55852
0.6089	280.242	0.80851	19.7185	4.53716	92.6017	1027.28	0.29961	877.561	8.98331
0.6091	280.258	0.80885	19.6996	4.51488	92.5	1023.75	0.29725	874.17	8.89148
0.6087	280.455	0.8087	19.6889	4.5117	92.5	1024.62	0.29725	874.92	8.87754
0.6085	280.436	0.80815	19.629	4.49553	92.3983	1020.87	0.2947	871.615	8.81481
0.6097	280.401	0.80871	19.6438	4.49609	92.3983	1020.47	0.2947	871.245	8.82186
0.6097	280.408	0.80913	19.6538	4.49598	92.3983	1020.22	0.2947	871.026	8.82604
0.6107	280.361	0.80925	19.6583	4.49673	92.3983	1019.97	0.2947	870.805	8.82906
0.6107	280.364	0.80978	19.6709	4.49669	92.3983	1019.65	0.2947	870.526	8.83468
0.6109	280.477	0.8098	19.6675	4.49486	92.3983	1020.03	0.2947	870.864	8.82716
0.6107	280.579	0.80978	19.6634	4.49323	92.3983	1020.41	0.2947	871.21	8.82046
0.6112	280.504	0.80978	19.6662	4.49443	92.3983	1020.15	0.2947	870.974	8.82484
0.6119	280.656	0.81024	19.6718	4.49199	92.3983	1020.41	0.2947	871.213	8.81883
0.6119	280.657	0.80992	19.6904	4.50342	92.5	1023.21	0.29658	873.603	8.85382
0.6114	280.628	0.80949	19.681	4.50387	92.5	1023.34	0.29658	873.73	8.85151
0.6107	280.687	0.80946	19.6374	4.48927	92.3983	1020.63	0.29458	871.384	8.80294
0.6117	280.641	0.81137	21.4335	5.25489	100	1165.63	0.3984	997.941	11.5385
0.6122	280.668	0.81243	21.4098	5.23373	99.3023	1154.49	0.39325	989.291	11.515
0.6112	280.82	0.81358	21.4748	5.28638	100	1171.2	0.40352	1003.92	11.7411
0.6107	280.901	0.81431	21.5108	5.31439	100.298	1180.99	0.4097	1012.7	11.8698
0.6087	280.872	0.81417	21.5147	5.32393	100.4	1183.64	0.4113	1015.11	11.9121
0.6057	281.007	0.81425	21.5114	5.32344	100.4	1183.91	0.4113	1015.38	11.9168
0.603	281.054	0.81452	21.5214	5.33238	100.501	1187.31	0.4134	1018.39	11.9636
0.6013	281.048	0.81512	21.5386	5.33558	100.501	1188.89	0.41467	1019.83	11.9904
0.5978	281.156	0.81541	21.5423	5.33519	100.501	1188.92	0.41467	1019.89	12
0.5964	281.061	0.81621	21.567	5.33553	100.501	1188.08	0.41467	1019.14	12.016
0.5939	281.117	0.81589	21.5564	5.33533	100.501	1188.44	0.41467	1019.46	12.0152
0.5922	281.015	0.81682	21.5855	5.33771	100.501	1189.66	0.41604	1020.54	12.0427
0.5936	281.104	0.81855	21.6273	5.33764	100.501	1190.26	0.41715	1021.09	12.0658
0.5981	281.067	0.82227	21.7158	5.3247	100.298	1186.85	0.41701	1018.12	12.0607
0.6015	281.389	0.82596	21.7834	5.29667	100.102	1178.32	0.41326	1010.49	11.9887
0.6049	281.602	0.82732	21.8109	5.29592	100.102	1177.87	0.41326	1010.07	11.9991
0.6074	281.865	0.82874	21.8381	5.29498	100.102	1177.49	0.41326	1009.76	12.0113
0.6094	281.998	0.82931	21.8265	5.26926	99.8983	1171.16	0.40969	1004.07	11.907
0.6099	282.134	0.82974	20.624	4.73322	94.3023	1067.36	0.33357	913.595	9.96317
0.6077	282.212	0.82787	18.1971	3.81891	88.0015	901.141	0.22074	767.097	6.60153
0.6052	282.155	0.82516	17.5832	3.59727	86.3009	863.089	0.1966	732.512	5.72638
0.6023	281.977	0.82158	17.2851	3.51627	85.6032	850.733	0.18827	721.457	5.40348
0.5964	281.493	0.81674	17.3922	3.57994	86.0974	859.976	0.19314	729.392	5.59509
0.5912	281.171	0.81156	17.5483	3.66581	86.8023	872.871	0.20021	740.633	5.86424
0.5865	280.877	0.80663	17.4511	3.66958	86.8023	874.22	0.20021	741.806	5.84659
0.5787	280.295	0.79998	17.3673	3.68809	86.8023	875.236	0.19972	742.864	5.8789
0.5737	279.887	0.79459	17.2174	3.66763	86.5988	868.306	0.19525	736.819	5.76932
0.5683	279.25	0.78973	17.6538	3.86042	88.1032	903.631	0.21496	767.526	6.4061
0.5653	278.848	0.78593	17.7328	3.91499	88.5029	912.635	0.22017	775.553	6.56969
0.5614	278.627	0.78224	17.6649	3.92452	88.5029	912.45	0.21933	775.555	6.5846
0.5569	278.151	0.77732	17.5983	3.93508	88.5029	912.493	0.21872	775.603	6.58486
0.5535	277.847	0.77368	17.5817	3.95498	88.5974	915.349	0.21985	778.08	6.62469
0.5503	277.34	0.76998	17.6242	3.99665	88.8009	921.673	0.2233	783.62	6.7382
0.5464	277.006	0.76621	17.8101	4.10184	89.3968	938.929	0.23304	798.852	7.07173
0.5432	276.506	0.76276	17.8168	4.13261	89.4985	942.799	0.23519	802.381	7.15351
0.5407	276.257	0.76001	17.8191	4.1569	89.6003	946.162	0.23677	805.385	7.21534
0.5388	275.941	0.7575	19.7545	4.9986	95.7994	1093.57	0.33323	934.564	10.0173
0.5385	275.715	0.75616	20.1398	5.25833	98.9971	1143.72	0.36633	979.255	10.9304
0.5385	275.393	0.75459	20.1634	5.3496	99.7965	1171.41	0.38168	1004.13	11.2676
0.5385	275.4	0.75302	20.1332	5.37824	100	1180.85	0.3862	1012.76	11.3606
0.5378	275.14	0.75176	20.1091	5.37923	100	1181.16	0.3862	1013.06	11.3463
0.5368	275.09	0.74995	20.0733	5.40214	100.102	1188.32	0.3892	1019.52	11.4133
0.5348	274.877	0.7485	20.0584	5.44071	100.298	1201.96	0.39627	1031.77	11.5482
0.5341	274.734	0.74725	20.0302	5.4435	100.4	1202.5	0.39627	1032.25	11.54
0.5348	274.662	0.74635	20.0088	5.44156	100.298	1203.13	0.39627	1032.84	11.5176
0.5365	274.543	0.74677	20.0242	5.44426	100.4	1202.46	0.39627	1032.21	11.5303
0.5375	274.496	0.7472	20.0493	5.47251	100.4	1212.43	0.4019	1041.27	11.6499
0.5393	274.495	0.74777	20.0646	5.47251	100.4	1211.85	0.4019	1040.82	11.6547
0.5414	274.494	0.74841	20.0817	5.47025	100.298	1211.34	0.4019	1040.42	11.6521
0.5437	274.522	0.74925	20.1034	5.47014	100.298	1210.69	0.4019	1039.85	11.6602
0.5454	274.616	0.74938	20.0456	5.36157	99.4985	1173.14	0.38118	1006.4	11.241
0.5477	274.749	0.74916	20.0275	5.33941	99.3968	1166.48	0.37714	1000.14	11.1402
0.5488	274.707	0.74888	20.0214	5.34168	99.4985	1166.62	0.37714	1000.18	11.1421
0.5503	274.688	0.74852	19.5469	5.01804	95.5015	1086.92	0.32848	930.525	10.0044
0.5511	274.735	0.74837	18.936	4.75304	93.2994	1044.43	0.29824	892.861	9.12093
0.5508	274.722	0.74781	18.9465	4.75605	93.4012	1045.91	0.29885	893.767	9.10915
0.5523	274.699	0.74814	18.7884	4.68206	92.798	1032.85	0.29019	882.392	8.86677
0.5525	274.708	0.74776	18.0609	4.37321	90.6032	978.29	0.25514	834.455	7.83639
0.553	274.627	0.74784	19.2429	4.87699	94.4985	1068.59	0.31396	912.998	9.48065
0.5548	274.731	0.74853	19.6912	5.08371	96.4026	1101.43	0.33764	942.302	10.189
0.5569	274.636	0.74949	19.8085	5.13999	96.9985	1110.58	0.34469	950.506	10.3982
0.5579	274.704	0.75004	19.8461	5.14642	97.1003	1111.32	0.34552	951.182	10.4233
0.5602	274.72	0.75131	20.1636	5.4655	100.603	1212.65	0.40366	1040.63	11.6188
0.5614	274.906	0.75227	20.1084	5.35439	99.4985	1171.7	0.38145	1005.11	11.2234
0.5642	274.855	0.75275	20.0986	5.30553	99.0988	1154.99	0.3724	989.933	11.0299
0.5653	274.92	0.75278	19.3261	4.88786	94.3968	1067.55	0.31566	913.617	9.61398
0.5671	275.016	0.75349	19.6493	5.0174	95.6032	1091.85	0.33254	934.081	10.0226
0.571	275.145	0.75579	20.1639	5.27345	99.0988	1146.46	0.36844	981.662	10.916
0.5729	275.362	0.75836	18.3517	4.42286	90.9012	987.269	0.26369	843.385	8.12688
0.5752	275.503	0.76067	17.8384	4.1563	89.3968	941.208	0.23525	801.569	7.19556
0.5769	275.705	0.76294	17.7008	4.07407	88.9971	928.831	0.22802	790.213	6.91839
0.5792	275.951	0.76567	17.6637	4.03715	88.8009	922.686	0.22468	784.759	6.81326
0.5789	276.147	0.7669	17.0388	3.79111	86.9985	878.363	0.19901	746.036	5.99751
0.581	276.492	0.76913	16.9384	3.72856	86.5988	869.784	0.19413	738.138	5.78474
0.5816	276.633	0.77068	16.8993	3.70343	86.4026	865.205	0.19173	734.124	5.71021
0.5821	276.872	0.77168	16.934	3.70564	86.4971	867.092	0.19279	735.645	5.71822
0.5823	276.99	0.7724	16.9085	3.69553	86.4026	865.704	0.19192	734.5	5.69302
0.5821	276.983	0.77329	16.9595	3.70479	86.4971	867.728	0.19331	736.216	5.72846
0.5816	276.953	0.773	16.9539	3.70519	86.4971	867.741	0.19331	736.229	5.72806
0.5813	277.144	0.77292	16.9464	3.70268	86.4971	868.358	0.19331	736.776	5.71793
0.5787	276.991	0.77129	16.9154	3.70468	86.4971	868.759	0.19331	737.109	5.71571
0.5782	276.954	0.7709	16.9079	3.70517	86.4971	868.871	0.19331	737.205	5.71513
0.5782	277.168	0.7709	17.178	3.81293	87.3983	888.733	0.20409	754.559	6.08279
0.5759	277.034	0.76946	17.2835	3.86561	87.798	897.381	0.209	762.24	6.25642
0.5734	276.88	0.76841	17.2647	3.86769	87.798	897.323	0.209	762.209	6.25782
0.5713	276.755	0.7675	17.9411	4.13314	89.6003	944.924	0.2374	803.852	7.14762
0.5718	276.685	0.76789	20.4452	5.23942	99.4985	1147.78	0.37199	981.594	10.9105
0.571	276.626	0.76772	20.4008	5.2565	98.9971	1144.52	0.37139	980.397	11.0375
0.5718	276.574	0.76829	20.4789	5.34087	99.8983	1173.39	0.3881	1005.86	11.3697
0.5708	276.622	0.76741	20.4538	5.34279	100	1173.88	0.3881	1006.41	11.3647
0.572	276.579	0.768	20.483	5.36755	100.102	1182.01	0.39289	1013.76	11.4753
0.5727	276.522	0.76821	20.5041	5.3951	100.298	1191.58	0.39851	1022.35	11.5879
0.5766	276.538	0.77027	20.559	5.40086	100.298	1193.98	0.40091	1024.6	11.6373
0.5789	276.686	0.77192	20.5967	5.40263	100.298	1195.66	0.40254	1026.13	11.6665
0.5823	276.88	0.77392	20.6412	5.40168	100.298	1196.44	0.40376	1026.85	11.6874
0.5875	277.091	0.77782	20.7238	5.37743	100.102	1189.63	0.40159	1020.79	11.6402
0.5904	277.377	0.78007	20.7729	5.37634	100.102	1188.57	0.40159	1019.85	11.6646
0.5931	277.65	0.782	20.8073	5.36794	100.102	1188.22	0.40214	1019.46	11.6537
0.5949	277.868	0.7831	20.8282	5.36712	100.102	1187.91	0.40214	1019.22	11.6636
0.5983	278.076	0.78467	20.857	5.35866	100.102	1186.68	0.40203	1018.07	11.6457
0.6013	278.266	0.78641	20.9038	5.36527	100.298	1188.46	0.40369	1019.56	11.688
0.604	278.328	0.78777	20.92	5.33941	100	1180.79	0.39988	1012.8	11.6025
0.6052	278.507	0.78862	20.9358	5.33875	100	1180.63	0.39988	1012.65	11.6106
0.6059	278.652	0.78865	20.9309	5.34031	100.102	1180.91	0.39988	1012.86	11.6156
0.6112	278.665	0.79166	21.006	5.33272	100	1179.64	0.40064	1011.73	11.618
0.6119	278.824	0.7919	21.0062	5.33422	100.102	1179.75	0.40064	1011.78	11.6259
0.6163	279.105	0.79438	21.0617	5.33164	100.102	1180.5	0.40191	1012.44	11.6426
0.6168	279.138	0.79438	21.0607	5.32944	100	1180.58	0.40191	1012.55	11.6332
0.6183	279.338	0.79544	21.0813	5.32871	100	1180.3	0.40191	1012.33	11.6434
0.6212	279.42	0.7972	21.0018	5.1916	98.4012	1136.5	0.37682	973.704	11.127
0.6227	279.521	0.79806	19.4937	4.55348	92.5	1026.32	0.29673	877.41	8.93652
0.6229	279.634	0.7984	18.9643	4.31314	91.0029	984.326	0.26821	839.61	8.05662
0.6175	279.612	0.79784	18.9146	4.28979	90.9012	980.78	0.26558	836.117	7.95877
0.6173	279.819	0.79906	19.1374	4.36626	91.4971	996.551	0.27608	849.821	8.23145
0.6185	279.79	0.80098	19.3	4.4171	91.8023	1005.22	0.28258	857.598	8.43549
0.6232	279.979	0.8057	19.401	4.41531	91.8023	1004.98	0.28379	857.49	8.47617
0.6249	280.198	0.80828	19.3294	4.36774	91.4971	996.851	0.27879	850.385	8.33636
0.6251	280.425	0.80968	19.3048	4.34604	91.4026	993.937	0.27693	847.738	8.27005
0.6262	280.715	0.81061	19.317	4.3415	91.4026	994.433	0.27693	848.181	8.25993
0.6254	280.774	0.81061	18.9322	4.19571	90.5015	967.052	0.25915	824.085	7.74398
0.624	280.895	0.80948	17.9485	3.83942	88.1032	902.368	0.218	767.225	6.47268
0.6206	280.889	0.80789	17.9883	3.85231	88.2994	905.999	0.2195	769.804	6.4817
0.6117	280.64	0.80152	17.9326	3.88398	88.5029	912.078	0.22162	775.123	6.55028
0.6057	280.262	0.79378	17.8194	3.90492	88.5974	914.178	0.22129	777.034	6.56879
0.5917	279.485	0.77983	17.6849	3.96295	88.9026	922.53	0.22357	784.326	6.66468
0.5808	278.508	0.767	19.8519	4.98488	96.0974	1103.15	0.33869	942.829	10.0184
0.5715	277.623	0.75726	18.297	4.43274	91.4026	997.792	0.26642	852.104	8.13227
0.5609	276.578	0.74807	17.8645	4.30712	90.5015	973.253	0.24911	829.693	7.59651
0.553	275.795	0.74141	17.9794	4.4088	91.0974	989.736	0.2581	843.927	7.8648
0.5464	275.104	0.73613	19.7326	5.37232	100.501	1184	0.37866	1013.93	11.0158
0.5432	274.715	0.73377	19.6294	5.34382	99.4985	1168.16	0.37043	1001.63	10.9327
0.5401	274.216	0.73262	19.6642	5.44823	100.298	1202.28	0.38886	1031.9	11.316
0.5393	274.062	0.73393	19.707	5.46568	100.298	1207.98	0.39291	1037.31	11.4123
0.5393	273.954	0.73701	19.8016	5.48775	100.4	1215.9	0.39902	1044.46	11.5467
0.5442	274.133	0.74377	19.9703	5.48414	100.298	1215.95	0.40239	1044.63	11.6331
0.5474	274.411	0.75047	20.1369	5.48008	100.298	1215.85	0.40558	1044.55	11.7161
0.5511	274.838	0.758	20.3187	5.47234	100.298	1215.08	0.40861	1043.85	11.7959
0.5528	275.367	0.76469	20.4776	5.4692	100.4	1215.72	0.41187	1044.36	11.8826
0.554	275.855	0.76865	20.5608	5.45975	100.4	1214.71	0.41282	1043.43	11.9048
0.5535	276.139	0.77107	20.3816	5.16994	97.5	1120.94	0.35948	960.478	10.8266
0.5506	276.4	0.77165	19.0977	4.6091	92.3983	1024.9	0.29117	876.111	8.93002
0.5469	276.609	0.76968	17.6833	4.03445	88.8009	922.604	0.22546	785.489	6.91176
0.5348	276.249	0.75781	16.1216	3.53659	84.7965	834.886	0.17248	708.363	5.13365
0.5314	275.842	0.75501	15.0765	3.19628	81.4971	785.448	0.14439	665.137	4.01832
0.4918	272.991	0.73007	17.5792	4.2772	90	960.39	0.23964	816.66	7.34694
0.4956	272.879	0.73172	19.6197	5.24786	98.9026	1134.67	0.35246	970.209	10.5915
0.4991	272.848	0.73294	19.6858	5.35667	99.4985	1163.62	0.36982	997.209	11.0527
0.5007	272.935	0.73363	19.7264	5.41863	99.8983	1185.9	0.3822	1017.31	11.3029
0.5163	273.651	0.74122	19.5076	5.0814	96.0029	1094.71	0.33226	937.465	10.1893
0.5178	273.724	0.74189	18.4666	4.6092	91.9985	1015.84	0.27851	867.958	8.63344
0.5188	273.789	0.7424	17.3251	4.10603	88.8009	926.884	0.22377	789.243	6.93965
0.5203	273.87	0.74317	16.9492	3.9314	87.798	896.734	0.20617	762.038	6.33361
0.5196	273.93	0.743	16.9436	3.93039	87.798	897.591	0.20617	762.669	6.33103
0.5196	273.937	0.7431	16.9802	3.94031	87.8997	900.105	0.20775	764.71	6.35376
0.5198	273.944	0.7433	16.8846	3.90587	87.6017	893.444	0.20384	759.005	6.24574
0.5201	273.963	0.74365	16.8919	3.9056	87.6017	893.417	0.20384	758.958	6.24766
0.5215	274.036	0.74446	16.9017	3.89936	87.6017	892.99	0.20386	758.487	6.22682
0.522	274.063	0.74472	16.9067	3.89899	87.6017	892.937	0.20386	758.444	6.22699
0.521	274.118	0.74411	16.8241	3.87596	87.3983	889.083	0.20134	755.129	6.14987
0.5205	274.091	0.74356	16.7812	3.86245	87.2965	886.701	0.1999	753.01	6.09964
0.5201	274.069	0.74336	16.7772	3.86274	87.2965	886.802	0.1999	753.089	6.09971
0.5213	274.132	0.74349	16.7783	3.86189	87.2965	886.927	0.1999	753.203	6.09613
0.5208	274.101	0.74304	16.7691	3.8623	87.2965	887.085	0.1999	753.336	6.09456
0.5193	274.133	0.74236	15.9017	3.54019	84.6003	831.592	0.16946	705.067	5.03463
0.5191	274.119	0.74207	15.8055	3.49788	84.3023	824.203	0.16529	698.122	4.87858
0.5186	274.092	0.74181	15.7391	3.47681	84.0988	819.567	0.16281	694.067	4.80946
0.5163	273.963	0.74132	16.3643	3.71339	86.0974	861.49	0.18517	730.53	5.57797
0.517	273.902	0.74177	16.4463	3.73716	86.3009	865.038	0.18771	733.828	5.66213
0.5168	273.989	0.74186	15.9075	3.5342	84.6003	828.327	0.16803	702	5.00436
0.5183	273.859	0.74263	17.7825	4.25971	90	959.716	0.24241	816.333	7.38558
0.5201	273.96	0.74374	18.133	4.42106	90.9012	986.047	0.25937	840.609	7.97543
0.5208	273.993	0.74449	18.0537	4.38399	90.6032	978.614	0.255	834.364	7.86896
0.5218	274.054	0.7451	18.0666	4.383	90.6032	978.54	0.255	834.273	7.87053
0.5235	274.143	0.74637	18.081	4.37635	90.6032	978.065	0.25511	833.783	7.85623
0.5252	274.238	0.74745	18.1608	4.40087	90.7994	983.147	0.25856	838.2	7.94567
0.5252	274.453	0.74764	18.0861	4.37184	90.6032	978.098	0.25505	833.876	7.85438
0.5262	274.402	0.74787	18.3694	4.48704	91.4026	998.902	0.26835	852.037	8.23588
0.5279	274.492	0.74857	18.6609	4.61023	92.2965	1020.77	0.28261	871.369	8.65753
0.5279	274.594	0.74866	18.5668	4.5755	91.9985	1014.55	0.27844	866.143	8.55238
0.5301	274.72	0.74943	18.5815	4.57366	91.9985	1014.59	0.27844	866.169	8.55082
0.5309	274.764	0.74985	18.5905	4.57301	91.9985	1014.45	0.27844	866.053	8.55184
0.5318	274.708	0.75003	18.5969	4.57383	91.9985	1014.13	0.27844	865.767	8.55549
0.5335	274.796	0.75084	18.6306	4.58091	92.1003	1016.43	0.28019	867.702	8.58253
0.5343	274.85	0.75156	18.6466	4.58011	92.1003	1016.1	0.28019	867.429	8.58633
0.5353	274.903	0.75189	18.6185	4.56694	91.9985	1014.27	0.27896	865.846	8.54628
0.5361	274.94	0.75222	18.6522	4.57775	92.1003	1016.42	0.28046	867.695	8.58331
0.5368	274.986	0.75269	18.7184	4.60183	92.2965	1020.84	0.28348	871.566	8.6678
0.539	275.003	0.75387	18.6904	4.57892	92.1003	1016.67	0.28109	867.994	8.60392
0.5404	275.19	0.75512	18.7619	4.59756	92.2965	1020.79	0.28401	871.526	8.6754
0.5417	275.257	0.75572	18.7746	4.59659	92.2965	1020.53	0.28401	871.321	8.67627
0.5424	275.406	0.756	18.9446	4.66967	92.8997	1034.19	0.29299	883.241	8.92258
0.5449	275.441	0.75736	19.2832	4.80748	93.9971	1058.74	0.31002	904.819	9.39989
0.5467	275.434	0.75844	19.2957	4.8036	93.9026	1056.94	0.3093	903.515	9.40687
0.5477	275.491	0.75899	18.4308	4.43072	91.0974	990.884	0.26583	845.689	8.16276
0.5493	275.692	0.75977	18.2606	4.34107	90.6032	976.851	0.25655	832.801	7.84245
0.5498	275.72	0.76035	18.3374	4.36457	90.7994	981.774	0.25976	836.962	7.9206
0.5508	275.773	0.761	18.2846	4.33877	90.6032	976.856	0.25672	832.743	7.84193
0.5511	275.687	0.76166	18.3034	4.34014	90.6032	976.22	0.25672	832.163	7.85393
0.5523	275.861	0.76292	18.3279	4.33738	90.6032	976.017	0.25672	832.002	7.85463
0.5503	275.96	0.7629	18.3775	4.35878	90.7994	981.551	0.26012	836.75	7.92628
0.5488	275.983	0.76227	18.7165	4.50792	91.8023	1008.19	0.27693	860.189	8.42818
0.5461	275.934	0.76138	18.7934	4.55379	92.1003	1016.02	0.28195	867.252	8.58565
0.5439	276.017	0.76027	18.8191	4.57985	92.2965	1020.66	0.28446	871.396	8.66838
0.5432	275.868	0.76029	20.2351	5.2424	99.0988	1141.23	0.36622	976.483	10.9004
0.5444	275.833	0.76084	20.263	5.27557	99.0988	1147.88	0.37101	983.309	11.0637
0.5449	275.861	0.76171	20.3508	5.37572	100.102	1182.53	0.39089	1014.03	11.463
0.5477	275.918	0.76315	20.3862	5.38318	100.102	1184.88	0.39294	1016.43	11.5154
0.5506	275.981	0.76466	20.4241	5.38752	100.102	1187.08	0.39487	1018.43	11.5512
0.5538	276.053	0.76605	20.4583	5.38939	100.102	1188.36	0.39621	1019.6	11.5742
0.5569	276.231	0.76809	20.5047	5.38862	100.102	1189.09	0.39743	1020.27	11.5966
0.5597	276.291	0.76957	20.542	5.38839	100.102	1188.02	0.39743	1019.34	11.6125
0.5621	276.538	0.77094	20.5661	5.38535	100.102	1189.33	0.39862	1020.47	11.617
0.5648	276.689	0.77238	20.599	5.38478	100.102	1188.55	0.39862	1019.82	11.6313
0.5685	276.808	0.77431	20.6431	5.38097	100.102	1189.01	0.3998	1020.2	11.6376
0.5715	277.092	0.77606	20.6789	5.37989	100.102	1188.34	0.3998	1019.64	11.6539
0.5744	277.258	0.77795	20.7184	5.37389	100.102	1188.51	0.40077	1019.74	11.6527
0.5765	277.497	0.77929	20.7577	5.3882	100.4	1192.85	0.40363	1023.5	11.7205
0.5787	277.737	0.78232	20.8113	5.36302	100.102	1186.89	0.40144	1018.29	11.6657
0.5846	277.991	0.78779	20.9435	5.35711	100.102	1185.57	0.40304	1017.07	11.7103
0.5912	278.489	0.7951	21.107	5.33459	100	1180.17	0.40294	1012.23	11.7134
0.5954	278.865	0.80071	21.2303	5.32148	99.8983	1177.14	0.40343	1009.52	11.7354
0.5986	279.382	0.80427	21.3197	5.33891	100.298	1182.8	0.40785	1014.41	11.8469
0.6038	279.921	0.80641	21.3414	5.32418	100.102	1181.97	0.40773	1013.77	11.815
0.6062	280.077	0.80784	21.3732	5.32361	100.102	1181.3	0.40773	1013.21	11.8293
0.6082	280.418	0.80912	21.3877	5.31467	100.102	1180.55	0.40754	1012.47	11.8061
0.6112	280.61	0.81073	21.4231	5.31192	100	1179.91	0.40754	1011.97	11.8135
0.6122	280.676	0.81222	21.4563	5.30817	100.102	1179.07	0.40783	1011.12	11.8158
0.6099	280.844	0.81094	21.4161	5.31358	100.4	1180.23	0.40783	1012.04	11.8226
0.6069	280.869	0.80598	21.2983	5.32112	100.4	1182.53	0.40661	1014.08	11.7832
0.6003	280.557	0.79681	21.0854	5.35609	100.603	1193.65	0.40894	1024.03	11.8074
0.5914	279.789	0.78454	20.7987	5.36437	100.603	1193.79	0.40396	1024.21	11.6753
0.5823	279.022	0.77462	20.5721	5.37616	100.603	1194.59	0.40032	1024.94	11.5907
0.572	278.19	0.7648	20.3655	5.43638	100.799	1213.54	0.40697	1041.97	11.7073
0.5683	277.321	0.7604	20.2749	5.42691	100.501	1208.37	0.40295	1037.59	11.6146
0.5624	276.763	0.75786	19.4643	4.92709	95	1080.75	0.3237	925.625	9.82604
0.5589	276.354	0.75768	17.879	4.23219	89.8983	957.281	0.24323	816.435	7.47473
0.5606	276.239	0.76151	20.3612	5.34555	100.603	1180.02	0.38764	1010.15	11.2511
0.5616	276.3	0.76625	20.4441	5.36159	100	1179.27	0.39077	1011.39	11.4461
0.5621	276.324	0.77154	20.603	5.39701	100.298	1191.76	0.40055	1022.5	11.6655
0.5634	276.819	0.77591	20.7032	5.4093	100.4	1198.75	0.40618	1028.84	11.7828
0.5642	277.186	0.7798	20.7895	5.40856	100.4	1200.08	0.40846	1030.1	11.8406
0.5645	277.521	0.78292	20.8566	5.40483	100.4	1200.47	0.40987	1030.46	11.8734
0.5676	277.924	0.78514	20.9005	5.40111	100.298	1199.76	0.40987	1029.92	11.8866
0.5673	278.014	0.78608	20.9107	5.38323	100.298	1195.23	0.40785	1025.76	11.8283
0.5693	278.233	0.78654	20.9146	5.3824	100.298	1195.47	0.40785	1025.97	11.8282
0.569	278.322	0.78637	20.89	5.35383	100.102	1185.99	0.40222	1017.49	11.7097
0.5685	278.293	0.78546	20.867	5.36013	100.4	1186.53	0.40222	1017.79	11.7214
0.5676	278.355	0.78412	20.829	5.3599	100.4	1187.74	0.40222	1018.83	11.7021
0.5678	278.366	0.78251	20.4404	5.09875	96.9985	1115.96	0.35697	956.041	10.7126
0.5656	278.127	0.78041	19.7659	4.8185	94.3968	1068.15	0.32152	913.802	9.7169
0.5656	278.123	0.78082	20.7504	5.30946	100.102	1171.34	0.39061	1003.36	11.4202
0.5671	278.113	0.78149	20.7868	5.37175	100.4	1189.99	0.40222	1020.76	11.7022
0.5678	278.047	0.78251	20.8164	5.36987	100.298	1188.88	0.40222	1019.93	11.7084
0.5678	278.041	0.78383	20.8469	5.37172	100.298	1189.97	0.40355	1020.95	11.742
0.5683	278.072	0.78524	20.8833	5.3716	100.298	1188.9	0.40355	1020.02	11.7619
0.5693	278.24	0.78695	20.9204	5.37105	100.298	1190.72	0.40531	1021.63	11.784
0.571	278.446	0.78887	20.9637	5.37027	100.298	1189.72	0.40531	1020.79	11.8065
0.5732	278.572	0.7912	21.0175	5.36754	100.298	1191.09	0.40723	1021.97	11.8265
0.5766	278.776	0.79386	21.0781	5.36335	100.298	1190.65	0.40806	1021.57	11.8421
0.5784	279.106	0.79618	20.9783	5.18875	98.2994	1134.74	0.37567	972.267	11.1847
0.5165	275.87	0.76064	15.9672	3.49352	84.0988	820.715	0.16745	698.012	5.10827
0.517	275.796	0.7608	17.0363	3.81939	87.2965	886.389	0.20174	752.122	6.07662
0.5178	275.726	0.76142	17.5828	4.03525	88.8009	923.765	0.22406	785.305	6.83012
0.5186	275.678	0.76233	18.0561	4.2199	89.8983	956.01	0.24422	813.909	7.47798
0.5188	275.678	0.76214	18.2408	4.30374	90.3997	970.958	0.25349	827.31	7.77386
0.5191	275.693	0.76151	18.2599	4.32067	90.5015	973.902	0.25519	830.009	7.82931
0.5186	275.674	0.76046	18.2353	4.32096	90.5015	974.448	0.25519	830.492	7.82016
0.5178	275.734	0.75896	18.2316	4.33613	90.6032	976.708	0.25603	832.512	7.85976
0.5037	274.979	0.75065	18.0992	4.35685	90.6032	977.634	0.25499	833.369	7.87053
0.5025	274.805	0.74907	18.0669	4.35962	90.6032	978.13	0.25499	833.812	7.86664
0.5012	274.741	0.74803	18.0439	4.36065	90.6032	978.591	0.25499	834.207	7.86175
0.5017	274.668	0.74731	18.1151	4.39082	90.7994	982.894	0.25766	837.979	7.95073
0.5025	274.598	0.74732	18.0636	4.36781	90.6032	977.962	0.25462	833.748	7.87459
0.5032	274.534	0.74758	18.1366	4.39373	90.7994	982.869	0.25796	837.952	7.95984
0.517	275.162	0.75412	19.3146	4.84279	94.3023	1064.54	0.3128	909.508	9.51291
0.5188	275.151	0.75427	20.0668	5.20095	98.1032	1126.18	0.35607	963.643	10.7276
0.5203	275.126	0.75368	20.0991	5.27443	98.9971	1144.89	0.36678	980.561	11.0043
0.5213	275.187	0.75264	20.069	5.27421	98.9971	1145.66	0.36678	981.313	10.9851
0.5228	275.05	0.75195	20.0557	5.2747	98.9971	1145.88	0.36678	981.493	10.9736
0.5242	275.125	0.75161	20.0438	5.27444	98.9971	1146.35	0.36678	981.911	10.9645
0.5264	275.044	0.75139	20.041	5.27473	98.9971	1146.32	0.36678	981.878	10.9576
0.5284	275.155	0.75156	20.1271	5.41734	100.298	1195.05	0.39358	1025.2	11.5075
0.5309	275.073	0.752	20.1271	5.40643	100	1191.47	0.39204	1022.51	11.4801
0.5335	275.119	0.75319	20.1571	5.40844	100.102	1190.58	0.39204	1021.68	11.5002
0.537	275.1	0.75457	20.1976	5.41176	100.102	1192.5	0.39387	1023.36	11.5243
0.5404	275.291	0.7561	20.2305	5.41121	100.102	1193.46	0.39496	1024.25	11.5397
0.5432	275.339	0.75772	20.272	5.41102	100.102	1192.23	0.39496	1023.18	11.5579
0.5456	275.376	0.75913	20.3073	5.41069	100.102	1193.61	0.3965	1024.38	11.5732
0.5498	275.718	0.76124	20.3511	5.40936	100.102	1192.75	0.3965	1023.68	11.5919
0.5525	275.77	0.76264	20.3827	5.40602	100.102	1193.82	0.39791	1024.57	11.595
0.5563	275.979	0.76476	20.4316	5.40521	100.102	1192.63	0.39791	1023.56	11.6167
0.5594	276.165	0.7666	20.4697	5.39934	100.102	1193.25	0.3991	1024.06	11.615
0.5624	276.337	0.7684	20.5114	5.39868	100.102	1192.22	0.3991	1023.18	11.6339
0.5666	276.591	0.7706	20.5559	5.39104	100.102	1192.17	0.39998	1023.07	11.628
0.5685	276.805	0.7721	20.5878	5.38806	100	1191.56	0.39998	1022.6	11.6357
0.5729	276.96	0.77435	20.6377	5.38256	100.102	1190.7	0.40057	1021.73	11.6376
0.5765	277.279	0.77625	20.6765	5.38135	100.102	1189.99	0.40057	1021.14	11.6547
0.5779	277.259	0.77728	20.6941	5.36094	100	1184.17	0.39797	1015.88	11.584
0.5831	277.676	0.78047	20.7635	5.35962	100.102	1184.77	0.39931	1016.33	11.6132
0.5868	277.905	0.78228	20.803	5.35664	100	1183.94	0.39931	1015.67	11.6217
0.5892	278.16	0.78342	20.8133	5.34656	100	1182.86	0.39907	1014.65	11.5958
0.5925	278.251	0.78583	20.8773	5.34699	100.102	1182.53	0.39996	1014.29	11.6231
0.5957	278.453	0.78768	20.3117	4.98262	95.7994	1096.47	0.34481	939.087	10.3336
0.5947	278.604	0.78737	17.2698	3.77139	86.9985	879.99	0.20272	749.055	6.14379
0.5929	278.707	0.78658	16.4724	3.46562	84.6003	831.175	0.17352	704.772	5.02472
0.5914	278.61	0.78577	16.3692	3.42441	84.3023	826.19	0.1703	699.978	4.85872
0.5907	278.681	0.78575	16.2606	3.3902	83.9971	818.272	0.16603	693.142	4.74365
0.5887	278.664	0.78485	15.5621	3.18282	81.8023	790.279	0.14943	668.942	4.07345
0.5878	278.612	0.78451	15.321	3.10293	81.0029	776.703	0.14221	657.157	3.80435
0.5779	278.219	0.78164	19.1767	4.48883	92.2965	1016.62	0.28467	865.878	8.44978
0.5771	278.276	0.78208	19.0911	4.50199	92.1003	1015.27	0.28498	866.622	8.5895
0.5757	278.302	0.78115	17.8234	4.00621	88.9026	923.524	0.22681	786.16	6.87692
0.5739	278.194	0.78009	17.777	3.98009	88.8009	918.9	0.22352	781.352	6.74981
0.5727	278.016	0.77908	18.5753	4.29975	90.7994	978.891	0.26031	833.893	7.83724
0.5759	278.096	0.77995	20.7036	5.23692	99.6003	1151.29	0.37813	984.94	11.0733
0.5784	278.033	0.78113	20.7193	5.27823	99.4985	1157.03	0.38311	991.424	11.3
0.5813	277.999	0.78275	20.7925	5.31891	99.8983	1171.04	0.39207	1003.85	11.4801
0.5838	278.044	0.78424	20.8359	5.32958	100	1174.42	0.39475	1006.96	11.5422
0.5865	278.318	0.78607	20.8782	5.33753	100.102	1178.39	0.39759	1010.5	11.5965
0.5897	278.404	0.78812	20.9295	5.33982	100.102	1180.03	0.39945	1012.01	11.6315
0.5936	278.533	0.7906	20.9896	5.33981	100.102	1180.84	0.401	1012.75	11.6616
0.5959	278.788	0.79305	21.0424	5.33729	100.102	1181.22	0.40211	1013.1	11.6839
0.5978	279.012	0.79484	21.0973	5.35893	100.4	1189.08	0.40732	1020.02	11.7922
0.5959	279.108	0.79573	21.1172	5.35857	100.4	1188.55	0.40732	1019.61	11.8073
0.5942	279.215	0.79561	21.1099	5.35817	100.4	1188.9	0.40732	1019.92	11.8072
0.5942	279.215	0.79592	21.1181	5.35817	100.4	1188.66	0.40732	1019.72	11.8118
0.5998	279.353	0.79899	21.167	5.32278	100	1179.43	0.4033	1011.58	11.7081
0.6028	279.538	0.80098	21.2127	5.32419	100.102	1178.36	0.4033	1010.57	11.7376
0.6059	279.732	0.80325	21.26	5.31495	100	1177.78	0.40389	1010.01	11.7251
0.6067	279.785	0.8046	21.2935	5.31476	100	1176.87	0.40389	1009.23	11.7426
0.6043	279.963	0.80526	21.307	5.31557	100.102	1178.15	0.40482	1010.28	11.7578
0.6062	280.075	0.80459	21.2849	5.31914	100.298	1178.8	0.40482	1010.8	11.7582
0.603	280.091	0.80454	21.2831	5.31908	100.298	1178.9	0.40482	1010.89	11.7632
0.6008	280.065	0.80274	21.2363	5.32124	100.4	1180.12	0.40482	1011.91	11.7491
0.5942	279.963	0.79861	21.1562	5.35391	100.501	1190.84	0.40899	1021.53	11.8352
0.5863	279.693	0.79365	21.044	5.36562	100.603	1193.44	0.40843	1023.9	11.8245
0.5771	279.126	0.78769	20.914	5.37657	100.603	1195.11	0.40714	1025.43	11.7986
0.5695	278.784	0.78299	20.82	5.41821	100.799	1209.18	0.41324	1038.04	11.915
0.5632	278.405	0.77862	20.7127	5.41147	100.603	1206.69	0.41012	1035.99	11.8391
0.5548	277.914	0.77321	17.6236	4.02797	88.8009	923.104	0.22547	787.652	6.97218
0.5434	277.263	0.76615	17.0925	3.82908	87.5	888.914	0.20344	755.178	6.15504
0.5343	276.751	0.76031	20.11	5.14507	97.8997	1125.15	0.35423	961.478	10.5368
0.5269	276.12	0.75548	19.8122	5.07771	96.4971	1104.05	0.34059	945.004	10.3287
0.5235	275.725	0.75193	17.7682	4.23902	89.7965	955.475	0.24135	815.095	7.49992
0.5025	274.28	0.7394	15.6263	3.48246	83.9971	818.566	0.16231	694.355	4.87829
0.4988	273.982	0.73729	14.8022	3.19739	81.3009	778.722	0.13993	659.273	3.94671
0.4956	273.612	0.73668	14.61	3.15408	80.6032	778.582	0.13828	659.572	3.84176
0.4956	273.399	0.73841	19.1441	4.87804	94.6003	1068.53	0.31088	911.401	9.40388
0.4991	273.366	0.74051	19.8108	5.25999	98.8009	1135.27	0.35707	971.614	10.7878
0.503	273.464	0.74244	19.9188	5.35983	99.6003	1167.39	0.37586	1000.55	11.2005
0.5186	274.305	0.75006	20.1019	5.38866	99.8983	1181.05	0.38617	1012.97	11.3984
0.5208	274.526	0.75101	20.122	5.3993	100	1184.91	0.38859	1016.5	11.4524
0.5233	274.551	0.75163	19.6533	5.03726	95.6032	1089.88	0.33209	933.312	10.1729
0.5238	274.687	0.75179	19.5177	4.96586	95.1017	1080.08	0.32447	923.967	9.91491
0.5247	274.738	0.75167	19.6073	5.01146	95.5015	1088.71	0.3303	931.426	10.0612
0.5259	274.805	0.75142	19.7085	5.06557	96.0974	1098.23	0.33672	939.748	10.2374
0.5274	274.78	0.75114	19.7018	5.06577	96.0974	1098.2	0.33672	939.756	10.2306
0.5294	274.885	0.75121	19.7347	5.08033	96.3009	1100.69	0.33827	941.93	10.2767
0.5294	274.893	0.75043	19.7139	5.08026	96.3009	1101.25	0.33827	942.427	10.2654
0.5306	274.962	0.74989	19.6972	5.07969	96.3009	1101.88	0.33827	942.982	10.2534
0.5319	275.022	0.74921	19.6761	5.0785	96.3009	1100.68	0.33718	941.95	10.2383
0.5328	274.869	0.7489	19.563	5.02146	95.6032	1089.51	0.32976	932.257	10.0421
0.5318	274.811	0.7476	18.1441	4.42525	90.9012	986.795	0.26051	842.414	8.06073
0.5314	274.795	0.74612	18.0219	4.36683	90.6032	977.328	0.25358	833.299	7.81792
0.5314	274.688	0.74505	17.9652	4.34929	90.5015	974.898	0.25183	831.012	7.74113
0.5304	274.627	0.74385	17.9382	4.35026	90.5015	975.534	0.25183	831.556	7.73391
0.5325	274.536	0.74427	18.3007	4.49695	91.4971	1001.26	0.2683	854.078	8.21745
0.5343	274.531	0.74492	19.5541	5.04498	96.0029	1095.23	0.33174	936.401	10.0302
0.5375	274.498	0.74633	19.958	5.30683	99.3968	1154.24	0.369	988.535	10.9711
0.5401	274.75	0.74742	19.978	5.304	99.3023	1153.25	0.369	987.966	10.9688
0.5439	274.861	0.74936	20.056	5.37365	99.8983	1177.84	0.3833	1009.95	11.2725
0.5474	275.046	0.75106	20.0927	5.37842	99.8983	1179.99	0.38516	1012.09	11.3153
0.5508	275.027	0.75291	20.1485	5.38921	100	1183.41	0.38803	1015.15	11.3779
0.5535	275.192	0.75469	20.1896	5.39258	100	1185.82	0.39007	1017.34	11.4147
0.5572	275.289	0.75644	20.2374	5.40102	100.102	1188.95	0.3926	1020.13	11.4663
0.5592	275.408	0.75745	20.2602	5.39838	100	1188.42	0.3926	1019.74	11.468
0.5629	275.517	0.75953	20.3103	5.40271	100.102	1190.94	0.395	1021.95	11.5105
0.5663	275.724	0.76095	20.3407	5.40191	100.102	1190.26	0.395	1021.39	11.5224
0.5695	275.909	0.76257	20.3737	5.3997	100.102	1191.9	0.3966	1022.81	11.5335
0.5724	276.184	0.76404	20.4025	5.39864	100.102	1191.41	0.3966	1022.43	11.546
0.5749	276.337	0.76538	20.4284	5.3936	100.102	1191.79	0.39741	1022.73	11.5421
0.5774	276.479	0.76672	20.4591	5.39306	100.102	1191.06	0.39741	1022.11	11.5557
0.5787	276.561	0.76738	20.4735	5.39274	100.102	1190.72	0.39741	1021.81	11.5619
0.5838	276.765	0.77027	20.532	5.37148	100	1186.11	0.39615	1017.64	11.5102
0.5863	276.913	0.77185	20.5685	5.37306	100.102	1185.18	0.39615	1016.76	11.5352
0.5894	277.32	0.77359	20.5983	5.36891	100.102	1186.64	0.39737	1018.02	11.5371
0.5925	277.506	0.77525	20.6354	5.36821	100.102	1185.8	0.39737	1017.32	11.5534
0.5949	277.761	0.77669	20.6598	5.3624	100.102	1186.34	0.39818	1017.76	11.5477
0.5986	277.883	0.77894	20.7149	5.35982	100	1184.94	0.39818	1016.61	11.5647
0.5998	278.058	0.77957	20.7163	5.34943	100	1183.53	0.39764	1015.26	11.5309
0.6035	278.19	0.78132	20.7581	5.35105	100.102	1182.47	0.39764	1014.3	11.5565
0.6049	278.277	0.78219	20.7777	5.34861	100	1182.04	0.39764	1013.98	11.5575
0.6054	278.419	0.7827	20.781	5.34037	100	1181.53	0.39757	1013.43	11.5294
0.6057	278.544	0.78381	20.8057	5.342	100.102	1180.95	0.39757	1012.9	11.5515
0.6077	278.663	0.78464	20.8233	5.34156	100.102	1180.59	0.39757	1012.59	11.5585
0.6062	278.575	0.78442	20.8209	5.34189	100.102	1180.5	0.39757	1012.51	11.5593
0.6085	278.611	0.78473	20.8405	5.3536	100.298	1184.99	0.40034	1016.39	11.6005
0.6119	278.712	0.78644	20.8878	5.36331	100.4	1188.83	0.40328	1019.84	11.6592
0.6148	278.792	0.78847	20.9387	5.3568	100.102	1187.57	0.40328	1018.89	11.6592
0.6163	278.892	0.78931	20.9395	5.33965	100.102	1183.05	0.40119	1014.79	11.6033
0.6198	279.116	0.79185	20.9982	5.33882	100.102	1181.72	0.40119	1013.63	11.6316
0.6232	279.227	0.79402	21.0417	5.32702	100	1180.3	0.40144	1012.31	11.6099
0.6217	279.45	0.79493	21.0572	5.3262	100	1180.16	0.40144	1012.21	11.6227
0.6206	279.481	0.79526	21.0848	5.35028	100.4	1187.85	0.40616	1018.91	11.7211
0.618	279.543	0.79442	21.0603	5.35006	100.4	1188.58	0.40616	1019.58	11.7121
0.6227	279.514	0.79619	21.1084	5.34806	100.298	1187.24	0.40616	1018.46	11.7225
0.6272	279.701	0.79931	21.1818	5.35141	100.4	1189.33	0.40875	1020.3	11.7763
0.6301	280	0.80204	21.2344	5.34207	100.298	1188.29	0.40913	1019.41	11.7762
0.6345	280.175	0.80599	21.3175	5.31661	100.102	1180.38	0.40621	1012.37	11.7209
0.635	280.427	0.80685	21.3429	5.33077	100.4	1184.18	0.40854	1015.6	11.7849
0.6306	280.564	0.80741	21.3525	5.33323	100.4	1186.17	0.40982	1017.41	11.8135
0.6259	280.691	0.80484	21.2798	5.33485	100.501	1188.34	0.40982	1019.27	11.7901
0.6168	280.423	0.79812	20.9094	5.15499	98.1032	1134.96	0.37406	972.48	11.0238
0.5703	277.768	0.77043	20.4822	5.33446	100	1174.71	0.38846	1006.91	11.3818
0.5653	277.369	0.76976	20.4498	5.29577	99.3968	1161.97	0.38135	996.065	11.2393
0.5656	277.168	0.77154	20.5477	5.35165	100.102	1178.76	0.39199	1010.74	11.4747
0.5634	277.139	0.77329	20.6093	5.38074	100.298	1189.01	0.3988	1020.01	11.6248
0.5609	277.204	0.77447	20.6511	5.40832	100.501	1199.16	0.40515	1029.14	11.7605
0.5606	277.195	0.77581	20.6879	5.41448	100.501	1201.54	0.40724	1031.37	11.8092
0.5584	277.173	0.77626	20.7008	5.41238	100.4	1201.12	0.40724	1031.05	11.8127
0.5572	277.204	0.77659	20.7089	5.41818	100.501	1203.26	0.40864	1032.92	11.8446
0.5589	277.196	0.77817	20.7512	5.41602	100.4	1202.01	0.40864	1031.89	11.8571
0.5609	277.32	0.77911	20.7718	5.41335	100.298	1201.59	0.40864	1031.58	11.8574
0.5637	277.478	0.78032	20.7842	5.39568	100.298	1197.6	0.40698	1027.91	11.7999
0.5661	277.63	0.78172	20.8156	5.39509	100.298	1196.92	0.40698	1027.32	11.8142
0.5681	277.74	0.78339	20.856	5.39467	100.298	1195.85	0.40698	1026.4	11.834
0.569	277.904	0.78382	20.8557	5.38763	100.298	1196.16	0.40734	1026.59	11.809
0.5723	278.102	0.78515	20.8837	5.38688	100.298	1195.65	0.40734	1026.16	11.8198
0.5762	278.218	0.78746	20.9247	5.35649	100.102	1186.81	0.40337	1018.24	11.7223
0.5774	278.404	0.79033	21.0012	5.36291	100.298	1188.24	0.40535	1019.37	11.7828
0.5789	278.6	0.79215	21.0407	5.36235	100.298	1189.09	0.40653	1020.15	11.8063
0.5784	278.781	0.79278	21.0504	5.36167	100.298	1189.04	0.40653	1020.12	11.814
0.581	278.941	0.79486	21.0961	5.35879	100.298	1189.49	0.40767	1020.51	11.829
0.5792	279.047	0.79491	21.0933	5.36051	100.4	1189.62	0.40767	1020.59	11.8398
0.5789	279.132	0.79514	21.0962	5.3602	100.4	1189.67	0.40767	1020.64	11.8426
0.5776	279.159	0.79466	21.0826	5.36009	100.4	1190.1	0.40767	1021.02	11.8376
0.5766	279.205	0.79437	21.0731	5.35992	100.4	1190.46	0.40767	1021.34	11.8346
0.5769	279.117	0.79424	21.073	5.36025	100.4	1190.34	0.40767	1021.22	11.8333
0.5757	279.162	0.79352	21.05	5.35434	100.298	1188.99	0.40644	1020.05	11.802
0.5744	279.185	0.79377	21.0732	5.37963	100.603	1196.85	0.41109	1026.99	11.9078
0.5754	279.131	0.79633	21.1431	5.37342	100.298	1194.84	0.41109	1025.41	11.9202
0.5732	279.108	0.79759	21.1729	5.37838	100.501	1196.74	0.4131	1026.99	11.9661
0.5734	279.341	0.79926	21.2084	5.37536	100.4	1196.07	0.4131	1026.48	11.9792
0.5742	279.386	0.79984	21.2222	5.3752	100.4	1195.7	0.4131	1026.16	11.9857
0.5766	279.528	0.80046	21.2167	5.35204	100.298	1190.14	0.41016	1021.13	11.8959
0.5784	279.634	0.80135	21.2362	5.35165	100.298	1189.79	0.41016	1020.81	11.9042
0.5789	279.554	0.80176	21.25	5.35195	100.298	1189.26	0.41016	1020.33	11.9105
0.581	279.792	0.80325	21.2804	5.35107	100.298	1188.73	0.41016	1019.89	11.9251
0.5792	279.792	0.80267	21.2667	5.35265	100.4	1190.41	0.41104	1021.27	11.9231
0.5792	279.795	0.80256	21.2638	5.35264	100.4	1190.51	0.41104	1021.38	11.9215
0.581	279.905	0.80335	21.2805	5.35013	100.298	1190.26	0.41104	1021.22	11.9199
0.5792	279.894	0.80339	21.2821	5.35017	100.298	1190.18	0.41104	1021.15	11.9243
0.5833	279.934	0.80549	21.3347	5.35049	100.4	1190.44	0.41226	1021.32	11.9479
0.5855	280.074	0.80789	21.393	5.34788	100.298	1188.99	0.41226	1020.11	11.9691
0.587	280.374	0.81019	21.4315	5.33833	100.298	1188.69	0.41298	1019.77	11.9621
0.5875	280.407	0.81165	21.469	5.3403	100.4	1187.59	0.41298	1018.77	11.9908
0.5875	280.512	0.8126	21.4934	5.33893	100.4	1188.51	0.41393	1019.56	11.996
0.5892	280.624	0.81408	21.5284	5.33644	100.298	1187.73	0.41393	1018.93	12.0049
0.5925	280.818	0.81585	21.5584	5.32835	100.298	1186.85	0.41413	1018.09	11.9922
0.5954	281.006	0.81747	21.5787	5.30284	100.102	1178.71	0.40982	1010.85	11.9033
0.5983	281.081	0.81933	21.6246	5.30258	100.102	1177.58	0.40982	1009.82	11.924
0.6008	281.349	0.82114	21.6575	5.29689	100.102	1177.72	0.41052	1009.9	11.9198
0.6049	281.493	0.82401	21.7275	5.29434	100	1176.05	0.41052	1008.5	11.9437
0.6069	281.841	0.82606	21.7426	5.26335	99.7965	1168.81	0.40687	1002	11.8408
0.6082	282.03	0.82542	21.3982	5.08584	97.5	1127.87	0.37818	966.292	11.1676
0.6087	281.946	0.82446	21.3148	5.04993	97.1003	1121.44	0.37304	960.365	11.0106
0.6077	281.995	0.82306	21.259	5.04336	96.9985	1120.55	0.37152	959.589	10.971
0.6077	281.995	0.82062	21.5408	5.19297	98.9971	1147.91	0.39098	983.149	11.4633
0.6059	281.78	0.81744	21.4616	5.20133	98.9971	1147.8	0.38996	983.299	11.4663
0.6054	281.528	0.81426	21.3998	5.20771	99.0988	1148.42	0.38923	983.802	11.4446
0.6043	281.352	0.81292	21.3842	5.22321	99.3023	1152.14	0.39103	987.085	11.4894
0.604	281.232	0.81105	21.3395	5.22362	99.3023	1153.17	0.39103	987.972	11.4647
0.6052	281.087	0.80898	21.301	5.23273	99.3968	1154.35	0.39088	989.053	11.4699
0.6064	280.841	0.80796	21.2704	5.22063	99.0988	1150.96	0.38869	986.12	11.409
0.6082	280.846	0.80796	21.2901	5.24319	99.4985	1156.35	0.39186	990.809	11.4912
0.6085	280.762	0.80773	19.4653	4.46753	92.1003	1014.62	0.29028	867.293	8.76402
0.6087	280.767	0.80839	18.7056	4.13359	90.1017	955.066	0.25088	813.743	7.52957
0.6082	280.739	0.80796	17.5284	3.69644	86.8968	874.055	0.20132	742.503	5.96786
0.6062	280.715	0.8071	17.1842	3.57235	85.9012	856.686	0.19013	726.703	5.50395
0.6046	280.724	0.80661	17.1734	3.57224	85.9012	857.384	0.19013	727.271	5.50253
0.603	280.73	0.80559	17.1157	3.55996	85.7994	853.749	0.18796	724.07	5.4491
0.6006	280.473	0.80282	17.0647	3.56319	85.7994	854.392	0.18796	724.58	5.44494
0.5983	280.435	0.80023	17.0109	3.56368	85.7994	855.558	0.18796	725.58	5.43068
0.5959	280.182	0.79801	16.9325	3.54909	85.6032	850.426	0.18489	721.205	5.36705
0.5936	280.033	0.79586	16.8914	3.55096	85.6032	851.112	0.18489	721.754	5.36173
0.5925	279.756	0.79446	16.9607	3.57534	85.7994	855.108	0.18723	725.169	5.42978
0.5907	279.64	0.79376	16.887	3.55746	85.6032	850.259	0.18454	721.041	5.36914
0.5897	279.472	0.79315	16.8209	3.53491	85.3997	845.523	0.182	716.873	5.28542
0.5885	279.507	0.79324	16.8218	3.53446	85.3997	845.664	0.182	716.98	5.28534
0.5875	279.342	0.79284	16.8182	3.53654	85.3997	845.38	0.182	716.723	5.29164
0.5868	279.398	0.79262	16.7817	3.52459	85.298	844.375	0.1812	715.836	5.24782
0.5823	279.235	0.79092	15.8227	3.22931	82.3983	797.151	0.1542	674.964	4.26018
0.5792	279.151	0.79028	16.4902	3.42952	84.4985	827.684	0.17144	700.957	4.89259
0.5789	279.03	0.7903	16.8308	3.55414	85.5015	848.227	0.18316	719.078	5.33502
0.5784	278.995	0.79072	18.6062	4.19969	90.3997	964.738	0.25334	820.843	7.56777
0.5789	278.925	0.79113	20.9105	5.17996	98.8009	1139.09	0.37471	974.139	11.0065
0.5816	278.973	0.78977	20.9045	5.2675	99.4985	1158	0.38657	992.175	11.3755
0.5787	278.908	0.78589	20.824	5.29704	99.7965	1166.89	0.39005	1000.17	11.4462
0.581	278.83	0.78532	20.8242	5.31423	100	1171.9	0.39276	1004.65	11.5013
0.5808	278.711	0.78347	20.7796	5.31673	100.102	1172.91	0.39276	1005.51	11.4837
0.5823	278.591	0.78253	20.7832	5.35051	100.298	1183.81	0.39856	1015.26	11.603
0.5841	278.386	0.78259	20.7925	5.35128	100.298	1183.15	0.39856	1014.74	11.603
0.5853	278.35	0.78249	20.7913	5.35141	100.298	1183.12	0.39856	1014.71	11.5997
0.5878	278.394	0.78288	20.8026	5.3579	100.298	1185.83	0.4002	1017.17	11.6298
0.5875	278.377	0.78209	19.0662	4.5305	92.1003	1017.39	0.28673	870.09	8.74167
0.5865	278.309	0.78138	18.6437	4.32685	90.9012	982.648	0.26353	838.066	7.97245
0.5873	278.259	0.78135	18.6447	4.32763	90.9012	983.179	0.26353	838.404	7.97645
0.5883	278.213	0.78196	18.6663	4.32195	90.9012	982.167	0.26338	837.333	7.94537
0.5878	278.282	0.78186	18.6617	4.32086	90.9012	982.471	0.26338	837.604	7.94075
0.5878	278.285	0.78237	17.6252	3.91361	88.2994	906.908	0.21712	771.332	6.54414
0.5883	278.215	0.78277	17.2239	3.74808	86.9985	877.621	0.19996	745.192	5.95688
0.5875	278.275	0.7831	17.1652	3.7218	86.8023	873.384	0.19736	741.293	5.86284
0.5865	278.206	0.78301	17.3952	3.80592	87.5	890.57	0.20701	756.178	6.14728
0.5848	278.207	0.78321	18.5798	4.2586	90.6032	972.53	0.25726	828.048	7.7084
0.5848	278.208	0.78464	20.804	5.21185	99.3023	1144.08	0.37591	978.544	11.0232
0.5838	278.144	0.78414	20.8168	5.30456	99.7965	1167.26	0.39035	1000.38	11.4354
0.5823	278.271	0.78253	19.0878	4.52909	92.1003	1017.11	0.28696	869.643	8.74314
0.5831	278.215	0.78179	18.5571	4.28711	90.6032	974.695	0.2587	831.127	7.84544
0.5821	278.26	0.7815	18.428	4.23098	90.298	964.975	0.25219	822.238	7.63497
0.5818	278.246	0.78091	17.3029	3.80426	87.3983	887.121	0.20509	753.98	6.16167
0.5808	278.179	0.78021	17.1405	3.73398	86.8968	875.713	0.19815	743.353	5.88876
0.5784	278.031	0.77859	17.1511	3.74672	86.9985	878.519	0.1994	745.679	5.91697
0.5782	277.916	0.77837	17.5732	3.90961	88.2994	908.261	0.21651	771.645	6.47352
0.5779	277.894	0.77799	17.5989	3.92383	88.4012	910.222	0.21787	773.55	6.52489
0.5789	277.861	0.77909	19.958	4.873	95.1017	1081.36	0.32952	923.633	9.78625
0.5782	277.916	0.7804	20.6888	5.23827	99.0988	1147.96	0.37728	982.878	11.1174
0.5752	277.85	0.78015	20.7385	5.32914	100	1174.35	0.39288	1006.7	11.4918
0.5734	277.95	0.7801	20.7335	5.33085	100.102	1174.33	0.39288	1006.79	11.5002
0.5789	277.851	0.78285	20.8095	5.33451	100	1175.66	0.39502	1008.1	11.5515
0.5818	277.921	0.7857	20.8771	5.33044	99.8983	1175.42	0.39622	1007.94	11.5746
0.5848	278.205	0.78853	20.9438	5.33309	100	1177.06	0.3982	1009.38	11.6197
0.5848	278.317	0.78955	20.9715	5.33913	100.102	1179.22	0.39985	1011.27	11.6585
0.5868	278.544	0.78994	20.9837	5.35652	100.298	1186.27	0.40385	1017.53	11.731
0.5873	278.577	0.79107	21.0123	5.35924	100.298	1187.54	0.40512	1018.73	11.7597
0.5828	278.618	0.78906	20.9575	5.3612	100.4	1189.1	0.40512	1020.04	11.7457
0.5776	278.625	0.78472	20.2223	4.9786	95.7994	1096	0.34303	938.694	10.313
0.57	278.282	0.77862	20.7377	5.40743	100.901	1205.77	0.40928	1034.14	11.7786
0.5624	277.935	0.77231	20.529	5.35398	100	1184.14	0.3946	1015.96	11.5176
0.553	277.279	0.76421	20.3813	5.42655	100.603	1206.38	0.40383	1035.54	11.6951
0.5375	276.396	0.7515	20.1003	5.50224	100.799	1231.81	0.41256	1058.54	11.8396
0.5218	275.421	0.73805	19.7741	5.5033	100.603	1227.89	0.40444	1055.31	11.6698
0.501	274.415	0.72143	19.3891	5.57271	100.799	1251.01	0.40918	1076.01	11.7182
0.4883	273.343	0.71	19.1207	5.58414	100.603	1250.94	0.40403	1076.26	11.6086
0.4782	272.198	0.69849	18.8649	5.62335	100.603	1260.43	0.40402	1084.87	11.5895
0.47	271.282	0.68941	18.6216	5.56061	100	1230.61	0.38428	1058.45	11.2343
0.4622	270.381	0.68147	18.3325	5.29619	98.1032	1131.5	0.33092	969.877	10.1766
0.4545	269.595	0.67478	16.6133	4.46417	90.298	974.379	0.23595	831.93	7.5312
0.4462	268.792	0.66787	16.2325	4.32966	89.3968	951.288	0.22088	810.407	7.02217
0.4407	268.231	0.66384	16.1518	4.32393	89.3023	948.938	0.21889	808.146	6.96421
0.439	267.735	0.66177	16.0776	4.30487	89.0988	943.939	0.21613	803.765	6.88743
0.4378	267.473	0.6613	16.0741	4.30914	89.0988	943.457	0.21613	803.31	6.89934
0.4393	267.234	0.66276	16.2098	4.34631	89.3023	949.813	0.22032	808.865	7.01972
0.4423	267.156	0.66535	16.6049	4.50069	90.298	976.54	0.23626	832.365	7.50863
0.4496	267.084	0.67056	18.3165	5.582	100.102	1231.69	0.37833	1057.17	10.9888
0.4624	267.472	0.67897	18.4585	5.4741	99.0988	1185.61	0.3604	1018.04	10.759
0.473	267.875	0.68611	18.6665	5.54718	99.6003	1214.04	0.37807	1043.08	11.1064
0.4809	268.466	0.69358	17.3917	4.6053	91.0029	996.156	0.25668	851.947	8.15552
0.4895	269.104	0.7014	17.535	4.55803	91.0029	993.147	0.25638	847.192	8.01764
0.4954	269.929	0.7083	16.1809	3.90965	86.8968	880.564	0.1928	748.658	6.02784
0.5005	270.504	0.7134	16.0196	3.78317	86.0974	862.019	0.18306	731.495	5.62436
0.4926	270.312	0.71201	16.0711	3.80876	86.3009	866.516	0.18523	735.223	5.69706
0.4963	270.816	0.71562	17.5267	4.39106	90.298	971.661	0.24521	827.27	7.58817
0.5025	271.34	0.71952	18.4134	4.7731	93.1032	1038.45	0.28814	886.588	8.88006
0.5168	272.197	0.72739	17.9527	4.50517	91.0974	993.451	0.26133	847.829	8.10697
0.5196	272.563	0.72974	17.9788	4.48942	91.0974	992.723	0.26098	846.767	8.06188
0.5223	272.704	0.73178	18.0242	4.4871	91.0974	991.873	0.26098	846.059	8.07155
0.5242	272.805	0.73361	17.7167	4.33774	90.1017	966.35	0.24568	823.676	7.60121
0.5262	273.134	0.7352	17.6418	4.29187	89.8983	960.106	0.24189	817.927	7.45535
0.5272	273.187	0.73658	17.6731	4.29103	89.8983	959.543	0.24189	817.425	7.46522
0.5289	273.381	0.73814	17.534	4.22109	89.4985	948.09	0.23532	807.319	7.24647
0.5304	273.578	0.73949	17.3808	4.14606	89.0988	935.077	0.22774	795.788	7.00618
0.5314	273.629	0.7404	17.3722	4.12704	88.9971	931.923	0.22598	792.92	6.94354
0.5333	273.839	0.74197	17.4371	4.13803	89.0988	934.644	0.22773	795.279	6.98933
0.5353	273.843	0.74361	17.4247	4.12119	88.9971	931.61	0.22645	792.639	6.94901
0.5363	274.006	0.74491	17.4906	4.1336	89.0988	934.4	0.22824	795.058	6.99788
0.5368	274.138	0.74576	16.7042	3.83171	86.9985	880.359	0.19713	747.904	6.01882
0.5393	274.277	0.74767	18.4553	4.50165	91.5988	1002.81	0.27053	854.635	8.22454
0.5424	274.556	0.74992	18.5553	4.54983	91.8023	1009.33	0.27547	861.516	8.4536
0.5437	274.736	0.7517	18.5629	4.54321	91.8023	1009.74	0.27622	861.816	8.44943
0.5449	274.91	0.75235	18.5731	4.54041	91.8023	1009.91	0.27622	861.984	8.44417
0.5464	274.995	0.75316	18.6135	4.55079	91.8968	1011.82	0.27765	863.657	8.48582
0.5472	275.04	0.7536	18.6227	4.55013	91.8968	1011.64	0.27765	863.506	8.48682
0.5488	275.132	0.75417	18.5855	4.53304	91.8023	1009.36	0.27628	861.484	8.43579
0.5493	275.27	0.75435	18.6216	4.54506	91.8968	1011.74	0.27757	863.572	8.47471
0.5488	275.238	0.75417	18.3486	4.4299	91.0974	990.628	0.26414	845.084	8.08902
0.5501	275.207	0.75429	18.3092	4.41024	91.0029	987.76	0.26239	842.337	8.01496
0.5506	275.13	0.75427	18.3611	4.42821	91.0974	990.371	0.26409	844.646	8.07301
0.5513	275.167	0.75417	18.3572	4.42761	91.0974	990.514	0.26409	844.78	8.0683
0.5516	275.182	0.75384	18.3017	4.4112	91.0029	987.74	0.26225	842.332	8.01189
0.5523	275.226	0.75412	18.3072	4.41049	91.0029	987.773	0.26225	842.358	8.01142
0.5528	275.358	0.75391	18.3291	4.42239	91.0974	990.167	0.26348	844.456	8.04644
0.553	275.373	0.75421	18.2937	4.40655	91.0029	987.611	0.26198	842.214	7.99791
0.5535	275.507	0.75449	18.2958	4.40438	91.0029	987.955	0.26198	842.516	7.99198
0.5574	275.417	0.75655	20.2217	5.28616	99.7965	1155.36	0.37276	988.601	10.9627
0.5602	275.573	0.75801	20.2222	5.32172	99.3968	1164	0.37898	997.76	11.1745
0.5604	275.694	0.75832	20.2568	5.37287	99.8983	1181.92	0.38906	1013.72	11.3783
0.5645	275.608	0.76023	20.3109	5.3732	99.8983	1180.02	0.38906	1012.17	11.3997
0.5676	275.8	0.76199	20.3564	5.38151	100	1184.86	0.39249	1016.44	11.4532
0.5698	275.919	0.76324	20.3908	5.39277	100.102	1189.36	0.39551	1020.48	11.513
0.5737	276.158	0.76498	20.4284	5.39185	100.102	1188.52	0.39551	1019.8	11.5282
0.5789	276.469	0.768	20.4905	5.38205	100.102	1187.83	0.39636	1019.12	11.5248
0.581	276.805	0.76903	20.5054	5.38077	100.102	1187.84	0.39636	1019.16	11.5314
0.5836	276.966	0.77075	20.5395	5.37125	100.102	1185.89	0.396	1017.36	11.5138
0.586	277.005	0.77187	20.5678	5.3711	100.102	1185.09	0.396	1016.65	11.5255
0.5887	277.169	0.77348	20.602	5.36644	100.102	1184.96	0.39659	1016.5	11.525
0.5917	277.246	0.77497	20.6389	5.36402	100	1184.02	0.39659	1015.73	11.5326
0.5944	277.409	0.77669	20.6759	5.36114	100.102	1184.04	0.39738	1015.67	11.5406
0.5968	277.55	0.77804	20.7065	5.36061	100.102	1183.32	0.39738	1015.05	11.5543
0.6001	277.762	0.77985	20.7423	5.354	100.102	1182.91	0.39785	1014.63	11.5481
0.6028	277.934	0.7814	20.7772	5.35336	100.102	1182.13	0.39785	1013.97	11.5638
0.6052	278.08	0.78299	20.7958	5.32375	99.8983	1173.52	0.39362	1006.26	11.463
0.604	278.111	0.78316	20.7994	5.32572	100	1173.44	0.39362	1006.1	11.4756
0.6057	278.324	0.78452	20.8392	5.34437	100.102	1181.79	0.39875	1013.56	11.5676
0.6049	278.27	0.78444	20.8528	5.36751	100.298	1189.52	0.40328	1020.49	11.6618
0.6057	278.432	0.78452	20.849	5.3669	100.298	1189.81	0.40328	1020.8	11.659
0.6082	278.375	0.78577	20.8842	5.36711	100.298	1188.7	0.40328	1019.83	11.6739
0.6107	278.537	0.78723	20.913	5.36277	100.298	1189.1	0.40413	1020.16	11.6742
0.6141	278.649	0.78895	20.9546	5.35826	100.102	1188.15	0.40413	1019.42	11.6766
0.6163	278.783	0.79024	20.967	5.33376	100.102	1179.92	0.40002	1011.96	11.5903
0.6195	278.98	0.79217	21.0107	5.33095	100	1179.06	0.40002	1011.23	11.6025
0.618	279.104	0.79287	21.0246	5.3305	100	1178.81	0.40002	1011.02	11.6137
0.6168	279.14	0.79314	21.0405	5.35137	100.298	1187.34	0.40525	1018.5	11.7035
0.6195	279.208	0.79569	21.1116	5.36078	100.4	1191.02	0.40861	1021.82	11.7749
0.6208	279.396	0.79632	21.121	5.36008	100.4	1190.93	0.40861	1021.78	11.779
0.6224	279.497	0.79829	21.1725	5.36795	100.501	1194.71	0.41171	1025.12	11.8383
0.6245	279.742	0.80142	21.2356	5.35022	100.4	1189.66	0.41004	1020.63	11.8079
0.624	279.817	0.7987	21.1606	5.35204	100.501	1191.84	0.41004	1022.44	11.7753
0.6195	279.855	0.79715	21.1172	5.34956	100.4	1189.53	0.40764	1020.49	11.7518
0.6151	279.674	0.79392	21.0481	5.36595	100.501	1194.41	0.40908	1024.84	11.7794
0.6117	279.459	0.79229	21.0128	5.36675	100.501	1195.16	0.40908	1025.5	11.7641
0.6043	279.209	0.78786	20.9172	5.38844	100.603	1200.56	0.4102	1030.37	11.8015
0.5957	278.879	0.78246	20.79	5.39738	100.603	1202.6	0.40907	1032.25	11.7743
0.586	278.385	0.775	20.6293	5.43477	100.799	1213.91	0.41233	1042.38	11.8314
0.5737	277.755	0.76588	20.4173	5.45511	100.799	1219.18	0.4114	1047.2	11.8
0.5599	276.836	0.75291	20.1161	5.4812	100.799	1225.16	0.4091	1052.64	11.7317
0.5442	275.828	0.7396	19.8087	5.51219	100.799	1232.87	0.40749	1059.63	11.6779
0.5291	274.978	0.72589	19.482	5.54306	100.799	1241.36	0.4057	1067.35	11.6129
0.5032	272.953	0.7065	19.0659	5.64413	100.901	1270.83	0.41335	1094.01	11.74
0.5003	272.18	0.69913	18.8831	5.62565	100.603	1260.89	0.40468	1085.45	11.5607
0.485	271.085	0.68823	18.6534	5.67322	100.799	1273.31	0.40657	1096.47	11.5817
0.475	270.06	0.68086	18.4891	5.67332	100.603	1268.53	0.40106	1092.38	11.4823
0.4698	269.392	0.67675	18.395	5.66191	100.4	1261.71	0.39588	1086.3	11.3846
0.4688	268.816	0.6757	18.3862	5.66456	100.4	1261.34	0.39588	1085.89	11.3782
0.4711	268.509	0.67721	18.4491	5.67796	100.4	1264.4	0.39871	1088.67	11.4433
0.4777	268.521	0.68149	18.5586	5.66533	100.298	1259.85	0.39875	1084.66	11.4564
0.4848	268.458	0.68787	18.7214	5.64061	100.102	1251.07	0.39781	1076.81	11.4591
0.4924	268.836	0.69603	18.939	5.65351	100.298	1257.96	0.40572	1082.83	11.6216
0.5008	269.261	0.70527	19.1694	5.64502	100.298	1256.64	0.40977	1081.7	11.7271
0.4991	269.275	0.71013	19.2863	5.6218	100.102	1248.15	0.40793	1074.13	11.728
0.5203	270.807	0.72553	19.6211	5.55901	100	1229.75	0.4043	1057.59	11.6932
0.5309	271.909	0.7358	19.8442	5.51335	100	1216.68	0.40138	1045.63	11.6545
0.5401	272.836	0.7443	20.0345	5.4969	100.102	1214.47	0.40354	1043.47	11.702
0.5472	273.552	0.75036	20.1619	5.47716	100.102	1209.57	0.40311	1039.04	11.7044
0.5501	274.036	0.75469	20.2686	5.47834	100.298	1213.55	0.40718	1042.39	11.7657
0.5516	274.765	0.75788	19.9991	5.13005	96.8023	1106.63	0.34618	948.008	10.5128
0.4932	272.651	0.71546	16.403	4.00199	87.798	901.711	0.20373	768.106	6.43984
0.4848	272.013	0.70654	18.5567	4.98866	95.1017	1076.02	0.30635	918.852	9.41024
0.4792	271.316	0.70132	18.7852	5.19729	97.3983	1107.6	0.32636	947.416	10.052
0.4733	270.499	0.69668	18.7141	5.24455	97.798	1118.93	0.33144	957.611	10.1721
0.4685	269.948	0.69257	18.6388	5.25661	97.8997	1118.99	0.33023	957.753	10.1638
0.4636	269.507	0.68855	17.7078	4.81633	92.8997	1036.51	0.27809	886.2	8.75871
0.4585	269.051	0.68368	17.277	4.64431	91.5988	1006.13	0.25814	858.901	8.15204
0.4543	268.755	0.68022	17.1591	4.62283	91.4026	1000.38	0.25373	853.698	8.04693
0.4501	268.349	0.67626	17.1402	4.65683	91.5988	1007.94	0.25707	860.207	8.11195
0.4501	268.037	0.67422	18.3824	5.59437	100.298	1239.31	0.38338	1064.11	11.0977
0.4518	267.808	0.67279	18.2779	5.49461	99.0988	1193.85	0.36085	1025.56	10.766
0.4556	267.668	0.67346	18.3431	5.58855	99.7965	1228.89	0.37902	1056.4	11.0906
0.4583	267.687	0.6744	18.377	5.62947	99.8983	1244.24	0.38748	1070.48	11.2534
0.4634	267.619	0.67671	18.4502	5.6457	100	1249.36	0.39162	1075.19	11.3385
0.4683	267.644	0.67905	18.5129	5.64602	100	1249.48	0.39302	1075.34	11.3683
0.4738	267.8	0.68204	18.5869	5.64233	100	1248.92	0.39424	1074.82	11.3925
0.4787	267.941	0.68481	18.6555	5.63911	100	1248.4	0.39537	1074.36	11.416
0.4845	268.331	0.68792	18.7213	5.63015	100	1247.01	0.39588	1073.09	11.4227
0.491	268.665	0.69166	18.7996	5.60934	99.8983	1241.33	0.39451	1068	11.3958
0.4959	268.898	0.69426	18.8594	5.60443	99.8983	1240.42	0.39517	1067.14	11.4096
0.5033	269.181	0.69824	18.9538	5.59996	99.8983	1239.29	0.39638	1066.15	11.4427
0.4971	268.967	0.69618	18.9055	5.60092	99.8983	1240.52	0.39638	1067.15	11.4252
0.502	269.216	0.69929	18.981	5.59981	99.8983	1238.36	0.39638	1065.35	11.4622
0.5193	270.229	0.70858	19.1907	5.58388	100	1237.09	0.39956	1064.12	11.5159
0.5249	270.524	0.71199	19.2683	5.57598	100	1234.8	0.39991	1062.05	11.5306
0.5299	271.014	0.71589	19.3503	5.55688	100	1229.24	0.39846	1057.02	11.51
0.5351	271.286	0.71909	19.4309	5.5545	100.102	1230.44	0.40061	1057.96	11.5384
0.5385	271.695	0.72111	19.4582	5.52577	100	1220.26	0.39567	1048.86	11.4555
0.5417	271.978	0.72276	19.4888	5.517	100	1217.86	0.39486	1046.62	11.4403
0.5459	272.206	0.72485	19.5275	5.48608	99.8983	1207.2	0.38997	1037.04	11.3453
0.5495	272.416	0.72684	19.5784	5.48437	100	1208.41	0.39148	1037.95	11.3581
0.5535	272.643	0.72867	19.6161	5.47967	100	1207.39	0.3916	1037.03	11.3617
0.5553	272.852	0.72963	19.6395	5.48111	100.102	1209.62	0.39315	1038.94	11.3764
0.5604	273.032	0.73199	19.6964	5.47809	100	1208.09	0.39315	1037.7	11.3927
0.5616	273.214	0.73273	19.6968	5.47068	100	1205.63	0.392	1035.48	11.3763
0.5629	273.389	0.73305	19.6978	5.46382	100	1203.88	0.391	1033.87	11.3514
0.5683	273.494	0.73562	19.7694	5.46377	100.102	1205.48	0.39318	1035.19	11.3765
0.5698	273.693	0.73606	19.774	5.46297	100.102	1205.55	0.39318	1035.28	11.3774
0.5729	273.766	0.73729	19.8044	5.46267	100.102	1204.69	0.39318	1034.54	11.3897
0.5759	273.94	0.73876	19.8311	5.45788	100.102	1204.49	0.39368	1034.33	11.3898
0.5784	273.981	0.74016	19.8671	5.45546	100	1203.44	0.39368	1033.46	11.3982
0.5833	274.38	0.74323	19.9229	5.43616	100	1197.55	0.39155	1028.15	11.3611
0.5853	274.61	0.74456	19.9472	5.42841	100	1195.68	0.39094	1026.41	11.3465
0.5887	274.812	0.74631	19.9845	5.42125	100	1194.01	0.39067	1024.88	11.3382
0.5939	275.017	0.74972	20.0735	5.42006	100.102	1195.41	0.39302	1026.03	11.3722
0.5954	275.115	0.75069	20.096	5.41748	100	1194.83	0.39302	1025.57	11.3747
0.5983	275.293	0.75239	20.1305	5.41594	100.102	1194.76	0.39369	1025.46	11.3899
0.6013	275.478	0.75416	20.169	5.41199	100.102	1194	0.39394	1024.77	11.3958
0.6045	275.673	0.75586	20.205	5.40773	100.102	1193.17	0.3941	1024.02	11.3991
0.6064	275.895	0.7568	20.2218	5.40468	100	1193.02	0.3941	1023.95	11.3987
0.6077	276.091	0.75768	20.2326	5.40113	100.102	1192.12	0.39386	1023.07	11.3957
0.6114	276.316	0.75951	20.2708	5.39523	100.102	1190.92	0.39382	1021.98	11.3928
0.6138	276.36	0.76126	20.0165	5.12249	96.9985	1111.7	0.34821	952.256	10.4167
0.6141	276.489	0.76165	18.1895	4.32452	90.5015	974.164	0.25507	831.438	7.76348
0.6143	276.509	0.76187	18.1596	4.2857	90.3997	970.809	0.25212	827.298	7.58756
0.6122	276.588	0.76039	17.0121	3.85388	87.5	893.133	0.20489	759.338	6.14831
0.6131	276.641	0.76104	16.8756	3.76939	86.9985	877.128	0.19627	744.562	5.83151
0.6107	276.702	0.75938	16.8	3.7635	86.8968	878.165	0.19578	745.45	5.80726
0.6119	276.68	0.76041	16.8234	3.76379	86.8968	877.605	0.19578	744.989	5.8156
0.608	276.643	0.75796	16.6483	3.70976	86.4971	865.163	0.18889	734.066	5.61324
0.6062	276.637	0.75718	16.6313	3.70984	86.4971	865.781	0.18889	734.551	5.60963
0.6052	276.467	0.75658	16.6233	3.71206	86.4971	865.599	0.18889	734.382	5.61442
0.6035	276.472	0.75576	16.6052	3.712	86.4971	866.043	0.18889	734.764	5.60927
0.6046	276.324	0.75731	20.1526	5.20433	99.0988	1139.39	0.36186	973.651	10.5522
0.6082	276.341	0.75987	20.1904	5.25207	98.8009	1143.82	0.36747	979.76	10.8425
0.6097	276.427	0.76098	20.0059	5.11641	96.9985	1111.22	0.34755	951.414	10.3877
0.6122	276.581	0.76259	18.8845	4.61179	92.5	1027.27	0.28907	878.02	8.73689
0.6117	276.877	0.76329	16.3804	3.60225	85.3997	844.477	0.17907	717.579	5.35864
0.5934	276.916	0.76152	14.6149	3.03755	79.7965	762.799	0.1325	646.076	3.53713
0.5914	276.906	0.76133	20.219	5.16669	98.8009	1136.88	0.36026	970.774	10.4673
0.586	276.895	0.75936	20.1746	5.2601	99.0988	1146.94	0.36825	982.445	10.8986
0.5808	276.794	0.75833	20.2293	5.38457	100.298	1189.3	0.39164	1020.02	11.3756
0.5838	276.656	0.75947	20.2648	5.38095	100.102	1187.81	0.39164	1019.03	11.3726
0.5739	276.486	0.75527	20.162	5.39083	100.298	1190.06	0.39115	1021.01	11.375
0.5587	276.016	0.74179	19.8459	5.4741	100.603	1219.47	0.40094	1047.39	11.5306
0.54	275.165	0.7254	19.434	5.47215	100.4	1214.85	0.39086	1043.55	11.3108
0.5218	274.056	0.70999	19.0852	5.53714	100.603	1235.68	0.395	1062.19	11.3504
0.4993	272.016	0.69519	18.8055	5.66259	100.901	1273.78	0.40955	1096.64	11.6248
0.4931	271.173	0.69179	18.7465	5.67153	100.799	1273.12	0.40835	1096.41	11.6178
0.5013	271.077	0.69721	18.884	5.64612	100.603	1264.3	0.40678	1088.57	11.5983
0.5008	270.729	0.70084	18.992	5.64047	100.501	1260.9	0.40752	1085.47	11.6385
0.4956	270.038	0.70617	19.1629	5.642	100.4	1258.68	0.41033	1083.5	11.7433
0.5168	271.256	0.7234	19.5613	5.60004	100.298	1248.99	0.41302	1074.82	11.8242
0.5277	272.158	0.73713	19.8886	5.57138	100.298	1240.57	0.41489	1067.18	11.912
0.5368	273.184	0.75113	20.2006	5.49115	100.102	1213.5	0.40618	1042.8	11.7968
0.5488	274.383	0.76794	20.6064	5.4748	100.298	1213.23	0.41341	1042.2	11.9617
0.5604	275.475	0.78196	20.9266	5.44951	100.298	1207.5	0.41607	1037.05	12.0527
0.5724	276.614	0.79669	21.2619	5.41423	100.298	1199.41	0.41755	1029.68	12.1052
0.581	277.871	0.80919	21.5306	5.38725	100.298	1194.23	0.41917	1024.94	12.1634
0.5875	279.23	0.8204	21.7655	5.36689	100.4	1192.71	0.42213	1023.45	12.2303
0.5917	280.125	0.82657	21.88	5.3544	100.4	1191.07	0.42298	1021.97	12.2627
0.5939	280.694	0.8297	21.9431	5.3495	100.501	1192.26	0.42459	1022.93	12.2812
0.5926	281.259	0.82875	21.896	5.34743	100.501	1194.36	0.42459	1024.81	12.261
0.5878	281.276	0.82313	21.7375	5.3442	100.501	1192.26	0.42046	1022.96	12.1788
0.5823	281.154	0.81566	21.557	5.34907	100.603	1194.51	0.41831	1024.87	12.0954
0.5762	280.675	0.80562	21.3149	5.35608	100.603	1195.45	0.41448	1025.72	11.9885
0.5678	279.857	0.7921	19.6031	4.67078	93.4012	1047.83	0.30894	896.74	9.37271
0.4997	273.613	0.72971	17.9898	4.53045	91.4026	1000.72	0.26473	854.298	8.26225
0.5036	273.293	0.73104	19.6028	5.29007	99.3023	1147.89	0.359	982.203	10.7322
0.4949	272.635	0.72672	19.5226	5.35789	99.3968	1162.75	0.36656	996.59	10.9784
0.4996	272.56	0.7288	19.5895	5.37793	99.4985	1169.95	0.37156	1003.15	11.078
0.5027	272.616	0.7306	19.5093	5.20488	97.3983	1113.91	0.34209	953.859	10.4697
0.5175	273.297	0.73817	19.2699	4.99815	95.1017	1080.42	0.32144	924.474	9.86177
0.5213	273.498	0.7402	19.106	4.89324	94.3023	1063.94	0.31038	909.801	9.52579
0.5244	273.666	0.74209	19.0776	4.86423	94.0988	1060.49	0.30827	906.663	9.44689
0.5286	273.898	0.74475	19.176	4.88333	94.3023	1064.93	0.31193	910.52	9.53539
0.5317	274.17	0.74676	19.2183	4.87956	94.3023	1064.31	0.31193	910.021	9.54097
0.5346	274.336	0.74898	18.2245	4.43188	90.9012	986.927	0.26166	842.321	8.08312
0.5356	274.598	0.75019	17.5507	4.12802	89.0988	934.152	0.22914	795.33	7.05117
0.5368	274.767	0.75122	17.4477	4.06972	88.8009	923.933	0.2229	785.977	6.84841
0.5383	274.857	0.75242	17.1857	3.95391	88.1032	904.644	0.21184	768.903	6.46332
0.5393	274.912	0.75354	17.0994	3.91065	87.798	896.766	0.20736	761.925	6.32429
0.5404	275.085	0.75482	17.0515	3.88128	87.6017	892.68	0.20509	758.274	6.23239
0.5409	275.105	0.75558	16.8423	3.7935	86.8968	877.427	0.19665	744.942	5.94354
0.5409	275.217	0.75598	16.8141	3.77885	86.8023	875.283	0.19532	742.966	5.89387
0.5437	275.266	0.7576	19.9936	5.09114	96.9985	1110.08	0.34513	948.285	10.2947
0.5461	275.408	0.7593	18.8474	4.61093	92.2965	1022.2	0.28644	873.591	8.79039
0.5495	275.601	0.76147	20.3229	5.28157	99.4985	1154.15	0.37443	987.865	11.0509
0.5528	275.677	0.7635	20.388	5.34712	99.7965	1171.8	0.38599	1004.57	11.3626
0.5569	275.917	0.76569	20.4401	5.35707	99.8983	1175.39	0.38885	1007.91	11.4299
0.5604	276.222	0.76807	20.4953	5.36598	100	1179.83	0.39215	1011.89	11.4949
0.5634	276.298	0.76957	20.5383	5.37638	100.102	1183.75	0.39505	1015.4	11.5529
0.5671	276.612	0.7717	20.5813	5.37775	100.102	1186.28	0.39715	1017.7	11.5856
0.5695	276.76	0.77318	20.6144	5.3771	100.102	1187.04	0.39817	1018.4	11.6015
0.5724	277.039	0.77456	20.648	5.38777	100.298	1190.96	0.40073	1021.85	11.6568
0.5713	277.288	0.77493	20.6524	5.39642	100.4	1195.06	0.40294	1025.51	11.7002
0.57	277.213	0.77498	20.6566	5.39671	100.4	1194.8	0.40294	1025.3	11.7046
0.5695	277.183	0.77499	20.658	5.39683	100.4	1194.71	0.40294	1025.22	11.7062
0.5685	277.232	0.77552	20.6719	5.40132	100.4	1197.03	0.40445	1027.31	11.7359
0.5683	277.219	0.77601	20.6854	5.40137	100.4	1196.57	0.40445	1026.93	11.7439
0.5688	277.252	0.7762	20.6892	5.40124	100.4	1196.49	0.40445	1026.87	11.7452
0.5708	277.476	0.77625	20.6822	5.40038	100.4	1197.03	0.40445	1027.36	11.7387
0.5737	277.54	0.77714	20.5856	5.23227	98.5974	1141.36	0.37299	978.116	11.0903
0.5762	277.586	0.77709	20.3516	5.10403	96.9985	1114.45	0.3548	954.292	10.6289
0.5779	277.688	0.77809	20.3741	5.09826	96.8968	1114.8	0.3548	954.54	10.6184
0.5782	277.707	0.77796	20.3391	5.08182	96.8023	1111.34	0.35269	951.366	10.551
0.5818	277.917	0.78	20.3147	5.04767	96.4026	1105.87	0.34938	946.615	10.454
0.5843	277.863	0.78128	20.3502	5.04336	96.3009	1105.2	0.34938	946.044	10.4502
0.5863	277.988	0.78269	20.3821	5.04235	96.3009	1104.55	0.34938	945.489	10.4616
0.5889	278.143	0.78405	20.3879	5.0384	96.3009	1105.19	0.35019	946.027	10.4642
0.5909	278.259	0.78547	20.4204	5.03714	96.3009	1104.55	0.35019	945.473	10.4747
0.5926	278.474	0.7864	20.0333	4.8619	94.8983	1077.18	0.33004	921.495	9.88119
0.5942	278.576	0.78789	19.9759	4.82577	94.6003	1072.12	0.32633	916.938	9.77035
0.5954	278.646	0.78873	19.9947	4.82482	94.6003	1071.88	0.32633	916.715	9.77541
0.5968	278.633	0.78938	20.0117	4.82499	94.6003	1071.38	0.32633	916.273	9.78204
0.5991	278.873	0.79049	20.0312	4.82175	94.6003	1071.44	0.32633	916.346	9.77927
0.6001	278.933	0.79091	20.0396	4.82095	94.6003	1071.35	0.32633	916.278	9.77961
0.6023	278.967	0.79186	20.0435	4.81788	94.6003	1072.3	0.32729	917.056	9.77794
0.604	279.074	0.79292	20.0665	4.81644	94.6003	1071.94	0.32729	916.753	9.78272
0.6043	279.2	0.79311	20.0667	4.81474	94.6003	1072.23	0.32729	917.015	9.77771
0.6062	279.213	0.79399	20.0885	4.81457	94.6003	1071.68	0.32729	916.542	9.78503
0.6077	279.304	0.79504	20.1117	4.81334	94.6003	1071.27	0.32729	916.192	9.79077
0.6104	279.478	0.79695	20.1293	4.80751	94.6003	1072.38	0.32848	917.123	9.79144
0.6107	279.503	0.79787	20.1515	4.80717	94.6003	1071.82	0.32848	916.643	9.80097
0.6122	279.596	0.7983	20.2093	4.82933	94.7965	1076.65	0.33185	920.864	9.88178
0.6148	279.758	0.80006	20.1839	4.80187	94.6003	1072.36	0.32928	917.137	9.80423
0.6153	280.009	0.80028	20.2247	4.82105	94.7965	1076.71	0.33195	920.921	9.87248
0.6168	279.882	0.80176	20.2668	4.82276	94.7965	1075.22	0.33195	919.647	9.89543
0.6168	280.003	0.8026	20.2835	4.82114	94.7965	1075.03	0.33195	919.473	9.89919
0.6188	280.02	0.80368	20.3384	4.83329	94.8983	1078.87	0.33491	922.829	9.95273
0.6206	280.139	0.80328	20.3238	4.83169	94.8983	1079.48	0.33491	923.392	9.93824
0.6206	280.348	0.80286	20.2603	4.81413	94.7965	1076.62	0.33241	920.888	9.8735
0.6214	280.296	0.80296	20.2968	4.82776	94.8983	1078.91	0.33412	922.881	9.92056
0.6224	280.256	0.80382	20.2924	4.81594	94.7965	1076.66	0.33297	920.922	9.88855
0.6224	280.366	0.80466	20.3338	4.82629	94.8983	1078.92	0.33469	922.888	9.93471
0.6219	280.442	0.80611	20.3678	4.82527	94.8983	1078.15	0.33469	922.233	9.94936
0.6219	280.437	0.80716	21.362	5.31823	100.501	1183.83	0.40786	1014.45	11.7352
0.6195	280.391	0.80707	21.3202	5.28998	99.8983	1171.31	0.40109	1004.27	11.6526
0.6153	280.438	0.80508	21.2959	5.33174	100.4	1184.6	0.40787	1015.91	11.7982
0.6099	280.31	0.80246	21.2313	5.33428	100.501	1186.13	0.40787	1017.25	11.7787
0.6131	280.409	0.80116	21.201	5.34101	100.501	1187.78	0.40787	1018.82	11.7834
0.6133	280.2	0.80296	21.2294	5.30654	100	1176.99	0.40267	1009.36	11.6739
0.6087	280.124	0.80086	21.1822	5.30962	100.102	1176.62	0.40154	1008.9	11.6599
0.5968	279.804	0.78753	20.8696	5.35876	100.501	1191.17	0.40382	1021.81	11.6872
0.588	278.943	0.77366	20.5349	5.35265	100.298	1187.68	0.3961	1018.81	11.4751
0.5762	278.012	0.76104	20.2469	5.36693	100.4	1187.37	0.3907	1018.48	11.3607
0.5639	276.963	0.74983	20.0126	5.43682	100.603	1208.5	0.39785	1037.48	11.495
0.5538	275.839	0.74136	19.8534	5.50732	100.799	1230.54	0.40697	1057.44	11.6637
0.5477	275.178	0.73818	19.8007	5.53738	100.799	1239.69	0.41113	1065.87	11.7473
0.5449	274.8	0.7391	19.8392	5.53445	100.603	1237.93	0.41113	1064.46	11.7575
0.5449	274.593	0.7423	19.9291	5.53451	100.603	1237.14	0.41275	1063.76	11.8109
0.5472	274.509	0.7486	20.0967	5.52705	100.501	1234.51	0.41484	1061.45	11.8784
0.5511	274.733	0.75514	20.2611	5.52014	100.501	1232.83	0.41721	1059.91	11.9462
0.5528	275.044	0.76112	20.3998	5.48106	100.4	1219.89	0.41288	1048.23	11.8772
0.554	275.428	0.76586	20.5072	5.47242	100.4	1217.8	0.41365	1046.26	11.9132
0.556	275.969	0.77208	20.6472	5.46098	100.4	1215.93	0.41515	1044.56	11.9599
0.5584	276.535	0.77859	20.7899	5.42497	100.4	1203.72	0.41088	1033.52	11.9029
0.5621	277.067	0.78661	20.9774	5.40669	100.4	1199.38	0.4118	1029.49	11.9393
0.57	277.855	0.79557	21.176	5.38609	100.4	1195.08	0.41285	1025.58	11.9721
0.5782	278.772	0.80559	21.3884	5.35019	100.298	1185.73	0.4112	1017.16	11.9547
0.5865	279.597	0.81344	21.5551	5.33583	100.298	1184.02	0.41298	1015.53	11.9936
0.5912	280.209	0.81724	21.6099	5.30365	100.102	1174.69	0.40847	1007.21	11.9065
0.5963	280.842	0.82186	21.715	5.32551	100.298	1186.08	0.41661	1017.3	12.0585
0.6008	281.34	0.82625	21.7898	5.28175	100.102	1171.46	0.40939	1004.34	11.9257
0.602	281.628	0.82863	21.8398	5.29207	100.102	1177.24	0.41352	1009.41	12.0053
0.6043	281.888	0.82778	21.8072	5.29115	100.102	1178.44	0.41352	1010.5	11.9843
0.6025	281.886	0.82618	21.754	5.27159	100	1170.17	0.40775	1003.17	11.8819
0.6018	281.944	0.82434	21.7303	5.30182	100.4	1180.99	0.41333	1012.61	11.978
0.6008	281.873	0.82178	21.667	5.31723	100.4	1186.26	0.41526	1017.46	12.0147
0.5986	281.636	0.8192	21.6107	5.3184	100.4	1185.53	0.4139	1016.85	11.9856
0.5964	281.495	0.81516	21.5183	5.3342	100.501	1190.59	0.41509	1021.35	11.9974
0.5934	281.204	0.81105	21.4241	5.33818	100.501	1190.71	0.41351	1021.49	11.9597
0.5892	280.829	0.80622	21.3155	5.3459	100.501	1191.96	0.41233	1022.62	11.929
0.5838	280.5	0.80101	21.1942	5.35219	100.501	1192.85	0.41067	1023.44	11.8888
0.5779	279.929	0.79412	21.0402	5.36475	100.501	1195.05	0.40924	1025.43	11.8504
0.5718	279.452	0.78792	20.9063	5.38699	100.603	1201.3	0.41034	1031.03	11.8606
0.5658	278.882	0.78175	20.7637	5.38625	100.501	1198.5	0.40633	1028.62	11.7779
0.5627	278.489	0.77782	20.679	5.39354	100.501	1199.81	0.40556	1029.77	11.7536
0.5579	277.994	0.77366	20.5928	5.40511	100.501	1202.09	0.40538	1031.84	11.7475
0.5564	277.583	0.77181	20.5587	5.40669	100.501	1202.58	0.40538	1032.24	11.7282
0.5572	277.31	0.77056	20.5371	5.40611	100.4	1199.72	0.40332	1029.79	11.7056
0.5609	277.214	0.77276	20.6007	5.40574	100.4	1199.4	0.4044	1029.48	11.7285
0.5627	277.315	0.77419	20.6351	5.40317	100.298	1198.51	0.4044	1028.75	11.7371
0.5639	277.173	0.77488	20.6588	5.40372	100.298	1197.56	0.4044	1027.9	11.7472
0.5645	277.209	0.77523	20.6667	5.40358	100.298	1197.34	0.4044	1027.72	11.7508
0.5653	277.257	0.77508	20.661	5.4034	100.298	1197.58	0.4044	1027.92	11.7462
0.5688	277.246	0.7755	20.672	5.40558	100.4	1199.4	0.4058	1029.46	11.7535
0.5715	277.414	0.77686	20.7021	5.40276	100.298	1198.78	0.4058	1029	11.7584
0.5754	277.541	0.77915	20.7477	5.38363	100.298	1192.4	0.40327	1023.22	11.7064
0.5779	277.79	0.78083	20.783	5.38268	100.298	1191.73	0.40327	1022.62	11.7234
0.5826	277.974	0.78373	20.769	5.26077	99.0988	1151.73	0.38152	987.155	11.2741
0.5848	278.1	0.78525	20.5994	5.12877	97.3983	1120.7	0.36206	959.792	10.8098
0.5855	278.258	0.7869	20.5819	5.09959	97.1003	1116.63	0.35943	956.03	10.723
0.5902	278.536	0.78945	20.6311	5.09507	97.1003	1117.03	0.3603	956.35	10.7313
[truncated: 1,293 more rows]

## Sheet: GSP_Mission_2
Mach number	Atmospheric total temperature [K]	Atmospheric total pressure [bar]	air mass flow rate [kg/s]	compressor pressure ratio [-]	rpm [%]	turbine inlet total temperature [K]	fuel mass flow rate [kg/s]	Exhaust gas temperature [K]	Thrust [kN]
0.028	287.338	1.00925	17.7662	2.91673	78.2994	840.242	0.19244	724.55	6.34724
0.0287	287.447	1.00939	25.8693	5.00038	98.0015	1145.58	0.46074	979.695	16.0107
0.0287	287.447	1.00939	26.2515	5.20467	100.102	1170.94	0.48838	1003.52	17.0897
0.0289	287.448	1.0094	26.2872	5.24867	100.603	1183.65	0.49812	1014.86	17.3196
0.028	287.445	1.00937	18.5558	3.11186	80.5015	841.109	0.20278	724.264	7.22544
0.034	288.56	1.00951	12.1703	2.05894	62.798	842.462	0.1442	756.941	3.33902
0.0382	288.584	1.00984	13.3962	2.19947	66.4026	834.41	0.15098	743.692	3.74973
0.0202	286.923	1.0091	14.453	2.34712	69.6003	819.825	0.15603	724.212	4.30737
0.0181	286.918	1.00904	17.8488	2.91905	78.4012	843.533	0.19403	727.515	6.40222
0.0187	286.82	1.00906	26.2916	5.14929	100.102	1172.38	0.48602	1002.78	16.8133
0.0232	286.73	1.00919	26.3001	5.23081	100.298	1174.86	0.49265	1007.1	17.2643
0.0205	286.624	1.00911	26.3299	5.26036	100.603	1184.67	0.50023	1015.83	17.4535
0.0224	286.628	1.00917	26.3312	5.26034	100.603	1184.56	0.50023	1015.79	17.4376
0.0226	286.729	1.00917	26.3267	5.26	100.603	1184.82	0.50023	1016.02	17.4342
0.0215	286.626	1.00914	26.3305	5.25837	100.501	1184.65	0.50023	1015.88	17.4352
0.0218	286.727	1.00915	26.3261	5.25803	100.501	1184.91	0.50023	1016.12	17.431
0.0225	286.629	1.00917	26.3312	5.25836	100.501	1184.64	0.50023	1015.87	17.4271
0.0209	286.625	1.00912	25.9091	5.07611	98.1032	1143.83	0.46568	980.419	16.5457
0.0234	286.631	1.0092	25.3404	4.87656	96.3009	1110.99	0.43435	951.618	15.5536
0.0227	286.629	1.00918	25.4023	4.89989	96.4971	1114.71	0.43733	954.432	15.6349
0.0232	286.63	1.00919	25.4027	4.89987	96.4971	1114.63	0.43733	954.371	15.6306
0.0241	286.633	1.00922	25.4033	4.89984	96.4971	1114.62	0.43733	954.364	15.6234
0.0232	286.63	1.00919	25.5874	4.9524	96.9985	1122.7	0.44543	961.488	15.9032
0.023	286.63	1.00919	25.6159	4.9678	97.1003	1125.04	0.44762	963.461	15.9633
0.0224	286.628	1.00917	25.6154	4.96782	97.1003	1125	0.44762	963.427	15.9679
0.0217	286.733	1.00927	25.7165	4.99843	97.3983	1130.66	0.45291	968.506	16.1446
0.0229	286.73	1.00918	25.5051	4.93105	96.8023	1120.11	0.44266	959.381	15.8085
0.0234	286.731	1.0092	25.4382	4.90605	96.5988	1117.32	0.43968	956.997	15.6949
0.0223	286.828	1.00916	25.4885	4.93045	96.8023	1120.18	0.44219	959.194	15.7835
0.0081	286.803	1.00886	25.4819	4.93078	96.8023	1120.18	0.44219	959.202	15.9001
0.0135	286.913	1.00882	25.5094	4.93708	96.8968	1121.25	0.44313	960.222	15.8979
0.0286	286.95	1.00927	25.5191	4.9366	96.8968	1121.11	0.44313	960.103	15.7757
0.0354	286.965	1.00958	25.5262	4.9364	96.8968	1120.98	0.44313	959.994	15.7234
0.0461	287.015	1.01019	25.5026	4.92459	96.8023	1120.4	0.44249	959.576	15.6003
0.0518	287.053	1.01071	25.5139	4.92408	96.8023	1120.28	0.44249	959.476	15.5601
0.0623	287.226	1.01144	25.5406	4.93329	96.8968	1122.2	0.44415	961.054	15.5181
0.0718	287.189	1.01234	25.6365	4.95774	97.1003	1125.2	0.44769	963.596	15.5657
0.0762	287.233	1.01292	25.7162	4.97935	97.2965	1128.6	0.45124	966.575	15.6473
0.089	287.26	1.01454	25.7914	4.99079	97.3983	1130.89	0.45407	968.654	15.638
0.0895	287.359	1.01448	25.7492	4.97533	97.2965	1130.01	0.45285	968.071	15.5822
0.1013	286.994	1.0162	25.7606	4.96057	97.1003	1126.95	0.45133	965.411	15.4484
0.1074	286.856	1.0171	25.7898	4.96242	97.1003	1125.97	0.45133	964.521	15.4269
0.1111	287.013	1.01768	25.7972	4.96032	97.1003	1126.17	0.45133	964.706	15.3978
0.1217	287.148	1.01931	25.8203	4.9593	97.1003	1126.77	0.45212	965.166	15.3295
0.1294	287.154	1.02081	25.8579	4.9592	97.1003	1125.94	0.45212	964.438	15.2969
0.1383	287.09	1.02251	25.9076	4.96016	97.1003	1126.4	0.45339	964.831	15.2636
0.1408	287.136	1.02312	25.9212	4.95954	97.1003	1126.18	0.45339	964.64	15.2522
0.1463	287.227	1.02425	26.0098	4.97793	97.2965	1129.71	0.45721	967.731	15.3244
0.1552	287.377	1.02629	26.0768	4.98979	97.3983	1131.77	0.45968	969.462	15.3358
0.1604	287.568	1.02759	26.0937	4.98428	97.3983	1131.96	0.46003	969.746	15.3104
0.1642	287.541	1.02871	26.0889	4.97317	97.2965	1130.7	0.45921	968.68	15.252
0.1699	287.746	1.03057	26.1467	4.98289	97.3983	1132.39	0.46113	970.045	15.2718
0.1714	287.779	1.03044	26.1421	4.98244	97.3983	1132.51	0.46113	970.146	15.2575
0.183	287.915	1.03266	26.1851	4.97815	97.3983	1132.39	0.46172	970.14	15.2063
0.189	287.94	1.03365	26.2091	4.97782	97.3983	1131.91	0.46172	969.717	15.1807
0.1945	287.96	1.03443	26.1891	4.96542	97.2965	1131.05	0.46097	969.007	15.1031
0.1977	288.039	1.03509	26.2021	4.96437	97.2965	1131	0.46097	968.97	15.0872
0.2022	288.139	1.03613	26.145	4.93838	97.1003	1128.07	0.4582	966.494	14.9603
0.2048	288.193	1.03677	26.2184	4.96323	97.2965	1130.72	0.46099	968.497	15.0318
0.2117	288.364	1.0386	26.2527	4.95666	97.2965	1130.38	0.46126	968.382	15.0085
0.2139	288.513	1.03878	26.2505	4.95468	97.2965	1130.8	0.46126	968.755	14.9873
0.2188	288.533	1.03994	26.1988	4.93052	97.1003	1127.98	0.4588	966.396	14.8718
0.226	288.721	1.04175	26.236	4.92804	97.1003	1127.71	0.4588	966.166	14.8423
0.2293	288.803	1.04259	26.308	4.94734	97.2965	1130.7	0.46213	968.657	14.915
0.2339	288.828	1.04363	26.3332	4.94701	97.2965	1130.14	0.46213	968.174	14.9011
0.2368	288.799	1.04412	26.3778	4.96255	97.3983	1132.56	0.46462	970.133	14.9453
0.2447	288.923	1.04625	26.3872	4.94571	97.2965	1131.08	0.46381	969.06	14.8773
0.245	288.931	1.04599	26.3801	4.94559	97.2965	1131.28	0.46381	969.237	14.8712
0.2511	289	1.04756	26.4165	4.94467	97.2965	1130.68	0.46381	968.713	14.8542
0.2616	289.207	1.05071	26.4993	4.95656	97.3983	1133.41	0.46709	970.931	14.8729
0.2672	289.266	1.05211	26.5339	4.95195	97.3983	1133.12	0.4675	970.807	14.8581
0.2708	289.38	1.05302	26.5515	4.95043	97.3983	1133.02	0.4675	970.734	14.8432
0.2761	289.445	1.05437	26.569	4.94997	97.3983	1133.63	0.4684	971.226	14.8261
0.2805	289.586	1.0554	26.5884	4.9481	97.3983	1133.55	0.4684	971.164	14.8071
0.2835	289.585	1.05575	26.5973	4.94811	97.3983	1133.35	0.4684	970.985	14.7962
0.2885	289.749	1.05746	26.6149	4.94399	97.3983	1133.82	0.46914	971.43	14.7789
0.2915	289.845	1.0581	26.6265	4.94272	97.3983	1133.8	0.46914	971.421	14.7654
0.2987	289.875	1.06044	26.6759	4.94194	97.3983	1133.95	0.4702	971.526	14.7547
0.3024	290.108	1.06118	26.6837	4.93886	97.3983	1134.32	0.4702	971.87	14.7296
0.3088	290.233	1.06353	26.7155	4.93483	97.3983	1134.21	0.47088	971.792	14.7157
0.3139	290.309	1.06521	26.7544	4.93382	97.3983	1133.55	0.47088	971.216	14.7084
0.3142	290.417	1.06446	26.7306	4.93241	97.3983	1134.3	0.47088	971.867	14.6888
0.3233	290.452	1.06795	26.8019	4.93155	97.3983	1134.41	0.47236	971.945	14.6856
0.3251	290.614	1.06829	26.8031	4.92941	97.3983	1134.72	0.47236	972.23	14.67
0.328	290.72	1.06904	26.817	4.92802	97.3983	1134.7	0.47236	972.218	14.659
0.3342	290.852	1.07129	26.8437	4.92323	97.3983	1134.63	0.47304	972.184	14.6438
0.339	290.832	1.07289	26.8848	4.92349	97.3983	1133.7	0.47304	971.358	14.6447
0.3429	290.988	1.07395	26.9041	4.92144	97.3983	1133.65	0.47304	971.326	14.63
0.3462	291.111	1.07511	26.9105	4.91894	97.3983	1134.76	0.47415	972.274	14.6148
0.3499	291.265	1.07636	26.9638	4.92737	97.5	1136.28	0.47592	973.534	14.6466
0.3547	291.352	1.0786	27.011	4.92468	97.5	1136.3	0.47675	973.61	14.6497
0.359	291.421	1.08022	27.0482	4.92377	97.5	1135.66	0.47675	973.052	14.6475
0.3617	291.54	1.08101	27.0625	4.92222	97.5	1135.64	0.47675	973.037	14.6377
0.365	291.67	1.08187	27.0569	4.91959	97.5	1136.76	0.47772	974.011	14.6238
0.3635	291.708	1.08042	26.7645	4.83503	96.8023	1121.91	0.46257	961.045	14.1978
0.3706	291.8	1.08349	26.2864	4.66035	95.3997	1091.23	0.43398	934.105	13.3413
0.3726	291.886	1.08382	26.2821	4.65813	95.3997	1091.76	0.43392	934.293	13.3079
0.3752	291.891	1.08422	26.0463	4.57875	94.7965	1076.57	0.42011	920.939	12.9043
0.3771	291.977	1.08437	26.0461	4.57756	94.7965	1077.06	0.42011	921.309	12.8932
0.3789	292.055	1.0846	26.048	4.57648	94.7965	1077.22	0.42011	921.457	12.8829
0.3814	292.055	1.08509	26.06	4.57649	94.7965	1076.97	0.42011	921.242	12.8792
0.3891	292.083	1.0887	26.1299	4.57566	94.7965	1077.02	0.42146	921.205	12.8801
0.3891	292.187	1.08792	26.1065	4.57422	94.7965	1077.69	0.42146	921.799	12.8627
0.3892	292.196	1.08746	26.0951	4.5741	94.7965	1077.97	0.42146	922.045	12.8561
0.391	292.27	1.08759	26.4163	4.67148	95.6032	1094.33	0.43722	936.275	13.3209
0.3958	292.375	1.08947	26.7686	4.77138	96.4026	1112.6	0.45537	952.416	13.8261
0.3958	292.387	1.0883	26.813	4.79537	96.5988	1115.42	0.45804	954.91	13.9219
0.3995	292.442	1.08969	26.9161	4.8184	96.8023	1120.99	0.46369	959.999	14.067
0.4002	292.475	1.08855	26.8862	4.81796	96.8023	1121.59	0.46369	960.551	14.0464
0.403	292.505	1.08891	26.8937	4.81758	96.8023	1121.53	0.46369	960.503	14.0381
0.4069	292.475	1.0902	26.927	4.81797	96.8023	1120.76	0.46369	959.829	14.0419
0.4103	292.527	1.09121	26.8661	4.79343	96.5988	1118.34	0.46134	957.861	13.9435
0.4144	292.506	1.0924	26.9771	4.81703	96.8023	1121.5	0.4651	960.53	14.0455
0.4118	292.596	1.0899	26.826	4.79404	96.5988	1117.93	0.46026	957.345	13.9017
0.4145	292.621	1.09037	26.8365	4.79373	96.5988	1117.9	0.46026	957.318	13.8963
0.4189	292.722	1.09204	26.9439	4.81348	96.8023	1121.6	0.46446	960.596	14.0036
0.4209	292.719	1.09236	26.8746	4.7895	96.5988	1118.53	0.46151	958.043	13.9
0.4213	292.832	1.09144	26.9145	4.81434	96.8023	1121.65	0.4639	960.465	13.9664
0.4278	292.73	1.09512	27.0178	4.81467	96.8023	1121.44	0.4656	960.446	14.0122
0.4327	292.873	1.09759	26.9852	4.78758	96.5988	1118.78	0.46348	958.297	13.9173
0.4392	293.191	1.10258	27.1547	4.80428	96.8023	1122.08	0.46811	961.081	14.0254
0.4449	293.379	1.10606	26.2063	4.49516	94.3968	1065.76	0.41512	911.684	12.5042
0.4472	293.696	1.10786	26.1714	4.46841	94.3023	1063.2	0.41213	908.98	12.361
0.451	293.788	1.11067	26.2337	4.46701	94.3023	1062.28	0.41213	908.187	12.3732
0.4516	294.026	1.11108	26.2067	4.46004	94.3023	1062.3	0.41182	908.148	12.3381
0.4557	294.126	1.11373	26.2648	4.45853	94.3023	1061.44	0.41182	907.412	12.3468
0.4564	294.276	1.1142	26.2693	4.45623	94.3023	1061.71	0.41182	907.651	12.3369
0.4603	294.47	1.11755	26.3044	4.45074	94.3023	1061.94	0.4128	907.811	12.3334
0.4643	294.682	1.121	26.376	4.44753	94.3023	1061.06	0.4128	907.063	12.3415
0.4691	294.83	1.12518	26.4408	4.44294	94.3023	1061.58	0.41443	907.477	12.3498
0.469	295.026	1.12497	26.4271	4.43996	94.3023	1062.31	0.41443	908.13	12.3307
0.4697	295.174	1.12601	26.4214	4.43322	94.3023	1061.08	0.41362	907.05	12.3107
0.4805	295.332	1.13391	26.5859	4.43132	94.3023	1060.87	0.41581	906.796	12.344
0.4788	295.561	1.1324	26.4246	4.39642	94.0988	1055.04	0.40951	901.616	12.1515
0.4801	295.632	1.13294	25.5729	4.15046	92.5	1009.28	0.36764	861.468	10.914
0.4807	295.77	1.13297	25.333	4.07474	92.1003	994.411	0.35429	847.918	10.4931
0.483	295.788	1.13438	25.3021	4.05692	91.9985	991.848	0.35223	845.609	10.4131
0.4835	295.812	1.13448	25.3032	4.05653	91.9985	991.936	0.35223	845.676	10.4107
0.4857	295.94	1.13542	25.3186	4.05445	91.9985	991.994	0.35223	845.734	10.4022
0.4862	295.961	1.13524	25.3138	4.05411	91.9985	992.136	0.35223	845.859	10.3973
0.4866	296.082	1.13499	25.2789	4.04955	91.9985	990.985	0.35112	844.744	10.3608
0.4887	296.097	1.136	25.3008	4.04931	91.9985	990.644	0.35112	844.447	10.3639
0.4875	296.132	1.13525	25.2825	4.04874	91.9985	991.065	0.35112	844.817	10.3564
0.4898	296.053	1.13682	25.3209	4.05002	91.9985	990.16	0.35112	844.03	10.3729
0.4916	296.15	1.13789	25.3405	4.04845	91.9985	990.023	0.35112	843.903	10.3695
0.4913	296.245	1.1378	25.3345	4.04692	91.9985	990.382	0.35112	844.222	10.3605
0.4908	296.325	1.1377	25.3288	4.04563	91.9985	990.709	0.35112	844.514	10.3533
0.4926	296.317	1.13877	25.353	4.04575	91.9985	990.244	0.35112	844.107	10.3597
0.495	296.447	1.14071	25.3579	4.04111	91.9985	990.298	0.35152	844.105	10.3466
0.4962	296.521	1.14176	25.3779	4.03992	91.9985	990.118	0.35152	843.95	10.3465
0.4936	296.471	1.13939	25.3274	4.04074	91.9985	990.904	0.35152	844.625	10.3354
0.4974	296.474	1.14225	25.391	4.04069	91.9985	989.774	0.35152	843.661	10.3528
0.4961	296.509	1.14113	25.3646	4.04011	91.9985	990.31	0.35152	844.117	10.3421
0.4949	296.439	1.13996	25.3414	4.04125	91.9985	990.571	0.35152	844.343	10.3406
0.4976	296.486	1.142	25.3847	4.0405	91.9985	989.908	0.35152	843.765	10.3489
0.4962	296.516	1.1408	25.3569	4.04002	91.9985	990.473	0.35152	844.26	10.3382
0.4984	296.538	1.14233	25.3899	4.03966	91.9985	989.942	0.35152	843.797	10.3452
0.4998	296.614	1.14312	25.4042	4.03844	91.9985	989.863	0.35152	843.73	10.3422
0.4991	296.577	1.14286	24.874	3.89939	91.0029	963.813	0.32891	820.926	9.63774
0.5017	296.622	1.14512	24.6947	3.83858	90.5015	953.61	0.32033	811.799	9.32886
0.5027	296.677	1.1452	24.6942	3.8379	90.5015	953.926	0.32033	812.034	9.3244
0.5046	296.778	1.14653	24.7185	3.83662	90.5015	953.728	0.32033	811.867	9.32414
0.5054	296.823	1.14714	24.7299	3.83605	90.5015	953.62	0.32033	811.773	9.32426
0.5067	296.901	1.14801	24.7454	3.83507	90.5015	953.521	0.32033	811.69	9.32312
0.5041	296.966	1.14628	24.6822	3.82977	90.5015	952.671	0.31931	810.902	9.28656
0.5064	296.883	1.1486	24.7358	3.83081	90.5015	951.569	0.31931	809.95	9.30734
0.5029	296.887	1.14577	24.6745	3.83076	90.5015	952.629	0.31931	810.849	9.29057
0.5051	296.913	1.14842	24.7306	3.83044	90.5015	951.731	0.31931	810.091	9.30626
0.5065	296.995	1.15061	24.7737	3.82892	90.5015	952.213	0.3201	810.41	9.30012
0.5072	297.134	1.15101	24.7185	3.81344	90.3997	949.81	0.318	808.379	9.23257
0.5065	297.212	1.15116	24.7183	3.81246	90.3997	950.048	0.318	808.582	9.22962
0.5092	297.261	1.15367	24.7703	3.81185	90.3997	949.242	0.318	807.89	9.24126
0.5087	297.333	1.15384	24.7707	3.81095	90.3997	949.372	0.318	807.994	9.23815
0.5094	297.366	1.15466	24.598	3.76395	90	941.02	0.31111	800.646	8.99586
0.509	297.449	1.15393	23.3521	3.45438	87.2965	881.846	0.26285	748.958	7.42382
0.5062	297.502	1.15161	23.1147	3.40719	86.8968	874.616	0.25582	742.047	7.14318
0.5057	297.474	1.15081	23.0997	3.40751	86.8968	875.001	0.25582	742.364	7.14169
0.5107	297.448	1.15582	23.1655	3.39194	86.8023	872.011	0.25486	739.808	7.08921
0.5057	297.48	1.15136	23.0715	3.39358	86.8023	871.807	0.2537	739.487	7.06488
0.5053	297.45	1.15133	23.072	3.39393	86.8023	871.783	0.2537	739.468	7.0675
0.5068	297.435	1.15194	23.0849	3.3941	86.8023	871.534	0.2537	739.25	7.06978
0.5032	297.334	1.14915	23.033	3.39526	86.8023	872.178	0.2537	739.797	7.06512
0.5033	297.224	1.14923	23.0388	3.39653	86.8023	871.873	0.2537	739.538	7.0728
0.5007	297.185	1.14751	23.1254	3.4202	86.9985	875.435	0.25618	742.51	7.16396
0.5002	297.16	1.14699	23.4684	3.50854	87.798	891.802	0.26906	756.788	7.60059
0.5039	297.16	1.14983	23.6243	3.52983	88.0015	895.559	0.273	760.316	7.73401
0.5031	297.321	1.14935	23.6427	3.54181	88.1032	897.962	0.2745	762.377	7.78581
0.5	297.257	1.14711	23.6985	3.56507	88.2994	901.79	0.27723	765.712	7.88723
0.5021	297.057	1.14886	23.799	3.57969	88.4012	904.109	0.27987	767.838	7.97419
0.5039	297.16	1.15024	23.8236	3.57847	88.4012	903.834	0.27987	767.606	7.97251
0.5019	297.152	1.14829	23.7835	3.57857	88.4012	904.491	0.27987	768.17	7.9642
0.501	297.093	1.14788	23.7772	3.57926	88.4012	904.494	0.27987	768.18	7.96741
0.4999	297.035	1.14649	23.7507	3.57996	88.4012	904.823	0.27987	768.466	7.96414
0.5003	297.068	1.1472	23.7643	3.57957	88.4012	904.675	0.27987	768.338	7.96613
0.4971	296.986	1.14422	23.7071	3.57988	88.4012	904.149	0.279	767.968	7.96671
0.4974	296.894	1.14458	23.7183	3.58098	88.4012	903.79	0.279	767.652	7.97469
0.499	296.887	1.14552	23.7382	3.58106	88.4012	903.419	0.279	767.327	7.97786
0.4998	296.925	1.146	23.7464	3.58061	88.4012	903.352	0.279	767.269	7.97665
0.4967	296.971	1.14364	23.6957	3.58006	88.4012	904.319	0.279	768.104	7.96466
0.4987	296.768	1.14516	23.7978	3.5977	88.5029	906.821	0.2816	770.258	8.04826
0.501	297	1.14664	23.7512	3.57911	88.4012	904.694	0.27995	768.604	7.98871
0.5011	297.002	1.14685	23.8054	3.5951	88.5029	907.403	0.28197	770.817	8.04949
0.4991	296.991	1.14505	23.7214	3.57938	88.4012	904.757	0.27963	768.671	7.98465
0.502	297.056	1.14823	23.7784	3.58181	88.4012	905.485	0.28062	769.207	8.00015
0.4993	297.107	1.14562	23.7227	3.57886	88.4012	904.884	0.27959	768.706	7.97732
0.4991	297.102	1.1456	23.7225	3.57891	88.4012	904.924	0.27959	768.744	7.97815
0.4995	297.121	1.14645	23.7395	3.57869	88.4012	904.672	0.27959	768.524	7.98199
0.4973	297.105	1.14505	23.7583	3.59227	88.5029	907.049	0.28115	770.497	8.0311
0.498	297.039	1.14558	23.7267	3.57887	88.4012	904.748	0.27964	768.63	7.98449
0.5003	297.06	1.14748	23.765	3.57862	88.4012	904.176	0.27964	768.128	7.99094
0.5007	297.083	1.14778	22.2148	3.23746	84.8983	848.843	0.2336	720.593	6.36362
0.4986	297.07	1.14577	21.9686	3.18801	84.3968	843.82	0.22817	716.094	6.10789
0.498	297.031	1.14627	21.9797	3.18839	84.3968	843.755	0.22817	716.038	6.11435
0.4949	296.966	1.14378	21.8999	3.17888	84.3023	842.635	0.22691	715.143	6.06325
0.4981	296.936	1.14621	21.8108	3.15318	83.9971	839.152	0.22445	712.282	5.95796
0.492	296.806	1.14228	20.9215	2.99756	81.9985	819.2	0.20663	696.509	5.2826
0.4908	296.743	1.14125	20.8141	2.97836	81.8023	818.111	0.2052	695.759	5.20367
0.4876	296.558	1.13913	20.7821	2.98013	81.8023	818.355	0.2052	695.971	5.20541
0.4886	296.616	1.14056	20.806	2.97958	81.8023	818.079	0.2052	695.734	5.20861
0.4865	296.499	1.13982	20.7966	2.9807	81.8023	817.988	0.2052	695.649	5.21218
0.4835	296.436	1.13774	20.7862	2.98449	81.8023	818.811	0.20528	696.401	5.22463
0.4816	296.335	1.13661	20.7692	2.98546	81.8023	818.899	0.20528	696.482	5.2256
0.4793	296.317	1.13521	20.6539	2.97008	81.5988	817.057	0.20347	695.149	5.16733
0.4792	296.21	1.13581	19.0448	2.68083	77.5	779.592	0.17406	667.121	4.03597
0.4768	296.184	1.13448	19.8213	2.81602	79.4985	799.911	0.18855	682.344	4.54623
0.4775	296.218	1.13553	19.9721	2.83922	79.7965	802.118	0.1907	684.014	4.64177
0.477	296.294	1.13598	19.9774	2.83856	79.7965	802.082	0.1907	683.977	4.63848
0.4761	296.349	1.13614	19.9784	2.83809	79.7965	802.171	0.1907	684.057	4.63549
0.4722	296.25	1.13387	19.9419	2.83894	79.7965	802.608	0.1907	684.428	4.62958
0.4715	296.209	1.13391	19.8428	2.82672	79.6003	800.838	0.18932	683.228	4.60346
0.4696	296.107	1.13296	19.8296	2.8276	79.6003	800.91	0.18932	683.281	4.60452
0.4678	296.007	1.13181	19.8129	2.82845	79.6003	801.01	0.18932	683.365	4.60449
0.4651	295.867	1.13017	19.8153	2.83239	79.6003	802.006	0.18966	684.334	4.62943
0.4631	295.87	1.12863	19.8675	2.84734	79.7965	804.577	0.1912	686.423	4.69105
0.4612	295.767	1.12743	19.7629	2.83477	79.6003	802.671	0.18968	685.017	4.64366
0.462	295.805	1.12813	19.8645	2.8484	79.7965	804.924	0.19137	686.762	4.69824
0.4592	295.659	1.12618	19.7492	2.83651	79.6003	802.916	0.18972	685.26	4.65155
0.4591	295.657	1.12638	19.7528	2.83653	79.6003	802.908	0.18972	685.251	4.6528
0.4556	295.586	1.12409	19.7151	2.83714	79.6003	803.429	0.18972	685.694	4.64565
0.4547	295.532	1.12414	19.7178	2.83761	79.6003	803.292	0.18972	685.582	4.64871
0.4559	295.489	1.12497	19.7337	2.83798	79.6003	802.931	0.18972	685.265	4.65513
0.4527	295.429	1.12277	19.6972	2.8385	79.6003	803.44	0.18972	685.697	4.64795
0.4524	295.414	1.12216	19.6871	2.83863	79.6003	803.607	0.18972	685.852	4.64622
0.4511	295.354	1.12141	19.6978	2.84202	79.6003	804.296	0.18994	686.589	4.67579
0.4473	295.257	1.1187	19.78	2.86587	79.8983	807.968	0.19222	689.533	4.77261
0.447	295.138	1.1185	20.7454	3.04389	82.2965	828.97	0.21029	705.363	5.49404
0.4469	295.033	1.1179	21.0607	3.10834	83.0015	835.425	0.21616	710.289	5.75354
0.446	294.991	1.11756	21.0558	3.11599	83.1032	834.602	0.21616	709.551	5.79841
0.446	294.88	1.11743	21.0906	3.115	83.1032	834.748	0.21645	709.675	5.789
0.4448	294.816	1.11676	21.0802	3.11564	83.1032	834.796	0.21645	709.715	5.79033
0.4475	294.856	1.11831	21.1945	3.1316	83.2994	836.674	0.2183	711.149	5.8575
0.4464	294.897	1.11743	21.3012	3.15529	83.5974	839.423	0.22058	713.309	5.95491
0.4466	294.914	1.1177	21.4322	3.17985	83.9026	842.119	0.22311	715.419	6.05921
0.4474	294.847	1.11797	21.4773	3.18743	83.9971	842.284	0.22372	715.477	6.09101
0.4479	294.873	1.11831	21.524	3.19541	84.0988	843.119	0.22456	716.114	6.12409
0.445	294.834	1.11583	21.5674	3.21322	84.3023	845.097	0.22591	717.693	6.1921
0.4465	294.806	1.11683	21.5878	3.21351	84.3023	844.652	0.22591	717.312	6.19761
0.4432	294.74	1.11476	21.5502	3.21418	84.3023	845.145	0.22591	717.73	6.19363
0.4455	294.755	1.11616	21.5767	3.21402	84.3023	844.738	0.22591	717.385	6.19808
0.4465	294.695	1.1167	21.5893	3.21463	84.3023	844.382	0.22591	717.071	6.20359
0.4425	294.808	1.11469	21.5464	3.21349	84.3023	845.345	0.22591	717.902	6.18991
0.4433	294.747	1.11549	21.5641	3.2141	84.3023	844.947	0.22591	717.567	6.19729
0.4428	294.722	1.11556	21.9021	3.27698	85.1017	851.627	0.23245	722.864	6.4708
0.4452	294.734	1.11769	22.3241	3.34981	86.0029	859.065	0.24037	728.801	6.79364
0.4466	294.808	1.1189	22.3781	3.36382	86.0974	860.873	0.24195	730.242	6.85237
0.4459	294.977	1.11856	22.5454	3.40389	86.4971	867.888	0.24711	736.139	7.02966
0.4462	294.895	1.1193	22.5634	3.40485	86.4971	867.277	0.24711	735.63	7.03867
0.4457	294.97	1.1191	22.5967	3.41218	86.5988	868.928	0.24831	737.12	7.08298
0.4494	294.95	1.1216	22.6479	3.41242	86.5988	867.994	0.24831	736.324	7.0932
0.4526	295.121	1.12351	22.8519	3.44955	86.9985	875.737	0.25454	742.961	7.27593
0.4483	295.209	1.12072	23.3708	3.59077	88.2994	900.931	0.27387	764.795	7.94879
0.4484	295.11	1.12078	23.0578	3.52413	87.6017	888.135	0.2638	753.841	7.6314
0.447	295.136	1.12011	22.9056	3.48849	87.2965	882.276	0.25887	748.713	7.45774
0.4477	295.178	1.12111	22.9246	3.488	87.2965	882.171	0.25887	748.605	7.46081
0.4474	295.159	1.12105	22.8368	3.46134	87.1003	877.998	0.25579	745.126	7.34745
0.4492	295.146	1.12267	22.9639	3.48804	87.2965	882.406	0.25937	748.68	7.4534
0.4486	295.226	1.12279	22.8655	3.4593	87.1003	877.554	0.25581	744.715	7.34283
0.449	295.242	1.1232	22.9642	3.48652	87.2965	882.278	0.25925	748.547	7.4479
0.4487	295.23	1.12326	22.966	3.48666	87.2965	882.12	0.25925	748.426	7.44936
0.448	295.188	1.12225	22.9998	3.49475	87.3983	883.251	0.26019	749.478	7.49191
0.448	295.191	1.12252	23.0052	3.49471	87.3983	883.15	0.26019	749.389	7.49345
0.4483	295.207	1.12273	23.0087	3.49453	87.3983	883.119	0.26019	749.362	7.49313
0.45	295.29	1.12361	23.0236	3.49354	87.3983	883.045	0.26019	749.302	7.48978
0.4478	295.286	1.12199	22.9904	3.49359	87.3983	883.598	0.26019	749.783	7.48393
0.4493	295.255	1.12314	23.0529	3.50617	87.5	885.47	0.26197	751.37	7.54681
0.4518	295.385	1.12551	23.0386	3.4907	87.3983	883.34	0.2607	749.651	7.49654
0.4526	295.426	1.12646	23.0565	3.49022	87.3983	883.147	0.2607	749.473	7.49864
0.4515	295.369	1.12571	23.0433	3.49088	87.3983	883.242	0.2607	749.552	7.49969
0.453	295.449	1.127	23.0667	3.48994	87.3983	883.021	0.2607	749.364	7.49984
0.4536	295.483	1.12769	23.0793	3.48954	87.3983	882.869	0.2607	749.232	7.50081
0.454	295.5	1.1281	23.087	3.48934	87.3983	882.768	0.2607	749.144	7.50154
0.4556	295.579	1.12934	23.1092	3.4884	87.3983	882.557	0.2607	748.963	7.50111
0.4545	295.626	1.12858	23.0919	3.48785	87.3983	882.95	0.2607	749.308	7.49519
0.4557	295.685	1.12954	23.1093	3.48716	87.3983	882.789	0.2607	749.171	7.49522
0.4543	295.72	1.12884	23.0936	3.48675	87.3983	883.127	0.2607	749.467	7.49122
0.454	295.711	1.12877	23.0925	3.48685	87.3983	883.136	0.2607	749.475	7.49201
0.4554	295.672	1.1296	23.111	3.4873	87.3983	882.733	0.2607	749.121	7.49713
0.4556	295.693	1.13014	23.1213	3.48707	87.3983	882.591	0.2607	748.997	7.49895
0.456	295.814	1.13056	23.0953	3.48591	87.3983	883.816	0.26137	750.006	7.49234
0.4572	295.762	1.13098	23.1061	3.48652	87.3983	883.516	0.26137	749.752	7.49606
0.4577	295.895	1.1316	23.1135	3.48495	87.3983	883.676	0.26137	749.898	7.49021
0.4554	295.884	1.12987	23.0786	3.48508	87.3983	884.245	0.26137	750.386	7.48433
0.4554	295.881	1.1296	23.0732	3.48512	87.3983	884.353	0.26137	750.489	7.48279
0.4568	295.845	1.13071	23.0971	3.48553	87.3983	883.87	0.26137	750.066	7.48954
0.4576	295.897	1.13126	23.1064	3.48492	87.3983	883.807	0.26137	750.013	7.48803
0.4598	295.908	1.1328	23.1374	3.4848	87.3983	883.296	0.26137	749.566	7.49287
0.4595	295.99	1.13245	23.1271	3.48384	87.3983	883.632	0.26137	749.863	7.48568
0.4579	295.91	1.1312	23.1047	3.48477	87.3983	883.852	0.26137	750.052	7.48607
0.4585	295.837	1.13162	23.1161	3.48563	87.3983	883.505	0.26137	749.746	7.4925
0.459	295.863	1.13197	23.1222	3.48533	87.3983	883.451	0.26137	749.699	7.49199
0.4602	295.919	1.13267	23.1344	3.48467	87.3983	883.362	0.26137	749.625	7.49039
0.459	295.971	1.13183	23.1152	3.48406	87.3983	883.797	0.26137	750.006	7.48386
0.461	295.964	1.1335	23.1496	3.48414	87.3983	883.211	0.26137	749.503	7.49126
0.4609	295.965	1.13397	23.1592	3.48413	87.3983	883.027	0.26137	749.333	7.4945
0.4606	296.054	1.13336	23.1431	3.48308	87.3983	883.489	0.26137	749.74	7.48505
0.4612	296.078	1.13405	23.1562	3.4828	87.3983	883.331	0.26137	749.604	7.48683
0.4601	296.128	1.13355	23.1441	3.48221	87.3983	883.644	0.26137	749.879	7.48249
0.4612	296.085	1.13418	23.1588	3.48272	87.3983	883.304	0.26137	749.581	7.48729
0.4615	296.201	1.13453	23.1862	3.49081	87.5	885.64	0.26308	751.553	7.52482
0.4606	296.047	1.13363	23.1352	3.48046	87.3983	883.345	0.26143	749.639	7.47831
0.462	296.127	1.13434	23.1466	3.47951	87.3983	883.371	0.26143	749.657	7.47491
0.4634	296.093	1.13506	23.1625	3.47991	87.3983	883.019	0.26143	749.348	7.47894
0.4627	296.158	1.13429	23.1444	3.47915	87.3983	883.458	0.26143	749.733	7.471
0.4645	296.151	1.13583	23.1761	3.47922	87.3983	882.92	0.26143	749.264	7.47793
0.4662	296.144	1.13677	23.1955	3.47931	87.3983	882.553	0.26143	748.942	7.48097
0.4673	296.196	1.13742	23.2066	3.4787	87.3983	882.466	0.26143	748.867	7.47947
0.4624	296.247	1.13367	23.1283	3.4781	87.3983	883.902	0.26143	750.105	7.4615
0.4654	296.192	1.13634	23.1847	3.47875	87.3983	882.877	0.26143	749.242	7.47668
0.4653	296.187	1.13586	23.1169	3.46775	87.2965	881.657	0.26028	748.164	7.4216
0.462	296.128	1.13393	23.2299	3.49993	87.6017	886.973	0.26428	752.716	7.56638
0.4576	295.895	1.13018	23.3603	3.54653	88.0015	894.398	0.26991	759.204	7.7812
0.4504	295.726	1.12429	23.2956	3.56676	88.1032	896.936	0.27074	761.308	7.84111
0.4506	295.526	1.12375	23.4002	3.59125	88.2994	900.757	0.27405	764.661	7.95562
0.4456	295.383	1.1201	23.3346	3.59158	88.2994	900.457	0.27335	764.526	7.95903
0.4397	294.986	1.11563	23.2825	3.59964	88.2994	900.802	0.27315	764.805	7.97896
0.4376	294.876	1.11332	23.2386	3.60097	88.2994	901.35	0.27315	765.272	7.97508
0.4343	294.613	1.11063	23.1929	3.60414	88.2994	901.588	0.27315	765.475	7.98174
0.4336	294.369	1.10911	23.2139	3.60916	88.2994	900.684	0.27259	764.706	7.99462
0.431	294.235	1.10651	25.6475	4.2949	93.4012	1032.4	0.38198	880.299	11.4192
0.4324	294.101	1.10688	27.9168	5.00531	98.8009	1162.48	0.50787	995.673	15.0541
0.4356	294.054	1.10882	28.338	5.15245	100.4	1186.92	0.53484	1017.77	15.8417
0.4372	294.131	1.10881	28.3589	5.15946	100.501	1186.77	0.5352	1017.79	15.8786
0.4406	294.091	1.10998	28.3909	5.15487	100.4	1186.4	0.5352	1017.49	15.8566
0.4415	294.244	1.10965	27.505	4.88627	97.6017	1139.39	0.48639	976.677	14.5341
0.4417	294.249	1.10845	24.4119	3.98123	91.0974	969.786	0.3294	827.599	9.97412
0.4441	294.166	1.10911	24.3562	3.92986	90.9012	962.782	0.32278	819.926	9.63183
0.4443	294.177	1.10885	24.8324	4.0584	91.8023	985.625	0.34243	839.664	10.2387
0.4457	294.245	1.10911	25.2174	4.16957	92.5	1006.36	0.36056	858.061	10.8046
0.4447	294.298	1.10845	25.2543	4.18689	92.6017	1008.68	0.3626	860.202	10.8864
0.447	294.209	1.11025	25.3071	4.19063	92.6017	1009.75	0.36415	861.27	10.9302
0.4531	294.308	1.11489	25.3988	4.1899	92.6017	1010.55	0.36596	862.03	10.9629
0.4524	294.477	1.11415	25.3746	4.18704	92.6017	1011.4	0.36596	862.773	10.9411
0.4561	294.559	1.1168	25.4314	4.18565	92.6017	1010.58	0.36596	862.076	10.9493
0.4564	294.679	1.11701	25.3985	4.18086	92.6017	1010.63	0.36588	862.178	10.9398
0.4588	294.81	1.11879	25.4333	4.17865	92.6017	1010.34	0.36588	861.933	10.9384
0.4606	294.9	1.11977	25.4516	4.17713	92.6017	1010.23	0.36588	861.837	10.9344
0.4631	294.927	1.1215	25.4899	4.17668	92.6017	1009.57	0.36588	861.26	10.9422
0.4624	295.109	1.12101	25.4311	4.17108	92.6017	1010.46	0.36602	862.022	10.9156
0.4661	295.192	1.12387	25.4923	4.16969	92.6017	1009.56	0.36602	861.265	10.9259
0.466	295.184	1.12353	25.485	4.16983	92.6017	1009.64	0.36602	861.319	10.9236
0.4667	295.221	1.12402	25.602	4.19771	92.798	1015.25	0.37123	866.184	11.0594
0.4705	295.429	1.12644	25.512	4.16327	92.6017	1010.03	0.36674	861.639	10.9027
0.4735	295.583	1.12804	26.2212	4.35684	93.9026	1046.65	0.40012	893.686	11.8758
0.4777	295.705	1.13106	26.4787	4.41762	94.3023	1058.52	0.41213	904.48	12.2294
0.4785	295.745	1.13097	27.4099	4.69842	96.4026	1111.96	0.46312	951.556	13.6642
0.4811	295.898	1.13204	27.7645	4.81211	97.2965	1132.73	0.48415	970.152	14.2617
0.4823	295.958	1.13197	27.8001	4.82271	97.3983	1133.92	0.48567	971.375	14.3209
0.4857	295.93	1.1327	27.8568	4.83742	97.5	1136.48	0.4885	973.596	14.3907
0.4873	295.919	1.13171	28.6698	5.0966	100	1184.48	0.5378	1015.64	15.6936
0.4882	295.968	1.13007	28.6928	5.12022	100.298	1186.77	0.54026	1017.93	15.8018
0.4892	295.814	1.1281	28.6503	5.12145	100.298	1187.3	0.54026	1018.38	15.7772
0.4931	295.81	1.12829	28.6551	5.12148	100.298	1187.22	0.54026	1018.32	15.7666
0.4937	295.753	1.12589	28.6048	5.12301	100.298	1187.1	0.53916	1018.22	15.7371
0.4954	295.634	1.125	28.4393	5.07138	99.6003	1176.96	0.52879	1009.55	15.4776
0.496	295.558	1.12328	27.275	4.72945	96.4971	1116.26	0.4656	956.389	13.7417
0.4964	295.369	1.1221	25.2423	4.13348	92.2965	1002.9	0.35972	856.374	10.7095
0.4961	295.357	1.12053	25.6907	4.24362	93.1032	1024.94	0.37832	874.783	11.1935
0.4966	295.275	1.11996	25.9209	4.3225	93.5974	1039.32	0.39129	887.425	11.5701
0.4959	295.237	1.11823	25.9905	4.35392	93.8009	1044.64	0.39583	892.241	11.7206
0.4962	295.158	1.11697	26.0694	4.38504	93.9971	1050.29	0.40076	897.275	11.8679
0.4966	294.962	1.11526	26.0994	4.4061	94.0988	1052.9	0.40309	899.486	11.939
0.4973	294.895	1.1143	26.08	4.40711	94.0988	1053.05	0.40309	899.629	11.9322
0.4986	294.869	1.11352	26.0629	4.4075	94.0988	1053.33	0.40309	899.87	11.9227
0.4956	294.696	1.10957	26.0038	4.41	94.0988	1053.22	0.40206	899.913	11.9163
0.4956	294.486	1.1073	26.0688	4.44471	94.3023	1059.09	0.40695	905.095	12.0679
0.4953	294.475	1.10535	25.926	4.41955	94.0988	1055.17	0.40245	901.717	11.9283
0.4953	294.264	1.10349	25.8917	4.42273	94.0988	1055.41	0.40245	901.907	11.9261
0.4966	294.119	1.10245	25.9041	4.42536	94.0988	1054.86	0.40199	901.422	11.9203
0.4962	293.998	1.10003	25.8527	4.42719	94.0988	1055.57	0.40199	902.028	11.9051
0.4971	293.837	1.09923	25.841	4.42963	94.0988	1055.41	0.40199	901.884	11.9077
0.4958	293.763	1.09683	25.8144	4.43218	94.0988	1054.74	0.40076	901.29	11.8918
0.4968	293.611	1.09557	25.7916	4.43447	94.0988	1054.83	0.40076	901.358	11.8882
0.4964	293.485	1.09409	25.7623	4.43638	94.0988	1055.09	0.40076	901.58	11.8836
0.4976	293.446	1.09312	25.7636	4.4394	94.0988	1054.84	0.4002	901.364	11.8796
0.4985	293.393	1.09258	25.7534	4.44021	94.0988	1054.91	0.4002	901.419	11.8759
0.4993	293.224	1.09026	25.7062	4.44277	94.0988	1055.41	0.4002	901.85	11.8625
0.4985	293.181	1.0885	25.6861	4.44503	94.0988	1055	0.39928	901.518	11.8562
0.4986	292.979	1.08699	25.6595	4.44811	94.0988	1055.02	0.39928	901.52	11.8563
0.4974	293.021	1.0856	25.6248	4.44747	94.0988	1055.83	0.39928	902.229	11.8406
0.4997	292.928	1.08543	25.6248	4.44889	94.0988	1055.61	0.39928	902.042	11.8406
0.5	292.841	1.08446	25.6305	4.45288	94.0988	1055.25	0.39877	901.73	11.8448
0.5002	292.749	1.08343	25.568	4.44107	93.9971	1053.46	0.39687	900.267	11.7919
0.5005	292.662	1.08247	25.5491	4.44239	93.9971	1053.67	0.39687	900.446	11.788
0.5015	292.615	1.08162	25.5886	4.45981	94.0988	1055.65	0.39846	902.033	11.837
0.504	292.539	1.08251	25.5709	4.44627	93.9971	1053.74	0.3972	900.55	11.8003
0.5025	292.461	1.08012	25.5178	4.44747	93.9971	1054.63	0.3972	901.301	11.7844
0.5029	292.38	1.07884	25.5037	4.45006	93.9971	1053.82	0.39626	900.537	11.7708
0.5032	292.294	1.07749	25.4755	4.45138	93.9971	1054.17	0.39626	900.838	11.7624
0.5015	292.089	1.07496	25.4471	4.45585	93.9971	1053.56	0.39537	900.288	11.7571
0.5026	292.047	1.07458	25.44	4.4565	93.9971	1053.62	0.39537	900.335	11.7537
0.5031	291.866	1.07377	23.383	3.86713	89.8983	942.632	0.3009	803.169	8.94195
0.5031	291.868	1.0726	22.9514	3.73447	88.9026	919.171	0.28162	781.766	8.25164
0.5005	291.612	1.06944	22.8723	3.72131	88.8009	915.203	0.27834	777.967	8.14127
0.4978	291.573	1.06584	22.8012	3.72027	88.8009	914.461	0.27703	777.237	8.10632
0.4966	291.292	1.0637	22.6981	3.70128	88.5974	910.121	0.27366	773.523	8.01071
0.4934	291.222	1.06068	22.7293	3.72486	88.8009	913.637	0.27577	776.327	8.07594
0.4935	290.907	1.05985	22.6567	3.70677	88.5974	909.495	0.27296	772.905	8.00441
0.4935	290.804	1.05869	22.636	3.70806	88.5974	909.701	0.27296	773.061	8.0028
0.4915	290.799	1.0573	22.6064	3.70811	88.5974	910.245	0.27296	773.535	7.99606
0.4917	290.713	1.05718	22.6073	3.70919	88.5974	910.051	0.27296	773.362	8.00065
0.4918	290.718	1.05725	22.6085	3.70913	88.5974	910.037	0.27296	773.35	8.00063
0.4919	290.713	1.05732	22.6102	3.70919	88.5974	909.994	0.27296	773.312	8.00132
0.492	290.624	1.05739	22.6152	3.7103	88.5974	909.697	0.27296	773.048	8.00762
0.4917	290.604	1.05731	22.7209	3.73494	88.8009	913.431	0.27585	776.095	8.09383
0.4903	290.636	1.05621	22.6064	3.71146	88.5974	909.502	0.27252	772.912	8.00558
0.4905	290.54	1.05571	22.5995	3.71267	88.5974	909.505	0.27252	772.897	8.00821
0.4904	290.538	1.05551	22.6882	3.73654	88.8009	913.647	0.27562	776.298	8.09224
0.4894	290.477	1.05469	22.5903	3.71444	88.5974	909.659	0.27249	773.054	8.01004
0.489	290.453	1.05378	22.5716	3.71475	88.5974	910.032	0.27249	773.365	8.0057
0.4881	290.414	1.05316	22.5599	3.71522	88.5974	910.173	0.27249	773.486	8.00518
0.4873	290.372	1.05223	22.5416	3.71576	88.5974	910.422	0.27249	773.7	8.00233
0.4874	290.374	1.05166	22.6219	3.73932	88.8009	913.702	0.27494	776.359	8.08224
0.4872	290.364	1.05114	22.5257	3.71658	88.5974	909.773	0.27184	773.159	7.99759
0.4854	290.258	1.04914	22.4871	3.71791	88.5974	910.329	0.27184	773.623	7.99296
0.4859	290.281	1.04923	22.488	3.71761	88.5974	910.386	0.27184	773.676	7.9912
0.484	290.187	1.04768	22.5552	3.74265	88.8009	913.752	0.27426	776.4	8.07352
0.4847	290.12	1.04778	22.4787	3.72093	88.5974	909.879	0.27145	773.248	7.99631
0.4844	290.206	1.04694	22.4573	3.71986	88.5974	910.541	0.27145	773.814	7.98496
0.4834	290.15	1.04562	22.4313	3.72056	88.5974	910.918	0.27145	774.14	7.98044
0.4831	290.144	1.04542	22.4272	3.72063	88.5974	910.996	0.27145	774.209	7.97987
0.4826	290.107	1.0447	22.4132	3.72109	88.5974	911.176	0.27145	774.364	7.97768
0.4831	290.141	1.04517	22.4219	3.72067	88.5974	911.098	0.27145	774.298	7.97815
0.4816	290.061	1.04377	22.3951	3.72167	88.5974	911.413	0.27145	774.567	7.97545
0.4825	289.998	1.04425	22.4078	3.72246	88.5974	911.045	0.27145	774.244	7.98173
0.4814	289.947	1.04326	22.3885	3.72311	88.5974	911.278	0.27145	774.443	7.97947
0.4809	289.805	1.04254	22.3991	3.72603	88.5974	909.897	0.27061	773.175	7.97738
0.4809	289.704	1.0428	22.4085	3.7273	88.5974	909.491	0.27061	772.805	7.98608
0.4804	289.685	1.04183	22.3884	3.72754	88.5974	909.812	0.27061	773.082	7.98072
0.4802	289.668	1.04157	22.3835	3.72776	88.5974	909.876	0.27061	773.137	7.98028
0.48	289.661	1.04131	22.3782	3.72784	88.5974	909.962	0.27061	773.212	7.9791
0.4795	289.634	1.04097	22.372	3.72818	88.5974	910.019	0.27061	773.26	7.97923
0.4794	289.527	1.04116	22.3802	3.72952	88.5974	909.628	0.27061	772.914	7.98796
0.4789	289.598	1.04108	22.3757	3.72863	88.5974	909.864	0.27061	773.122	7.98357
0.4792	289.617	1.04153	22.3847	3.72839	88.5974	909.742	0.27061	773.019	7.98528
0.4787	289.591	1.0412	22.3785	3.72872	88.5974	909.792	0.27061	773.06	7.98538
0.4789	289.601	1.04133	22.381	3.72859	88.5974	909.773	0.27061	773.044	7.98534
0.4801	289.672	1.04226	22.3982	3.7277	88.5974	909.611	0.27061	772.908	7.9856
0.4791	289.716	1.04147	22.3794	3.72714	88.5974	910.055	0.27061	773.296	7.97832
0.4791	289.713	1.04159	22.3823	3.72719	88.5974	910.008	0.27061	773.256	7.97958
0.4799	289.756	1.04175	22.3839	3.72665	88.5974	910.075	0.27061	773.316	7.9764
0.48	289.76	1.04219	22.3933	3.72659	88.5974	909.909	0.27061	773.172	7.97937
0.4782	289.874	1.04099	22.3631	3.72516	88.5974	910.725	0.27061	773.879	7.96591
0.4801	289.871	1.04188	22.3823	3.7252	88.5974	910.384	0.27061	773.594	7.96947
0.4801	289.878	1.04163	22.3766	3.72511	88.5974	910.497	0.27061	773.692	7.96697
0.4818	289.753	1.04264	22.4032	3.72669	88.5974	909.72	0.27061	773.017	7.97996
0.4838	289.756	1.04361	22.4239	3.72665	88.5974	909.314	0.27061	772.653	7.98348
0.4852	289.831	1.04456	22.4413	3.72571	88.5974	909.149	0.27061	772.513	7.98317
0.4848	289.813	1.04378	22.4253	3.72593	88.5974	909.401	0.27061	772.731	7.97899
0.4844	289.788	1.04363	22.4232	3.72624	88.5974	909.392	0.27061	772.722	7.98033
0.4843	289.686	1.04331	22.4203	3.72753	88.5974	909.21	0.27061	772.558	7.98485
0.4838	289.652	1.04285	22.4116	3.72795	88.5974	909.295	0.27061	772.629	7.98441
0.4847	289.596	1.04346	22.4269	3.72866	88.5974	908.888	0.27061	772.272	7.99122
0.483	289.61	1.04193	22.3935	3.72848	88.5974	909.527	0.27061	772.819	7.98156
0.4833	289.517	1.04226	22.4041	3.72964	88.5974	909.143	0.27061	772.49	7.98975
0.484	289.562	1.04286	22.4153	3.72909	88.5974	909.024	0.27061	772.388	7.99013
0.4821	289.46	1.04158	22.3917	3.73036	88.5974	909.226	0.27061	772.557	7.99046
0.4831	289.406	1.042	22.4281	3.73286	88.5974	909.744	0.27107	772.99	7.99586
0.4843	289.466	1.04293	22.4459	3.7321	88.5974	909.538	0.27107	772.813	7.99681
0.4825	289.374	1.04159	22.4206	3.73326	88.5974	909.788	0.27107	773.024	7.99588
0.4822	289.355	1.04114	22.4116	3.7335	88.5974	909.926	0.27107	773.144	7.99423
0.4837	289.334	1.04202	22.4314	3.73377	88.5974	909.511	0.27107	772.782	7.9997
0.4845	289.373	1.04231	22.436	3.73327	88.5974	909.505	0.27107	772.778	7.99774
0.485	289.397	1.04201	22.4287	3.73296	88.5974	909.695	0.27107	772.945	7.99288
0.4851	289.403	1.0417	22.4218	3.73289	88.5974	909.844	0.27107	773.075	7.98989
0.4831	289.401	1.04035	22.3928	3.73292	88.5974	910.381	0.27107	773.543	7.98332
0.4838	289.341	1.04057	22.3999	3.73367	88.5974	910.132	0.27107	773.323	7.98775
0.4827	289.286	1.0397	22.3834	3.73437	88.5974	910.309	0.27107	773.474	7.9867
0.4821	289.251	1.03905	22.3706	3.73481	88.5974	910.476	0.27107	773.617	7.98508
0.484	289.248	1.03994	22.39	3.73484	88.5974	910.111	0.27107	773.301	7.98872
0.4842	289.148	1.03957	22.3859	3.7361	88.5974	909.946	0.27107	773.15	7.99207
0.4845	289.167	1.04041	22.4032	3.73587	88.5974	909.665	0.27107	772.907	7.99679
0.4837	289.225	1.03999	22.392	3.73514	88.5974	910	0.27107	773.2	7.99115
0.4833	289.207	1.0396	22.3842	3.73536	88.5974	910.113	0.27107	773.299	7.99002
0.483	289.191	1.0394	22.3805	3.73556	88.5974	910.15	0.27107	773.33	7.9901
0.4821	289.146	1.03905	22.3747	3.73613	88.5974	910.158	0.27107	773.334	7.99204
0.4815	289.222	1.0389	22.3685	3.73517	88.5974	910.451	0.27107	773.594	7.98698
0.4824	289.162	1.03963	22.3866	3.73593	88.5974	909.982	0.27107	773.183	7.995
0.4821	289.146	1.03943	22.3829	3.73613	88.5974	909.999	0.27107	773.195	7.99502
0.4818	289.228	1.03872	22.3645	3.73509	88.5974	910.532	0.27107	773.664	7.98461
0.4825	289.161	1.03919	22.3772	3.73594	88.5974	910.158	0.27107	773.336	7.99146
0.4805	289.164	1.03697	22.3448	3.7368	88.5974	909.634	0.27015	772.899	7.98128
0.4791	289.084	1.03478	22.3006	3.7378	88.5974	910.314	0.27015	773.478	7.97217
0.4784	288.951	1.03293	22.266	3.73947	88.5974	910.687	0.27015	773.805	7.96793
0.4757	288.7	1.02914	22.2229	3.74467	88.5974	909.623	0.26891	772.87	7.96427
0.4734	288.585	1.02601	22.1598	3.74612	88.5974	910.581	0.26891	773.685	7.95184
0.4709	288.243	1.02202	22.115	3.75281	88.5974	909.729	0.2679	772.954	7.95475
0.4709	288.029	1.02003	22.0801	3.75552	88.5974	909.928	0.2679	773.116	7.95314
0.4668	287.821	1.01518	22.1719	3.80723	88.9971	918.353	0.27323	780.416	8.15151
0.4644	287.488	1.01155	22.249	3.85079	89.3023	925.445	0.27813	786.678	8.32946
0.4623	287.27	1.00765	22.2203	3.86701	89.3968	927.643	0.27914	788.616	8.37411
0.4574	287.032	1.00215	22.1244	3.87194	89.3968	927.995	0.27829	789.005	8.36996
0.455	286.697	0.99775	22.0402	3.87632	89.3968	928.921	0.27829	789.789	8.36027
0.4523	286.354	0.99368	22.0046	3.88417	89.3968	928.203	0.27726	789.195	8.36465
0.4481	286.046	0.98789	21.9076	3.89049	89.3968	928.432	0.27633	789.413	8.35638
0.4455	285.814	0.98393	21.8288	3.89354	89.3968	929.509	0.27633	790.332	8.34374
0.4413	285.607	0.97883	21.7505	3.89836	89.3968	928.538	0.27465	789.528	8.33134
0.4408	285.274	0.97603	21.7009	3.90275	89.3968	928.8	0.27465	789.737	8.33021
0.4372	284.991	0.97109	21.6388	3.90972	89.3968	928.566	0.27358	789.537	8.32297
0.4345	284.657	0.96741	21.5696	3.91415	89.3968	929.215	0.27358	790.07	8.31918
0.4308	284.485	0.96284	21.5056	3.91901	89.3968	928.602	0.27218	789.577	8.30853
0.4297	284.12	0.95893	21.5549	3.95685	89.6003	934.152	0.27576	794.424	8.43995
0.4278	283.818	0.94769	21.4281	3.99434	89.7965	939.63	0.27719	799.242	8.5078
0.4263	283.647	0.94477	21.4792	4.02997	90	945.818	0.28109	804.746	8.64191
0.4251	283.383	0.94215	21.4912	4.05221	90.1017	948.67	0.28296	807.233	8.7115
0.4234	283.097	0.93926	21.56	4.09094	90.298	954.939	0.28719	812.818	8.86121
0.4209	282.884	0.93608	21.495	4.09457	90.298	955.652	0.28719	813.44	8.85398
0.4189	282.585	0.93306	21.4729	4.1039	90.298	955.62	0.28677	813.478	8.87204
0.419	282.478	0.93139	21.4385	4.10573	90.298	956.076	0.28677	813.867	8.86437
0.4166	282.271	0.92829	21.4003	4.11268	90.298	956.352	0.28635	814.161	8.87315
0.4143	282.06	0.92492	21.3307	4.11632	90.298	957.291	0.28635	814.948	8.86361
0.4132	281.906	0.92276	21.3144	4.12222	90.298	957.018	0.28574	814.773	8.87132
0.4116	281.836	0.92023	21.2586	4.12342	90.298	958.038	0.28574	815.64	8.8565
0.4117	281.633	0.91869	21.2523	4.12981	90.298	957.633	0.28537	815.34	8.86996
0.4127	281.367	0.91727	21.2499	4.13749	90.298	958.211	0.28577	815.867	8.88694
0.4129	281.272	0.91579	21.5685	4.25446	91.0029	979.065	0.30083	834.135	9.35566
0.4128	281.166	0.91438	21.9272	4.39282	91.8968	1003.65	0.31907	855.866	9.92422
0.4146	281.15	0.9135	22.2792	4.52873	92.798	1028.02	0.33761	877.486	10.4872
0.4152	280.968	0.9129	22.5364	4.62591	93.5029	1043.44	0.35024	891.138	10.8848
0.4147	281.044	0.91118	22.6283	4.68037	93.9026	1053.8	0.35763	900.411	11.1059
0.4155	280.982	0.91046	22.6862	4.71022	94.0988	1059.51	0.36192	905.581	11.2308
0.4158	280.887	0.90949	22.6658	4.71161	94.0988	1059.65	0.36192	905.716	11.2238
0.4166	280.814	0.90877	22.6509	4.71267	94.0988	1059.82	0.36192	905.859	11.2173
0.4192	280.73	0.90898	22.6595	4.7139	94.0988	1059.41	0.36192	905.497	11.2177
0.4182	280.687	0.90745	22.6232	4.71455	94.0988	1060.13	0.36192	906.109	11.2046
0.4222	280.667	0.90839	22.6474	4.71483	94.0988	1059.54	0.36192	905.609	11.2056
0.4217	280.742	0.90735	22.6183	4.71374	94.0988	1060.39	0.36192	906.341	11.189
0.4242	280.655	0.90752	22.6262	4.71502	94.0988	1060.01	0.36192	906.016	11.1896
0.4249	280.578	0.9071	22.6406	4.71895	94.0988	1059.82	0.36171	905.9	11.1998
0.4261	280.631	0.90648	22.6232	4.71816	94.0988	1060.36	0.36171	906.373	11.185
0.4278	280.611	0.90659	22.6266	4.71846	94.0988	1060.24	0.36171	906.274	11.1826
0.4307	280.539	0.90744	22.6507	4.71951	94.0988	1059.49	0.36171	905.616	11.1895
0.4308	280.639	0.90648	22.6227	4.71805	94.0988	1060.38	0.36171	906.381	11.1704
0.4337	280.679	0.90711	22.6369	4.71746	94.0988	1060.18	0.36171	906.227	11.1672
0.4356	280.669	0.90767	22.6513	4.71761	94.0988	1059.81	0.36171	905.901	11.1693
0.4365	280.709	0.90725	22.6391	4.71702	94.0988	1060.19	0.36171	906.232	11.1587
0.4389	280.71	0.90786	22.6543	4.71701	94.0988	1059.84	0.36171	905.934	11.1594
0.4401	280.771	0.90772	22.6483	4.7161	94.0988	1060.14	0.36171	906.193	11.1499
0.4413	280.826	0.9078	22.6481	4.7153	94.0988	1060.29	0.36171	906.331	11.1439
0.4427	280.787	0.90765	22.6983	4.74237	94.3023	1063.99	0.36487	909.482	11.2414
0.4463	280.854	0.90871	22.6648	4.7159	94.0988	1061.35	0.36273	907.465	11.1659
0.4467	280.875	0.90791	22.6441	4.71559	94.0988	1061.96	0.36273	907.994	11.1537
0.4479	280.944	0.90789	22.6407	4.71457	94.0988	1062.24	0.36273	908.242	11.1454
0.4495	281.016	0.90798	22.6844	4.73949	94.3023	1065.17	0.36526	910.61	11.2239
0.4527	281.066	0.90884	22.7039	4.73876	94.3023	1064.76	0.36526	910.264	11.2221
0.4534	281.205	0.90855	22.691	4.73671	94.3023	1065.41	0.36526	910.839	11.2071
0.4538	281.223	0.90787	22.6732	4.73645	94.3023	1065.89	0.36526	911.261	11.1963
0.4543	281.252	0.90701	22.6507	4.73602	94.3023	1066.5	0.36526	911.801	11.1823
0.4562	281.236	0.90728	22.658	4.73626	94.3023	1066.31	0.36526	911.633	11.1815
0.4585	281.25	0.90777	22.6698	4.73605	94.3023	1066.07	0.36526	911.422	11.1804
0.4582	281.344	0.90681	22.6335	4.73181	94.3023	1065.5	0.36439	911.04	11.1683
0.4591	281.38	0.9063	22.6193	4.73129	94.3023	1065.96	0.36439	911.454	11.1571
0.4604	281.342	0.90601	22.6136	4.73185	94.3023	1066.01	0.36439	911.49	11.1526
0.4638	281.405	0.90702	22.6363	4.73092	94.3023	1065.65	0.36439	911.18	11.1518
0.4637	281.502	0.90606	22.6084	4.72949	94.3023	1066.53	0.36439	911.95	11.1335
0.4668	281.554	0.90748	22.3054	4.61708	93.4012	1048.59	0.34993	896.422	10.7069
0.4666	281.545	0.90635	21.6557	4.39027	91.8023	1006.25	0.31716	859.113	9.75711
0.4671	281.574	0.90652	21.4467	4.30843	91.3009	992.267	0.30642	846.487	9.40701
0.4682	281.634	0.90669	21.4486	4.3075	91.3009	992.657	0.30642	846.781	9.40304
0.4716	281.587	0.9083	21.4022	4.27485	91.0974	986.268	0.30251	841.093	9.26967
0.4738	281.706	0.90968	21.4302	4.27301	91.0974	986.027	0.30251	840.862	9.27091
0.4741	281.719	0.90962	21.4285	4.27282	91.0974	986.081	0.30251	840.908	9.26877
0.4749	281.763	0.91031	21.443	4.27214	91.0974	985.872	0.30251	840.73	9.27099
0.4787	281.846	0.91275	21.4804	4.26794	91.0974	985.628	0.30305	840.44	9.26491
0.4792	281.882	0.91305	21.4859	4.26738	91.0974	985.569	0.30305	840.388	9.26416
0.4817	282.012	0.91451	21.4693	4.24906	91.0029	982.916	0.30134	838.102	9.20276
0.48	282.126	0.91374	21.4667	4.25821	91.0974	984.102	0.30197	838.979	9.22139
0.4823	282.144	0.91532	21.5032	4.25794	91.0974	983.334	0.30197	838.321	9.23125
0.4862	282.242	0.91764	21.5537	4.25642	91.0974	982.447	0.30197	837.558	9.23942
0.4875	282.314	0.91864	21.5667	4.2543	91.0974	983.83	0.30304	838.73	9.23762
0.4901	282.444	0.92009	21.5957	4.2523	91.0974	983.519	0.30304	838.479	9.23754
0.4898	282.431	0.92014	21.5973	4.2525	91.0974	983.434	0.30304	838.403	9.23951
0.4923	282.567	0.92153	21.6248	4.25023	91.0974	983.194	0.30304	838.205	9.23788
0.493	282.605	0.92196	21.6883	4.27592	91.3009	987.94	0.30683	842.195	9.33447
0.4948	282.805	0.92305	21.9996	4.36938	91.9985	1004.62	0.31979	856.756	9.71586
0.4949	282.804	0.92265	22.1614	4.43116	92.3983	1015.46	0.32815	866.42	9.97456
0.4942	282.876	0.92177	22.1373	4.43004	92.3983	1015.99	0.32815	866.925	9.96044
0.4963	282.982	0.92259	22.1528	4.42838	92.3983	1015.94	0.32815	866.899	9.95703
0.4944	282.987	0.9204	22.1	4.4283	92.3983	1017.13	0.32815	867.916	9.93691
0.4913	283.033	0.91749	22.0525	4.44223	92.5	1018.49	0.32825	869.187	9.97879
0.4896	283.046	0.91522	21.9973	4.44203	92.5	1019.79	0.32825	870.308	9.95654
0.4889	283.008	0.9132	21.9548	4.44416	92.5	1019.37	0.32729	870.064	9.95514
0.4852	282.924	0.90953	21.8742	4.44727	92.5	1019.91	0.32647	870.562	9.94011
0.483	282.808	0.90665	21.8094	4.4491	92.5	1021.14	0.32647	871.623	9.92182
0.4833	282.718	0.90524	21.7914	4.45215	92.5	1020.31	0.32556	870.938	9.91932
0.4811	282.606	0.90226	21.7241	4.45392	92.5	1021.56	0.32556	872.007	9.89947
0.4758	282.432	0.89741	21.6322	4.45793	92.5	1020.35	0.32342	870.984	9.87512
0.4721	282.246	0.89329	21.5517	4.46322	92.5	1020.63	0.32243	871.213	9.85885
0.4743	282.145	0.89275	21.5425	4.46482	92.5	1020.63	0.32243	871.224	9.85504
0.4711	281.772	0.88905	21.4953	4.47409	92.5	1020.81	0.32195	871.37	9.85602
0.4696	281.589	0.88577	21.4229	4.47701	92.5	1022.04	0.32195	872.409	9.83594
0.4674	281.376	0.88255	21.3795	4.48269	92.5	1021.04	0.32055	871.585	9.82803
0.4657	281.193	0.87952	21.3257	4.48818	92.5	1021.44	0.32002	871.955	9.82088
0.4639	281.103	0.87666	21.2598	4.48963	92.5	1022.79	0.32002	873.1	9.79943
0.4618	280.994	0.87344	21.199	4.49248	92.5	1021.71	0.31839	872.217	9.78215
0.4624	280.815	0.8719	21.1685	4.49535	92.5	1022.01	0.31839	872.465	9.77615
0.4584	280.727	0.868	21.0931	4.49894	92.5	1021.9	0.31705	872.378	9.75429
0.4552	280.562	0.86467	21.0291	4.50363	92.5	1022.2	0.31631	872.656	9.74355
0.4545	280.315	0.86224	20.9615	4.49577	92.3983	1020.46	0.31447	871.199	9.69493
0.4533	280.159	0.85988	20.9099	4.49829	92.3983	1021.34	0.31447	871.95	9.68217
0.4547	279.921	0.85888	20.8947	4.50212	92.3983	1021.11	0.31447	871.738	9.68424
0.4548	279.812	0.85678	20.8711	4.50642	92.3983	1020.36	0.31342	871.056	9.66896
0.4522	279.694	0.85392	20.8156	4.50981	92.3983	1020.47	0.31266	871.158	9.65603
0.4518	279.455	0.85221	20.7828	4.51368	92.3983	1020.66	0.31266	871.307	9.65427
0.4521	279.264	0.85076	20.7786	4.51968	92.3983	1020.6	0.31241	871.26	9.6563
0.4508	279.205	0.84784	20.7096	4.52064	92.3983	1022.12	0.31241	872.55	9.63011
0.4486	278.994	0.8449	20.6332	4.51131	92.2965	1018.71	0.30934	869.69	9.57495
0.4508	278.895	0.84411	20.6494	4.52912	92.3983	1020.93	0.31083	871.51	9.61744
0.4494	278.619	0.84191	20.6837	4.56109	92.6017	1024.65	0.31347	874.671	9.7075
0.4469	278.395	0.83852	20.6869	4.59032	92.798	1028.5	0.31559	878.022	9.78216
0.4453	278.217	0.83613	20.6845	4.60814	92.8997	1031.17	0.31693	880.429	9.82962
0.4433	277.911	0.83281	20.637	4.61568	92.8997	1031.91	0.31671	881.18	9.83213
0.4438	277.722	0.8317	20.6164	4.61844	92.8997	1031.98	0.31671	881.231	9.82925
0.4412	277.598	0.82863	20.5629	4.62296	92.8997	1032.42	0.31601	881.671	9.81967
0.4408	277.382	0.82665	20.5219	4.62613	92.8997	1032.93	0.31601	882.108	9.81039
0.4392	277.195	0.82399	20.484	4.63168	92.8997	1032.65	0.31513	881.893	9.80406
0.4384	276.953	0.82173	20.4367	4.63523	92.8997	1033.24	0.31513	882.376	9.79373
0.4389	276.765	0.82031	20.4312	4.64121	92.8997	1032.8	0.31461	882.031	9.79674
0.434	276.54	0.81608	20.3487	4.6465	92.8997	1032.96	0.31353	882.184	9.78077
0.437	276.47	0.81607	20.3298	4.63731	92.798	1031.81	0.31257	881.281	9.74654
0.4347	276.366	0.81342	20.2676	4.63885	92.798	1033.14	0.31257	882.407	9.72676
0.4322	276.047	0.81039	20.244	4.65716	92.8997	1033.15	0.31236	882.36	9.75649
0.4332	276.303	0.80932	20.208	4.65338	92.8997	1034.72	0.31236	883.73	9.7254
0.433	276.698	0.80748	20.1476	4.65652	93.0015	1036.58	0.31236	885.344	9.71635
0.4323	276.883	0.80541	20.0883	4.65346	93.0015	1035.76	0.31071	884.722	9.68756
0.433	277.011	0.80421	20.0536	4.65157	93.0015	1037.05	0.31071	885.84	9.66355
0.4329	277.106	0.80253	19.998	4.64987	93.0015	1036.24	0.30941	885.176	9.64117
0.4351	277.107	0.80203	19.9856	4.64986	93.0015	1036.61	0.30941	885.502	9.62963
0.4353	277.226	0.8005	19.943	4.6481	93.0015	1038.02	0.30941	886.723	9.60338
0.4343	277.386	0.79861	19.8901	4.6547	93.1032	1039.1	0.30941	887.649	9.60958
0.434	277.368	0.79684	19.8345	4.64407	93.0015	1036.45	0.30687	885.407	9.55285
0.4355	277.44	0.79633	19.8191	4.64302	93.0015	1037.11	0.30687	885.984	9.5388
0.4348	277.299	0.79438	19.7746	4.64604	93.0015	1036.39	0.30598	885.314	9.52572
0.4379	277.342	0.79462	19.7789	4.64541	93.0015	1036.42	0.30598	885.346	9.51843
0.4395	277.516	0.79405	19.7587	4.6518	93.1032	1036.65	0.30598	885.524	9.53324
0.4402	277.561	0.79347	19.7427	4.65115	93.1032	1037.18	0.30598	885.987	9.52177
0.4416	277.619	0.79292	19.7136	4.64028	93.0015	1036.65	0.30497	885.581	9.47305
0.4426	277.56	0.79258	19.7307	4.65408	93.1032	1038.34	0.3062	886.974	9.50921
0.4442	277.64	0.79294	19.7366	4.65291	93.1032	1038.35	0.3062	886.997	9.50477
0.4467	277.662	0.79392	20.7066	5.04325	96.4971	1103.93	0.35447	944.042	10.8771
0.4501	277.715	0.79485	20.1691	4.82646	94.3968	1069.48	0.32887	914.976	10.1766
0.4511	277.864	0.79512	19.9296	4.72253	93.5974	1052.98	0.31659	900.348	9.80265
0.4546	277.936	0.79692	20.0172	4.74365	93.8009	1055.99	0.31942	902.699	9.87195
0.4568	278.04	0.7981	20.0021	4.7149	93.5974	1052.2	0.31691	899.544	9.78939
0.459	278.151	0.79908	20.0558	4.73688	93.8009	1055.17	0.31945	901.907	9.85645
0.46	278.3	0.79967	20.0197	4.70796	93.5974	1051.65	0.31675	899.009	9.77159
0.4625	278.313	0.8005	20.0401	4.70778	93.5974	1051.24	0.31675	898.644	9.77546
0.4658	278.382	0.80246	20.1196	4.73167	93.8009	1054.86	0.32016	901.59	9.859
0.4678	278.475	0.80336	20.1389	4.73029	93.8009	1054.48	0.32016	901.267	9.85957
0.4694	278.558	0.80438	20.1612	4.72906	93.8009	1054.1	0.32016	900.944	9.86336
0.4716	278.662	0.80539	20.1809	4.72591	93.8009	1054.98	0.32091	901.78	9.86605
0.4747	278.717	0.80718	20.2237	4.7251	93.8009	1054	0.32091	900.947	9.87771
0.4773	278.859	0.80883	20.1999	4.69734	93.5974	1051.93	0.31942	899.252	9.80435
0.4796	278.962	0.81043	20.2683	4.7194	93.8009	1055.02	0.32232	901.759	9.88229
0.4811	279.146	0.81142	20.2862	4.71667	93.8009	1054.93	0.32232	901.698	9.87956
0.4836	279.282	0.81284	20.3166	4.71467	93.8009	1054.49	0.32232	901.325	9.88308
0.4859	279.397	0.81415	20.3354	4.71078	93.8009	1055.25	0.32312	902.047	9.88727
0.4881	279.515	0.81522	20.3576	4.70904	93.8009	1054.98	0.32312	901.814	9.88821
0.4897	279.592	0.81565	20.3657	4.70791	93.8009	1054.95	0.32312	901.801	9.88528
0.4916	279.692	0.81667	20.3874	4.70644	93.8009	1054.65	0.32312	901.544	9.88749
0.4941	279.824	0.81739	20.3795	4.70236	93.8009	1055.64	0.32379	902.417	9.8804
0.495	279.984	0.81766	20.3805	4.70001	93.8009	1056.02	0.32379	902.767	9.87211
0.4964	280.055	0.81821	20.3916	4.69897	93.8009	1055.93	0.32379	902.693	9.87146
0.4989	280.076	0.81947	20.4221	4.69866	93.8009	1055.2	0.32379	902.056	9.88007
0.5001	280.151	0.82012	20.4173	4.69542	93.8009	1055.75	0.32431	902.524	9.87623
0.5024	280.266	0.82159	20.4497	4.69373	93.8009	1055.22	0.32431	902.071	9.88219
0.5047	280.387	0.82265	20.4835	4.70272	93.9026	1057.4	0.32617	903.889	9.91728
0.5063	280.48	0.82364	20.4786	4.68736	93.8009	1055.65	0.32504	902.458	9.87762
0.5077	280.559	0.82432	20.5085	4.69789	93.9026	1057.17	0.32638	903.68	9.91177
0.5096	280.554	0.82517	20.5298	4.69797	93.9026	1056.56	0.32638	903.142	9.91832
0.511	280.627	0.82574	20.5414	4.6969	93.9026	1056.44	0.32638	903.039	9.91785
0.5129	280.731	0.82681	20.5642	4.69538	93.9026	1056.12	0.32638	902.77	9.92052
0.515	280.842	0.82811	20.5836	4.69287	93.9026	1057.34	0.32742	903.863	9.9257
0.5167	281.045	0.82865	20.5896	4.68991	93.9026	1057.69	0.32742	904.188	9.91629
0.5185	281.151	0.8301	20.6217	4.68836	93.9026	1057.15	0.32742	903.729	9.92366
0.5198	281.217	0.83042	20.6335	4.69692	93.9971	1059.22	0.32904	905.476	9.95617
0.5206	281.268	0.83098	20.6457	4.69617	93.9971	1059	0.32904	905.305	9.95813
0.5221	281.244	0.83132	20.6316	4.684	93.9026	1057.64	0.32813	904.187	9.92239
0.5242	281.358	0.83232	20.666	4.69322	93.9971	1059.18	0.32951	905.448	9.95587
0.5263	281.37	0.83322	20.6879	4.69304	93.9971	1058.61	0.32951	904.941	9.96163
0.5273	281.533	0.83348	20.6884	4.69067	93.9971	1058.99	0.32951	905.292	9.95278
0.5284	281.598	0.83402	20.6993	4.68972	93.9971	1058.9	0.32951	905.214	9.95302
0.5305	281.604	0.83514	20.727	4.68963	93.9971	1058.21	0.32951	904.612	9.96202
0.5312	281.64	0.83566	20.7292	4.6881	93.9971	1059.35	0.33038	905.639	9.96565
0.5339	281.798	0.83683	21.1307	4.83592	95.298	1083.36	0.34917	926.365	10.4937
0.5359	281.806	0.83801	21.4932	4.9718	96.4026	1107.46	0.36818	947.676	11.0186
0.5386	281.958	0.83941	21.5387	4.9834	96.4971	1109.28	0.37014	949.445	11.0799
0.5412	282.11	0.84118	21.5992	4.99437	96.5988	1111.89	0.37256	951.783	11.1444
0.5434	282.244	0.84262	21.1266	4.79756	94.8983	1081.62	0.34867	925.718	10.4689
0.5458	282.38	0.84451	21.0767	4.75542	94.6003	1075.43	0.34424	920.087	10.3207
0.5473	282.464	0.84521	21.091	4.75431	94.6003	1075.38	0.34424	920.022	10.322
0.5482	282.619	0.84554	21.0935	4.75226	94.6003	1075.69	0.34424	920.302	10.3156
0.5496	282.711	0.84705	21.1276	4.75105	94.6003	1075.05	0.34424	919.755	10.3263
0.5509	282.787	0.84752	21.1175	4.74649	94.6003	1074.85	0.34426	919.484	10.3074
0.5519	282.84	0.84771	21.1201	4.74573	94.6003	1074.93	0.34426	919.557	10.3044
0.5533	282.92	0.84803	21.1252	4.74456	94.6003	1075.01	0.34426	919.633	10.3007
0.5548	283.009	0.84864	21.1369	4.74326	94.6003	1074.94	0.34426	919.584	10.2997
0.5552	283.034	0.84824	20.2319	4.40368	92.1003	1013.5	0.2994	865.708	9.02612
0.5544	282.987	0.84741	20.1099	4.3534	91.8023	1006.21	0.29349	858.884	8.81701
0.5535	282.938	0.8461	20.1694	4.3913	92.1003	1010.87	0.29687	862.591	8.91489
0.5551	282.926	0.84558	21.5042	4.90037	96.0974	1100.29	0.36316	940.745	10.7751
0.5553	282.931	0.84344	21.5325	4.95175	96.4026	1107.94	0.3687	948.234	10.9802
0.5553	282.93	0.84193	21.5162	4.96432	96.4971	1110.09	0.36977	950.18	11.0118
0.5557	282.854	0.84013	21.4732	4.96534	96.4971	1111	0.36977	950.978	10.9915
0.553	282.794	0.83591	21.3794	4.9656	96.4971	1110.44	0.36773	950.601	10.9526
0.5541	282.541	0.83412	21.3433	4.96904	96.4971	1110.85	0.36773	950.939	10.9414
0.5514	282.382	0.83067	21.2786	4.97393	96.4971	1110.41	0.36623	950.547	10.9161
0.5519	282.203	0.82874	21.2359	4.97637	96.4971	1111.14	0.36623	951.163	10.8998
0.548	281.865	0.82407	21.1536	4.98311	96.4971	1109.91	0.36411	950.093	10.8695
0.5486	281.695	0.82242	21.1277	4.98868	96.4971	1110.11	0.36376	950.273	10.8659
0.5475	281.418	0.82029	21.0834	4.99248	96.4971	1110.59	0.36376	950.668	10.8555
0.5463	281.242	0.81779	21.026	4.98568	96.4026	1108.35	0.3613	948.794	10.8059
0.5455	280.979	0.81565	20.9887	4.99227	96.4026	1108.29	0.36079	948.704	10.7989
0.5453	280.865	0.81396	20.9496	4.99385	96.4026	1109.07	0.36079	949.359	10.7833
0.5468	280.735	0.81348	20.9421	4.99563	96.4026	1108.96	0.36079	949.27	10.7813
0.5438	280.564	0.81016	20.8825	4.99884	96.4026	1107.75	0.35894	948.221	10.7544
0.5442	280.272	0.80883	20.8591	5.00286	96.4026	1107.7	0.35894	948.156	10.7524
0.5448	280.202	0.80825	20.8466	5.00383	96.4026	1107.87	0.35894	948.295	10.7472
0.5445	280.072	0.80589	20.8131	5.00855	96.4026	1107.32	0.35777	947.801	10.7277
0.5451	280.002	0.80531	20.8954	5.04963	96.8023	1113.34	0.36221	953.022	10.8607
0.5465	279.775	0.80467	20.9303	5.07604	97.1003	1116.79	0.36494	955.903	10.9333
0.5453	279.697	0.80273	20.9216	5.09137	97.2965	1119.24	0.36608	958.066	10.9682
0.5477	279.621	0.80329	20.9264	5.07941	97.1003	1117.84	0.36524	957.069	10.9445
0.5485	279.563	0.80314	20.9441	5.09626	97.2965	1120.36	0.36711	959.137	10.9916
0.5485	279.458	0.80252	20.9184	5.08213	97.1003	1118.14	0.36538	957.395	10.9488
0.5521	279.459	0.8042	20.9788	5.09918	97.2965	1120.69	0.36794	959.465	11.0115
0.554	279.457	0.80459	20.989	5.09919	97.2965	1120.32	0.36794	959.137	11.0127
0.5561	279.48	0.80448	20.9853	5.099	97.2965	1120.46	0.36794	959.259	11.0061
0.5541	279.471	0.80206	20.931	5.09681	97.2965	1120.51	0.36696	959.399	10.9786
0.5581	279.378	0.80317	20.9635	5.09758	97.2965	1119.52	0.36696	958.534	10.9891
0.5574	279.449	0.80142	20.9149	5.09699	97.2965	1120.94	0.36696	959.755	10.9638
0.5568	279.304	0.79941	20.8681	5.0982	97.2965	1121.98	0.36696	960.648	10.9422
0.5572	279.22	0.7982	20.8463	5.09906	97.2965	1120.34	0.36553	959.224	10.9265
0.559	279.112	0.79781	20.8403	5.09996	97.2965	1120.31	0.36553	959.19	10.9212
0.5593	279.139	0.79686	20.8143	5.09974	97.2965	1121.08	0.36553	959.85	10.9065
0.5607	278.999	0.79675	20.8167	5.10089	97.2965	1120.76	0.36553	959.57	10.9069
0.561	278.91	0.79549	20.795	5.10303	97.2965	1119.72	0.36446	958.647	10.8934
0.5579	278.73	0.79244	20.7283	5.10527	97.2965	1119.33	0.36317	958.297	10.8657
0.5558	278.607	0.78918	20.1473	4.89634	95.1017	1085.13	0.33609	928.86	10.1335
0.5546	278.216	0.78563	19.873	4.8065	94.3023	1070	0.32394	915.478	9.77863
0.5533	278.038	0.78306	19.8144	4.80493	94.3023	1068.47	0.32227	913.923	9.73124
0.549	278.002	0.77829	19.6974	4.80231	94.3023	1067.19	0.31974	912.692	9.66175
0.545	277.982	0.77383	19.6058	4.8118	94.3968	1067.91	0.31865	913.18	9.63443
0.5392	277.653	0.76803	19.4691	4.80576	94.3023	1065.65	0.31537	911.218	9.55304
0.5355	277.451	0.76412	19.3825	4.80967	94.3023	1065.32	0.31391	910.868	9.51913
0.5322	277.16	0.76036	19.3089	4.81492	94.3023	1064.89	0.31265	910.457	9.49343
0.5298	276.92	0.7577	19.2607	4.81984	94.3023	1064.73	0.31188	910.299	9.47956
0.5272	276.672	0.75514	19.2043	4.82321	94.3023	1065.72	0.31188	911.124	9.46507
0.5272	276.562	0.75387	19.1911	4.82625	94.3023	1064.5	0.31082	910.086	9.45726
0.5292	276.469	0.75473	19.1828	4.80701	94.0988	1061.55	0.30906	907.646	9.40836
0.5317	276.499	0.75586	19.2105	4.8066	94.0988	1060.9	0.30906	907.072	9.41654
0.5329	276.347	0.7567	19.2305	4.81018	94.0988	1061.46	0.30998	907.498	9.43348
0.5341	276.421	0.75714	19.2161	4.79697	93.9971	1059.83	0.30886	906.14	9.39867
0.5369	276.476	0.75884	19.2681	4.8075	94.0988	1061.39	0.31058	907.421	9.44271
0.5387	276.468	0.75962	19.2881	4.80761	94.0988	1060.75	0.31058	906.848	9.44939
0.54	276.537	0.76042	19.3061	4.80666	94.0988	1060.41	0.31058	906.559	9.45344
0.5419	276.652	0.76126	19.3233	4.8051	94.0988	1060.21	0.31058	906.395	9.45445
0.5431	276.82	0.76152	19.324	4.80283	94.0988	1060.59	0.31058	906.742	9.44673
0.5451	276.929	0.76301	19.3458	4.80003	94.0988	1061.83	0.3117	907.864	9.45746
0.5463	277.008	0.76367	19.3597	4.79896	94.0988	1061.62	0.3117	907.687	9.45938
0.5495	277.082	0.76584	19.4037	4.79692	94.0988	1062.02	0.31269	908.046	9.47557
0.5519	277.217	0.76668	19.4202	4.79509	94.0988	1061.86	0.31269	907.915	9.47459
0.5545	277.367	0.76814	19.4518	4.79305	94.0988	1061.36	0.31269	907.494	9.48027
0.5556	277.534	0.76855	19.4387	4.78846	94.0988	1062.34	0.31318	908.36	9.47213
0.5576	277.657	0.77008	19.473	4.7868	94.0988	1061.72	0.31318	907.832	9.48127
0.5582	277.795	0.76992	19.4913	4.80582	94.3023	1065.61	0.3157	911.078	9.53417
0.5607	277.938	0.77174	19.5324	4.8039	94.3023	1064.79	0.3157	910.404	9.54495
0.5618	278.112	0.77227	19.496	4.77708	94.0988	1062.77	0.31392	908.806	9.4734
0.5622	278.242	0.7725	19.4972	4.77534	94.0988	1063.14	0.31392	909.148	9.46895
0.564	278.352	0.77313	19.529	4.79492	94.3023	1066.06	0.31624	911.514	9.5287
0.5657	278.343	0.77421	19.5566	4.79505	94.3023	1065.21	0.31624	910.779	9.53951
0.5666	278.389	0.77463	19.5095	4.75936	93.9971	1061.07	0.31314	907.381	9.43788
0.5666	278.397	0.77442	19.0296	4.57084	92.5	1029.33	0.29097	879.696	8.80889
0.5689	278.423	0.77586	18.9962	4.53564	92.2965	1023.33	0.28737	874.127	8.68503
0.5693	278.446	0.77639	19.0085	4.53525	92.2965	1023.15	0.28737	873.946	8.68928
0.5708	278.646	0.77716	19.0348	4.54215	92.3983	1024.32	0.28834	874.805	8.70487
0.5722	278.73	0.77798	19.9332	4.90277	95.3997	1084.65	0.33111	927.137	9.89589
0.575	279.01	0.78033	20.6176	5.20945	98.9971	1140.36	0.3714	975.997	10.989
0.5774	279.151	0.78185	20.6784	5.24897	99.3968	1151.31	0.37865	986.092	11.1752
0.5797	279.397	0.78353	20.4727	5.11525	97.3983	1125.03	0.36154	963.823	10.7701
0.5824	279.455	0.78483	20.4376	5.08037	96.9985	1119.2	0.35773	958.546	10.6526
0.586	279.568	0.787	20.4899	5.07944	96.9985	1118.06	0.35773	957.556	10.6724
0.5863	279.804	0.78708	20.2531	4.97925	96.0029	1104.47	0.34688	945.813	10.3377
0.5885	279.829	0.78851	20.1167	4.90547	95.3997	1092.52	0.33843	935.27	10.0955
0.5903	279.943	0.78982	20.1458	4.90392	95.3997	1092.22	0.33843	934.981	10.1037
0.592	280.144	0.79116	20.1333	4.88592	95.298	1090.21	0.33721	933.177	10.0524
0.5923	280.167	0.79094	20.1267	4.88561	95.298	1090.49	0.33721	933.408	10.0478
0.5942	280.288	0.79231	20.1636	4.89274	95.3997	1090.94	0.33817	933.633	10.0726
0.5958	280.384	0.7934	20.1661	4.8777	95.298	1088.78	0.33693	931.787	10.0338
0.5977	280.392	0.79468	20.1983	4.87759	95.298	1087.96	0.33693	931.062	10.0467
0.5994	280.506	0.79522	20.2079	4.87604	95.298	1087.96	0.33693	931.068	10.0445
0.6011	280.509	0.79649	20.2498	4.88723	95.3997	1090.09	0.33904	932.78	10.0854
0.6015	280.634	0.79694	20.2569	4.88554	95.3997	1090.15	0.33904	932.842	10.0836
0.6023	280.573	0.79755	20.2745	4.88636	95.3997	1089.52	0.33904	932.289	10.0933
0.5996	280.622	0.79752	20.2719	4.8857	95.3997	1089.69	0.33904	932.441	10.0946
0.5962	280.626	0.79592	20.3663	4.93926	95.9012	1098.04	0.34492	939.607	10.2554
0.5934	280.456	0.79408	20.3582	4.95474	96.0029	1099.72	0.34587	941.069	10.2869
0.59	280.348	0.79179	20.3356	4.96772	96.0974	1101.36	0.34638	942.507	10.3083
0.5862	280.115	0.78917	20.2767	4.97093	96.0974	1102.38	0.34638	943.378	10.2932
0.5842	279.986	0.78755	20.2617	4.97393	96.0974	1101.34	0.34525	942.541	10.2882
0.5814	279.821	0.78597	20.227	4.97618	96.0974	1101.9	0.34525	943.015	10.2813
0.5791	279.678	0.7847	20.215	4.98061	96.0974	1101.35	0.34459	942.546	10.2828
0.5758	279.585	0.78243	20.2084	5.00658	96.3009	1104.47	0.34626	945.166	10.3396
0.5741	279.483	0.78143	20.1862	5.008	96.3009	1104.79	0.34626	945.451	10.3348
0.5719	279.351	0.77983	20.1309	4.98757	96.0974	1101.56	0.34325	942.854	10.2644
0.569	279.281	0.77793	20.0845	4.98854	96.0974	1102.77	0.34325	943.883	10.2485
0.5663	279.124	0.77627	20.048	4.99258	96.0974	1101.68	0.34215	942.897	10.2414
0.5644	279.008	0.77467	20.0559	5.0188	96.3009	1104.48	0.34394	945.201	10.3022
0.563	278.711	0.77276	20.0412	5.02423	96.3009	1104.28	0.3436	945.106	10.3029
0.5626	278.586	0.77182	19.9906	5.00453	96.0974	1101.68	0.34124	942.982	10.2363
0.5634	278.638	0.77188	19.9902	5.00381	96.0974	1101.92	0.34124	943.2	10.233
0.5656	278.651	0.77314	19.6944	4.87011	94.8983	1082.33	0.32676	926.364	9.81931
0.5677	278.68	0.77435	19.2443	4.66884	93.2994	1046.59	0.30242	894.888	9.13784
0.5698	278.804	0.77587	19.919	4.93017	95.6032	1089.33	0.3335	931.458	9.98078
0.5717	278.811	0.77698	20.0614	4.98303	96.0029	1097.06	0.34001	938.54	10.1834
0.573	278.882	0.77794	20.191	5.03116	96.4026	1105.38	0.34645	945.947	10.3668
0.5753	279.024	0.77889	20.2104	5.02918	96.4026	1105.03	0.34645	945.679	10.367
0.5766	279.206	0.77915	20.2105	5.02664	96.4026	1105.48	0.34645	946.084	10.3581
0.5762	279.179	0.77871	20.2001	5.02702	96.4026	1105.7	0.34645	946.279	10.3544
0.5786	279.336	0.77952	20.2154	5.02484	96.4026	1105.69	0.34645	946.286	10.3523
0.5788	279.341	0.77953	19.2521	4.63439	93.1032	1042.29	0.30048	891.31	9.07292
0.5797	279.396	0.77976	19.0703	4.54422	92.5	1028.04	0.2904	878.353	8.74655
0.5811	279.371	0.7807	19.094	4.54464	92.5	1027.65	0.2904	877.961	8.75766
0.5827	279.472	0.78155	19.1114	4.54298	92.5	1027.44	0.2904	877.785	8.75838
0.5832	279.503	0.78185	19.0853	4.52519	92.3983	1025.32	0.28903	875.864	8.69446
0.5829	279.59	0.78197	18.7946	4.40564	91.5988	1003.27	0.27461	856.455	8.28066
0.5829	279.587	0.78177	18.3356	4.21916	90.3997	969.271	0.2527	826.419	7.6282
0.5814	279.606	0.78077	17.6923	3.9724	88.9026	924.035	0.22454	786.383	6.75522
0.5809	279.575	0.78078	17.6609	3.95127	88.8009	921.09	0.22256	783.423	6.66786
0.581	279.575	0.78043	17.6531	3.95127	88.8009	921.353	0.22256	783.644	6.665
0.5811	279.591	0.7808	17.6608	3.951	88.8009	921.212	0.22256	783.523	6.667
0.5826	279.565	0.78169	17.6819	3.95143	88.8009	920.623	0.22256	783.012	6.67491
0.5817	279.62	0.78136	17.6726	3.95052	88.8009	920.977	0.22256	783.32	6.66926
0.5817	279.521	0.78146	17.678	3.95218	88.8009	920.59	0.22256	782.979	6.67675
0.5802	279.423	0.78016	17.6518	3.9538	88.8009	920.968	0.22256	783.296	6.67345
0.579	279.25	0.77986	17.6045	3.92863	88.5974	915.97	0.21966	778.958	6.58353
0.5805	279.234	0.78075	17.6749	3.95412	88.8009	919.896	0.22251	782.116	6.65991
0.5803	279.009	0.78032	17.6356	3.93111	88.5974	914.841	0.21965	777.826	6.58148
0.581	278.945	0.78074	17.647	3.93217	88.5974	914.473	0.21965	777.482	6.58883
0.5802	278.893	0.78006	17.6333	3.93303	88.5974	914.657	0.21965	777.635	6.58719
0.5792	278.836	0.77937	17.6194	3.93397	88.5974	914.856	0.21965	777.804	6.58602
0.5781	278.763	0.77861	17.6676	3.96256	88.8009	919.206	0.22236	781.392	6.66305
0.5782	278.776	0.77877	17.6256	3.93566	88.5974	914.573	0.21946	777.537	6.5805
0.5782	278.662	0.77867	17.6811	3.9648	88.8009	919.185	0.22251	781.357	6.66861
0.578	278.657	0.77866	17.6345	3.93824	88.5974	914.579	0.21962	777.532	6.58736
0.5767	278.685	0.77789	17.6163	3.93777	88.5974	915.186	0.21962	778.044	6.58057
0.5751	278.688	0.77685	17.8416	4.03679	89.3023	930.911	0.22933	791.466	6.88469
0.5752	278.691	0.7767	18.7099	4.38182	91.4971	993.722	0.2685	846.687	8.06337
0.5763	278.874	0.77765	18.8599	4.44841	91.8968	1005.23	0.27634	857.369	8.32712
0.5773	278.832	0.77814	18.9022	4.46605	91.9985	1008.01	0.27846	859.887	8.39532
0.5783	278.988	0.77873	18.938	4.47888	92.1003	1011.13	0.28039	862.692	8.44962
0.5781	278.977	0.77831	18.9281	4.47907	92.1003	1011.31	0.28039	862.857	8.44582
0.5785	279.004	0.77845	18.9305	4.47862	92.1003	1011.33	0.28039	862.879	8.44498
0.579	279.035	0.77874	18.9922	4.50615	92.2965	1015.95	0.28354	866.9	8.54062
0.5804	279.12	0.77957	19.0095	4.50478	92.2965	1015.62	0.28354	866.639	8.54209
0.5804	279.12	0.77927	19.0021	4.50477	92.2965	1015.81	0.28354	866.798	8.53864
0.5807	279.136	0.77894	18.9935	4.50452	92.2965	1016.08	0.28354	867.037	8.53358
0.5804	279.011	0.77876	18.9934	4.50654	92.2965	1015.76	0.28354	866.746	8.54003
0.5807	278.918	0.77904	18.9714	4.48445	92.1003	1013.07	0.28163	864.652	8.48607
0.5811	278.943	0.77897	19.0094	4.51125	92.2965	1017.45	0.28455	868.351	8.56916
0.5819	278.886	0.77914	19.0155	4.51218	92.2965	1017.04	0.28455	868.006	8.57334
0.5821	278.902	0.77916	18.9505	4.47318	91.9985	1012.03	0.28078	863.91	8.4607
0.5813	278.964	0.77828	18.669	4.37575	91.3009	996.291	0.26965	850.265	8.13908
0.5805	279.023	0.7772	18.6277	4.37038	91.3009	995.414	0.26861	849.305	8.10134
0.58	279.1	0.7766	18.6107	4.36917	91.3009	996.102	0.26861	849.913	8.091
0.5786	279.013	0.77496	18.5975	4.3813	91.4026	996.347	0.26873	849.959	8.10453
0.5778	278.852	0.77379	18.6579	4.41069	91.5988	999.844	0.27114	852.878	8.17773
0.575	278.684	0.77185	18.6167	4.41336	91.5988	1000.4	0.27114	853.356	8.17106
0.5725	278.532	0.76959	18.5859	4.41735	91.5988	999.714	0.27023	852.772	8.16307
0.5714	278.364	0.76826	18.6409	4.45082	91.8023	1004.68	0.27329	857.077	8.25787
0.57	278.175	0.76685	18.6131	4.45385	91.8023	1004.82	0.27329	857.204	8.25608
0.567	278.101	0.76463	18.5772	4.45707	91.8023	1004.91	0.27264	857.339	8.24941
0.5654	278.005	0.76233	18.5244	4.45861	91.8023	1006.1	0.27264	858.344	8.23259
0.5647	277.749	0.76144	18.5297	4.46546	91.8023	1005.32	0.27229	857.71	8.24727
0.5637	277.691	0.75998	18.4961	4.46639	91.8023	1006.05	0.27229	858.326	8.23629
0.5626	277.627	0.75906	18.4759	4.46742	91.8023	1006.45	0.27229	858.676	8.23189
0.5633	277.563	0.75886	19.0504	4.70765	93.5974	1046.66	0.29903	893.813	9.01732
0.5654	277.581	0.75945	19.473	4.89631	95.1017	1079.47	0.32173	922.88	9.66833
0.5662	277.522	0.7599	19.5639	4.93756	95.3997	1085.32	0.32643	928.242	9.82054
0.5669	277.564	0.76	19.7854	5.03701	96.3009	1100.81	0.33784	941.726	10.1471
0.5676	277.496	0.7602	19.815	5.04905	96.4026	1103.01	0.33956	943.759	10.1935
0.5679	277.517	0.76027	19.2301	4.79881	94.0988	1064.99	0.31156	911.208	9.41819
0.5691	277.589	0.76066	19.1787	4.76712	93.9026	1060.3	0.30817	906.781	9.30019
0.5699	277.527	0.76091	19.1874	4.76795	93.9026	1060.01	0.30817	906.505	9.30558
0.5719	277.645	0.76265	19.2271	4.76637	93.9026	1059.19	0.30817	905.819	9.31769
0.5725	277.783	0.7631	19.2424	4.7724	93.9971	1061.01	0.30945	907.22	9.32875
0.5724	277.781	0.76294	19.2385	4.77243	93.9971	1061.08	0.30945	907.294	9.32699
0.5729	277.815	0.76313	19.2421	4.77197	93.9971	1061.07	0.30945	907.288	9.32675
0.573	277.931	0.76308	19.2175	4.75694	93.9026	1058.97	0.30784	905.485	9.27768
0.5736	277.963	0.76353	19.2389	4.76581	93.9971	1059.97	0.30878	906.225	9.30154
0.5735	277.952	0.76417	19.2554	4.76595	93.9971	1059.45	0.30878	905.766	9.31006
0.571	277.909	0.76303	19.2283	4.76653	93.9971	1060.07	0.30878	906.303	9.30231
0.5675	277.809	0.76044	19.1964	4.77813	94.0988	1060.91	0.30871	906.949	9.30869
0.565	277.662	0.75843	19.6496	4.99018	95.9012	1094.53	0.33214	936.084	9.96645
0.5621	277.391	0.75522	19.7737	5.08737	96.8968	1109.97	0.34218	949.76	10.2647
0.5589	277.202	0.75265	19.7201	5.09112	96.8968	1110.08	0.34154	950.016	10.2577
0.5553	276.886	0.749	19.6438	5.0958	96.8968	1110.1	0.34043	950.058	10.2349
0.5519	276.684	0.74617	19.5827	5.09937	96.8968	1110.16	0.33949	950.14	10.217
0.5487	276.5	0.74307	19.5136	5.10216	96.8968	1110.08	0.33834	950.087	10.192
0.546	276.354	0.74056	19.4569	5.10466	96.8968	1110.05	0.33741	950.067	10.172
0.5419	276.223	0.73712	19.3657	5.09923	96.8023	1108.89	0.33528	949.119	10.1199
0.5389	276.056	0.73439	19.3001	5.10178	96.8023	1108.69	0.33417	948.911	10.0948
0.5352	275.844	0.73093	19.2212	5.10404	96.8023	1108.22	0.33269	948.482	10.0616
0.5303	275.576	0.72641	19.0978	5.0918	96.5988	1105.48	0.32926	946.176	9.97616
0.5255	275.42	0.72226	18.991	5.09386	96.5988	1105.14	0.32742	945.811	9.93146
0.5199	275.107	0.71777	18.8889	5.09708	96.5988	1104.32	0.32545	945.055	9.88914
0.5159	274.783	0.71317	18.7767	5.09336	96.4971	1102.53	0.32276	943.509	9.82373
0.5118	274.355	0.70978	18.7077	5.09903	96.4971	1101.73	0.32143	942.744	9.79952
0.5095	274.025	0.70727	18.6518	5.09669	96.4026	1100.09	0.31977	941.331	9.76401
0.5083	273.755	0.70661	18.6435	5.10351	96.4971	1099.53	0.31977	940.788	9.78155
0.5092	273.592	0.70704	18.6755	5.11024	96.4971	1100.42	0.32062	941.518	9.79767
0.5114	273.593	0.70996	18.7582	5.11241	96.4971	1100.72	0.32204	941.825	9.84198
0.5158	273.725	0.71471	18.8783	5.11284	96.4971	1101.4	0.3243	942.473	9.90279
0.5199	273.948	0.71908	18.9723	5.10389	96.4026	1101.07	0.32559	942.309	9.93344
0.5237	274.261	0.7242	19.0946	5.10783	96.4971	1102.89	0.32852	943.857	10.0069
0.5266	274.529	0.72938	19.2172	5.1046	96.4971	1103.42	0.33074	944.375	10.0651
0.5293	274.775	0.73286	19.2945	5.10096	96.4971	1103.88	0.33221	944.806	10.098
0.5324	275.051	0.73696	19.3958	5.10514	96.5988	1105.51	0.33468	946.186	10.1586
0.5348	275.294	0.74005	19.4658	5.10149	96.5988	1105.88	0.33592	946.548	10.1869
0.5363	275.375	0.74229	19.5193	5.09993	96.5988	1106	0.33689	946.656	10.2097
0.5352	275.422	0.74191	19.5075	5.09953	96.5988	1106.38	0.33689	946.987	10.2049
0.5342	275.476	0.74157	19.4969	5.09908	96.5988	1106.81	0.33689	947.364	10.2006
0.5312	275.409	0.73933	19.4405	5.09678	96.5988	1105.75	0.33546	946.431	10.1705
0.5282	275.242	0.73643	19.3937	5.11301	96.8023	1107.41	0.3357	947.704	10.1789
0.523	275.174	0.73252	19.2827	5.09766	96.5988	1104.92	0.33236	945.678	10.095
0.5214	274.982	0.73142	19.2606	5.09927	96.5988	1105.33	0.33236	946.036	10.0893
0.5213	274.976	0.73165	19.267	5.09932	96.5988	1105.16	0.33236	945.883	10.093
0.5221	274.807	0.73263	19.2987	5.10074	96.5988	1103.89	0.33236	944.78	10.1103
0.5247	274.838	0.7352	19.3654	5.09559	96.4971	1102.36	0.33236	943.489	10.1218
0.5267	274.951	0.73806	19.4212	5.09732	96.4971	1103.82	0.33425	944.701	10.1573
0.5288	275.182	0.74166	19.5003	5.09461	96.4971	1104.18	0.3357	945.052	10.1964
0.5337	275.339	0.74665	19.631	5.10099	96.5988	1105.7	0.33869	946.337	10.2727
0.5368	275.618	0.75054	19.7207	5.09725	96.5988	1106.23	0.34032	946.854	10.3117
0.5382	275.911	0.75344	19.8018	5.1086	96.8023	1109.05	0.34312	949.229	10.3808
0.5396	276.201	0.75616	19.8631	5.10461	96.8023	1109.65	0.34424	949.839	10.407
0.5387	276.365	0.75617	19.8574	5.10323	96.8023	1110.09	0.34424	950.233	10.4035
0.5377	276.407	0.75553	19.8391	5.10287	96.8023	1110.7	0.34424	950.771	10.3953
0.5352	276.487	0.75341	19.7759	5.09877	96.8023	1110.12	0.34289	950.292	10.3625
0.5314	276.38	0.75002	19.691	5.09887	96.8023	1109.75	0.34134	949.921	10.3214
0.5283	276.208	0.74644	19.6067	5.10017	96.8023	1109.19	0.3397	949.397	10.2804
0.5255	275.94	0.74353	19.5456	5.10334	96.8023	1108.57	0.33845	948.813	10.2537
0.5232	275.711	0.74089	19.4693	5.09113	96.5988	1105.9	0.33579	946.562	10.188
0.5201	275.438	0.73843	19.4133	5.09472	96.5988	1105.33	0.33478	945.991	10.1677
0.5192	275.282	0.7372	19.3866	5.09603	96.5988	1105.83	0.33478	946.417	10.1575
0.5196	275.199	0.73683	19.3797	5.09672	96.5988	1105.89	0.33478	946.46	10.1541
0.5197	274.994	0.73688	19.3883	5.09845	96.5988	1105.24	0.33478	945.871	10.161
0.5206	275.046	0.73753	19.4035	5.09801	96.5988	1104.89	0.33478	945.57	10.1666
0.5218	275.11	0.73872	19.4326	5.09747	96.5988	1104.16	0.33478	944.947	10.1787
0.5249	275.175	0.73945	19.4493	5.09203	96.4971	1104.15	0.33478	944.98	10.1622
0.5256	275.208	0.73913	19.4399	5.09176	96.4971	1104.49	0.33478	945.279	10.1553
0.5265	275.259	0.73844	19.4024	5.08332	96.4026	1102.8	0.3333	943.861	10.122
0.5263	275.253	0.73766	17.3071	4.18776	89.3968	946.61	0.23184	807.543	7.20836
0.5249	275.273	0.73607	15.8302	3.59093	85.1017	841.554	0.17225	714.529	5.19116
0.5229	275.278	0.734	15.7298	3.55375	84.8983	838.361	0.16932	710.826	5.02418
0.5218	275.208	0.73315	15.7136	3.55465	84.8983	838.769	0.16932	711.191	5.02316
0.5211	275.071	0.73289	15.712	3.55641	84.8983	838.514	0.16932	710.963	5.02861
0.52	275.016	0.73195	15.6935	3.55712	84.8983	838.836	0.16932	711.233	5.02578
0.5179	274.893	0.73032	15.6524	3.54733	84.7965	835.97	0.16767	708.696	4.97854
0.5175	274.773	0.72993	15.6474	3.54887	84.7965	835.879	0.16767	708.601	4.98199
0.5172	274.641	0.72949	15.6418	3.55056	84.7965	835.719	0.16767	708.453	4.98534
0.5162	274.595	0.7288	15.6283	3.55116	84.7965	835.945	0.16767	708.643	4.98412
0.5154	274.549	0.72821	15.617	3.55175	84.7965	836.126	0.16767	708.795	4.98332
0.5155	274.561	0.72835	15.6197	3.5516	84.7965	836.094	0.16767	708.77	4.98365
0.5138	274.463	0.72713	15.5962	3.55285	84.7965	836.447	0.16767	709.063	4.98203
0.5147	274.512	0.72758	15.5714	3.53088	84.6003	831.802	0.16532	705.047	4.91064
0.5128	274.412	0.72739	15.6075	3.55253	84.7965	835.525	0.16737	708.063	4.96898
0.5087	274.301	0.72613	15.5555	3.53296	84.6003	830.887	0.16488	704.112	4.90537
0.5052	274.217	0.72479	15.5293	3.53404	84.6003	831.419	0.16488	704.538	4.90532
0.5025	274.078	0.72338	15.503	3.53582	84.6003	831.765	0.16488	704.832	4.90583
0.5043	273.953	0.72369	19.0856	5.04137	96.3009	1095.36	0.32242	934.874	9.71455
0.5065	273.964	0.72476	19.4321	5.34317	99.7965	1163.45	0.36398	996.381	10.8233
0.5103	273.963	0.72616	19.5154	5.47584	100.501	1210.94	0.39039	1039.37	11.3621
0.5145	274.185	0.72776	19.5507	5.47268	100.4	1209.75	0.39039	1038.66	11.3656
0.5179	274.266	0.72937	19.491	5.31884	98.9026	1158.4	0.36346	993.638	10.8649
0.5183	274.498	0.72957	18.2621	4.68425	92.6017	1033.78	0.28372	884.513	8.78021
0.5194	274.659	0.73022	18.2457	4.64709	92.5	1029.46	0.28054	879.606	8.62224
0.5223	274.921	0.73226	18.2879	4.6432	92.5	1029.07	0.28054	879.289	8.6274
0.5235	274.99	0.73306	18.3056	4.64219	92.5	1028.73	0.28054	878.99	8.631
0.5245	275.252	0.73366	18.2905	4.63363	92.5	1028.96	0.28054	879.09	8.60213
0.5257	275.321	0.73418	18.3011	4.6326	92.5	1028.87	0.28054	879.018	8.6024
0.5282	275.459	0.73546	18.3285	4.63057	92.5	1028.46	0.28054	878.672	8.60572
0.5298	275.543	0.73639	18.3325	4.62567	92.5	1028.26	0.28074	878.407	8.5933
0.5319	275.663	0.73767	18.3604	4.62391	92.5	1027.79	0.28074	878.011	8.59826
0.5334	275.633	0.73835	18.3784	4.62434	92.5	1027.2	0.28074	877.49	8.60535
0.5339	275.662	0.73832	18.3767	4.62392	92.5	1027.3	0.28074	877.577	8.60257
0.535	275.727	0.7388	18.3865	4.62296	92.5	1027.2	0.28074	877.497	8.60277
0.5356	275.761	0.73883	18.386	4.62246	92.5	1027.29	0.28074	877.583	8.60015
0.5362	275.795	0.73885	18.3854	4.62196	92.5	1027.4	0.28074	877.677	8.59756
0.5368	275.829	0.73888	18.3849	4.62146	92.5	1027.5	0.28074	877.771	8.59497
0.538	275.893	0.7396	18.0656	4.48095	91.4971	1004.49	0.26613	857.666	8.15223
0.5369	275.835	0.73893	16.2747	3.75655	86.4971	873.142	0.18906	742.606	5.76834
0.5351	275.952	0.73808	16.0478	3.64941	85.7994	856.028	0.17916	726.483	5.3647
0.5347	275.919	0.73787	15.9887	3.62371	85.6032	851.762	0.17675	722.529	5.26445
0.5344	275.91	0.73781	15.9877	3.62384	85.6032	851.851	0.17675	722.594	5.26506
0.5355	275.967	0.73849	16.5134	3.81397	87.2965	883.775	0.19465	749.822	5.84409
0.5366	275.927	0.73897	17.7025	4.29339	90.5015	969.75	0.24468	825.389	7.42836
0.5374	276.069	0.73987	18.0239	4.43858	91.4026	994.09	0.26029	847.421	7.93824
0.5368	276.148	0.73994	18.2476	4.54192	92.1003	1012.43	0.27181	863.708	8.28846
0.538	276.212	0.74067	18.3167	4.57067	92.2965	1017.95	0.27544	868.771	8.40194
0.5414	276.406	0.74295	18.3835	4.58194	92.3983	1020.74	0.27769	871.278	8.46332
0.5439	276.442	0.74429	18.4407	4.59512	92.5	1023.24	0.27974	873.505	8.52097
0.546	276.565	0.74532	18.4866	4.60646	92.6017	1025.76	0.28154	875.753	8.56937
0.5465	276.593	0.74559	18.5402	4.63058	92.798	1029.68	0.28426	879.145	8.64852
0.5482	276.684	0.74641	18.5576	4.62926	92.798	1029.35	0.28426	878.878	8.65011
0.5483	276.799	0.74665	18.5599	4.62757	92.798	1029.57	0.28426	879.079	8.64644
0.5488	276.823	0.74702	18.5952	4.64036	92.8997	1032.36	0.28613	881.566	8.69692
0.5491	276.954	0.74728	18.5973	4.63845	92.8997	1032.59	0.28613	881.784	8.69211
0.5485	277.018	0.74686	18.5846	4.6375	92.8997	1033.11	0.28613	882.241	8.68452
0.55	277.104	0.74797	18.6093	4.63624	92.8997	1032.67	0.28613	881.869	8.69035
0.5494	277.181	0.74862	18.6229	4.63511	92.8997	1032.47	0.28613	881.706	8.69466
0.5492	277.275	0.74851	18.6296	4.64554	93.0015	1035.19	0.2877	884.11	8.73509
0.549	277.366	0.74879	18.6559	4.65678	93.1032	1037.52	0.28921	886.176	8.77755
0.5488	277.358	0.74829	18.6924	4.68124	93.2994	1041.22	0.29163	889.359	8.84878
0.5487	277.35	0.74746	18.6718	4.68135	93.2994	1041.7	0.29163	889.79	8.83917
0.551	277.269	0.74792	18.7037	4.68427	93.2994	1041.84	0.29197	890.011	8.8561
0.5516	277.314	0.74796	18.6635	4.66116	93.1032	1039.23	0.28987	887.906	8.79223
0.5528	277.373	0.74861	18.6778	4.6603	93.1032	1039.06	0.28987	887.766	8.79499
0.5538	277.331	0.74955	18.7026	4.66091	93.1032	1038.26	0.28987	887.065	8.80682
0.5531	277.294	0.74936	18.6992	4.66146	93.1032	1038.23	0.28987	887.031	8.80778
0.5544	277.366	0.74988	18.9592	4.77855	94.0988	1057.54	0.30328	903.56	9.17129
0.5553	277.418	0.75037	19.7542	5.13277	97.6017	1118.55	0.34564	956.738	10.3369
0.558	277.578	0.75206	19.8408	5.16475	97.8997	1123.54	0.35003	961.618	10.4854
0.559	277.63	0.75251	19.8747	5.18421	98.1032	1127.16	0.35266	964.775	10.5558
0.56	277.689	0.75277	19.9016	5.19587	98.2994	1129.97	0.3545	967.276	10.602
0.5623	277.714	0.75386	19.9293	5.19578	98.2994	1129.16	0.3545	966.599	10.6125
0.5637	277.804	0.75444	19.9415	5.19548	98.2994	1128.92	0.3545	966.399	10.6169
0.5656	277.909	0.75541	19.9695	5.19699	98.2994	1131.24	0.35613	968.527	10.6411
0.5674	277.91	0.75613	19.9885	5.19699	98.2994	1130.66	0.35613	968.041	10.6478
0.5686	278.09	0.7573	20.0139	5.19667	98.2994	1132.21	0.35732	969.472	10.6672
0.5713	278.249	0.76002	20.0852	5.20634	98.5029	1135.13	0.36007	971.954	10.7288
0.5751	278.473	0.76429	20.1925	5.20629	98.5029	1136.12	0.36231	972.932	10.7882
0.5778	278.742	0.76786	20.2757	5.20493	98.5029	1137.05	0.36417	973.813	10.8332
0.5797	278.968	0.77027	20.3295	5.20272	98.5029	1137.58	0.36534	974.313	10.8589
0.5802	279.099	0.77187	20.3669	5.20228	98.5029	1136.66	0.36534	973.525	10.879
0.5797	279.289	0.77168	20.3548	5.20164	98.5029	1137.26	0.36534	974.056	10.8746
0.5772	279.351	0.77022	20.314	5.20144	98.5029	1138.52	0.36534	975.151	10.8577
0.5739	279.37	0.7679	20.2522	5.20318	98.5974	1140.28	0.36534	976.646	10.8376
0.5701	279.135	0.76391	20.1605	5.19984	98.5974	1138.27	0.36268	974.89	10.7798
0.567	278.952	0.76065	20.0779	5.19684	98.5029	1136.8	0.36049	973.589	10.7273
0.5636	278.648	0.75695	19.9918	5.19806	98.5029	1135.75	0.35858	972.601	10.6817
0.56	278.332	0.75346	19.9136	5.19979	98.5029	1134.79	0.35683	971.712	10.6427
0.5564	278.008	0.7497	19.8292	5.20165	98.5029	1133.92	0.35502	970.918	10.6015
0.5535	277.63	0.74665	19.7619	5.20032	98.4012	1132.21	0.3531	969.435	10.5611
0.5524	277.351	0.74556	19.7431	5.2032	98.5029	1132.34	0.3531	969.51	10.5585
0.5529	277.274	0.74613	19.7609	5.20152	98.4012	1131.8	0.3531	969.051	10.5595
0.5537	277.213	0.74715	19.7901	5.20172	98.4012	1130.84	0.3531	968.223	10.5733
0.5553	277.196	0.74978	19.86	5.20781	98.4012	1131.82	0.35482	969.031	10.6208
0.5582	277.481	0.75394	19.9595	5.20862	98.4012	1132.98	0.35699	970.125	10.681
0.56	277.584	0.7578	20.0605	5.21431	98.5029	1134.9	0.35976	971.796	10.7513
0.5636	278.008	0.76409	20.2094	5.21479	98.5029	1136.84	0.36318	973.591	10.8398
0.5683	278.29	0.77038	20.3597	5.20906	98.4012	1136.87	0.36577	973.767	10.9086
0.5753	278.596	0.77777	20.5386	5.20719	98.4012	1137.46	0.36916	974.312	10.9939
0.5774	278.931	0.78175	20.6168	5.19465	98.2994	1136.75	0.37008	973.768	11.0097
0.5793	279.155	0.78369	20.6627	5.1964	98.4012	1137.27	0.37115	974.13	11.0334
0.5779	279.292	0.78378	20.6598	5.19518	98.4012	1137.58	0.37115	974.412	11.0323
0.5754	279.356	0.78169	20.6023	5.19869	98.5029	1139.03	0.37115	975.626	11.021
0.5723	279.166	0.77794	20.5208	5.19596	98.5029	1137.49	0.36879	974.244	10.9616
0.5667	278.936	0.77187	20.3724	5.19526	98.5029	1136.48	0.36571	973.279	10.8798
0.5603	278.55	0.76442	20.1853	5.19607	98.4012	1134.09	0.36129	971.111	10.7818
0.553	278.239	0.75727	20.0175	5.19851	98.5029	1134.1	0.35844	971.056	10.705
0.5455	277.918	0.74856	19.8012	5.20446	98.5029	1133.43	0.35437	970.412	10.611
0.5393	277.451	0.74213	19.6556	5.2042	98.5029	1132.38	0.35141	969.532	10.5372
0.5352	276.908	0.73707	19.5452	5.20795	98.5029	1131.25	0.34912	968.503	10.4833
0.5312	276.47	0.73288	19.4541	5.21174	98.5029	1130.38	0.34724	967.719	10.4429
0.5291	276.035	0.73075	19.4163	5.21748	98.5029	1130.08	0.34657	967.427	10.4339
0.5309	275.821	0.73215	19.4612	5.21626	98.4012	1128.54	0.34657	966.109	10.4462
0.5343	275.797	0.73478	19.5289	5.22166	98.4012	1130.1	0.34861	967.474	10.4954
0.5378	275.887	0.73824	19.6171	5.22449	98.4012	1131.48	0.35085	968.739	10.5521
0.5442	276.243	0.74455	19.7652	5.22113	98.2994	1132.26	0.3537	969.575	10.6259
0.5497	276.563	0.75015	19.8982	5.21936	98.2994	1133.19	0.35645	970.449	10.693
0.5514	277.084	0.75363	19.971	5.219	98.4012	1135.16	0.35857	972.184	10.739
0.5566	277.487	0.75857	20.0841	5.21629	98.4012	1136.05	0.36084	973.01	10.7913
0.5606	277.935	0.7619	20.1559	5.2163	98.5029	1137.69	0.3628	974.434	10.8295
0.5635	278.321	0.76374	20.1885	5.21208	98.5029	1138.34	0.36355	975.037	10.8377
0.5635	278.527	0.76364	20.1783	5.20943	98.4012	1138.99	0.36355	975.668	10.8262
0.566	278.783	0.76386	20.1585	5.1952	98.2994	1136.91	0.36205	973.938	10.7857
0.5656	278.765	0.76264	20.1211	5.1913	98.2994	1135.46	0.36069	972.575	10.7505
0.565	278.729	0.76061	20.067	5.18982	98.2994	1134.69	0.35937	971.819	10.7117
0.5632	278.623	0.75762	19.9936	5.18952	98.2994	1133.96	0.35774	971.122	10.6678
0.5603	278.35	0.75333	19.8747	5.17603	98.1032	1130.97	0.35412	968.564	10.5722
0.5584	278.123	0.75002	19.7924	5.17918	98.1032	1130.27	0.35252	967.849	10.5325
0.5561	277.879	0.7466	19.716	5.18166	98.1032	1129.44	0.35087	967.074	10.4946
0.5553	277.631	0.74422	19.668	5.18524	98.1032	1128.89	0.34984	966.559	10.4718
0.5541	277.242	0.74191	19.6198	5.18239	98.0015	1127.04	0.34817	964.964	10.4345
0.5542	277.027	0.7408	19.5981	5.18428	98.0015	1127.29	0.34817	965.165	10.4258
0.5559	276.915	0.74085	19.5972	5.17958	97.8997	1125.44	0.34709	963.582	10.4075
0.5581	276.933	0.74214	19.6308	5.17943	97.8997	1124.51	0.34709	962.765	10.4211
0.5625	276.991	0.74505	19.7108	5.19008	98.0015	1126.81	0.34981	964.703	10.4814
0.5647	277.112	0.74675	19.7636	5.19483	98.1032	1128.08	0.35132	965.828	10.5192
0.5685	277.343	0.74926	18.4266	4.58042	92.2965	1026.2	0.28149	877.595	8.58178
0.5698	277.631	0.75117	17.0796	3.98536	88.5974	919.603	0.21627	783.202	6.58824
0.5736	277.749	0.75421	17.0726	3.93598	88.4012	913.117	0.21271	776.554	6.40709
0.5764	278.024	0.75719	17.1195	3.92784	88.4012	912.317	0.21274	775.725	6.39253
0.5775	278.194	0.7596	17.1869	3.93557	88.5029	913.631	0.21413	776.72	6.42637
0.579	278.503	0.76176	17.2444	3.94094	88.5974	915.028	0.21526	777.866	6.45352
0.5803	278.794	0.76311	17.1025	3.87673	88.1032	905.336	0.20936	769.598	6.26289
0.5793	278.839	0.76283	16.9338	3.81597	87.6017	895.112	0.20321	760.705	6.06425
0.579	278.93	0.76346	16.9448	3.81477	87.6017	895.257	0.20321	760.807	6.06554
0.5785	279.006	0.76347	16.9427	3.81376	87.6017	895.483	0.20321	761.007	6.06212
0.578	279.075	0.76338	16.9386	3.81284	87.6017	895.751	0.20321	761.244	6.0583
0.5799	279.2	0.76508	16.9281	3.79624	87.5	892.848	0.20196	758.678	6.01245
0.5791	279.14	0.76491	16.9423	3.80524	87.6017	893.703	0.2027	759.23	6.03107
0.5785	279.214	0.76476	16.9367	3.80426	87.6017	893.986	0.2027	759.477	6.02654
0.5777	279.165	0.7646	16.9141	3.79286	87.5	891.183	0.2012	757.041	5.98552
0.577	279.232	0.76439	16.8758	3.77952	87.3983	888.983	0.1998	755.114	5.93958
0.5763	279.185	0.76499	19.1405	4.67677	93.8009	1048.68	0.29952	894.525	8.91367
0.5735	279.127	0.76267	19.5109	4.89802	95.3997	1084.49	0.32399	927.146	9.68703
0.5712	278.985	0.75977	20.0975	5.22919	99.3023	1146.22	0.36503	981.163	10.7825
0.5671	278.745	0.75507	20.0254	5.30372	100	1167.12	0.3751	999.991	11.0127
0.5634	278.525	0.75132	19.9417	5.31302	100.102	1169.65	0.37508	1002.38	11.0059
0.561	278.275	0.74754	19.8645	5.3394	100.298	1177	0.37751	1008.86	11.0509
0.5577	278.086	0.74338	19.7667	5.34358	100.298	1178.83	0.37676	1010.61	11.0224
0.5565	278.014	0.74166	19.7184	5.33859	100.102	1178.14	0.37552	1010.23	10.9957
0.5544	277.892	0.73887	19.6472	5.33982	100.102	1178.2	0.37433	1010.28	10.9654
0.5508	277.686	0.73549	19.5658	5.34166	100.102	1178.09	0.37285	1010.17	10.9291
0.5505	277.454	0.73292	19.4028	5.22368	98.2994	1140.21	0.35115	977.329	10.5013
0.5501	277.219	0.73079	18.7066	4.90476	94.8983	1081.2	0.31106	925.654	9.43291
0.5488	277.041	0.72867	18.5969	4.86507	94.6003	1075.31	0.30609	920.068	9.26605
0.5493	276.965	0.72807	18.5651	4.8518	94.4985	1072.64	0.30422	917.66	9.20923
0.5494	276.866	0.72726	17.9318	4.58024	92.2965	1025.27	0.27321	876.282	8.33597
0.5489	276.838	0.727	16.3921	3.92023	88.0015	905.113	0.20229	770.509	6.1861
0.5504	276.813	0.72817	16.3107	3.8536	87.6017	895.407	0.19676	760.953	5.93764
0.5514	276.764	0.72928	16.3369	3.85427	87.6017	894.82	0.19676	760.421	5.94884
0.553	276.86	0.73166	16.364	3.83962	87.5	893.279	0.19637	759.023	5.91303
0.5552	276.982	0.7338	16.4082	3.83798	87.5	892.443	0.19637	758.314	5.92224
0.5587	277.296	0.73724	16.4765	3.84116	87.6017	894.652	0.19816	760.089	5.9494
0.5612	277.439	0.74034	16.5416	3.83924	87.6017	893.275	0.19816	758.932	5.96489
0.5648	277.863	0.74427	16.5968	3.83068	87.6017	894.307	0.19915	759.78	5.96276
0.5674	278.022	0.74698	16.6868	3.84751	87.798	897.306	0.20155	762.244	6.02848
0.5682	278.286	0.74958	16.7603	3.85421	87.8997	898.857	0.20288	763.565	6.06564
0.5687	278.412	0.75124	16.7935	3.85251	87.8997	898.258	0.20288	763.059	6.07205
0.569	278.431	0.75279	17.8062	4.23426	90.5015	966.724	0.24383	822.789	7.32688
0.5705	278.525	0.75521	18.2062	4.3925	91.4971	994.665	0.26204	847.856	7.8973
0.572	278.509	0.75745	18.2612	4.39798	91.4971	995.012	0.26322	848.397	7.94686
0.574	278.626	0.76008	18.4179	4.4417	91.8023	1003.36	0.26924	855.788	8.12466
0.5759	278.851	0.76276	18.4944	4.45248	91.8968	1006.1	0.27155	858.267	8.19058
0.5772	278.928	0.76441	17.6627	4.10546	89.6003	945.888	0.23388	805.939	7.08494
0.5773	279.043	0.76527	17.6747	4.09224	89.6003	945.001	0.23315	804.618	7.02571
0.5761	279.184	0.76457	17.8348	4.1602	90.1017	955.512	0.23971	813.448	7.21468
0.5768	279.215	0.76528	17.9351	4.1925	90.298	960.955	0.24334	818.262	7.3262
0.5768	279.222	0.76508	17.9302	4.19237	90.298	960.982	0.24334	818.301	7.32337
0.5768	279.214	0.76558	17.9422	4.19251	90.298	960.655	0.24334	818.018	7.32879
0.576	279.173	0.76521	17.935	4.19325	90.298	960.716	0.24334	818.066	7.32906
0.5759	279.269	0.76555	17.9717	4.20838	90.3997	963.725	0.24514	820.701	7.38349
0.574	279.267	0.76516	17.9422	4.19516	90.298	962.063	0.24379	819.404	7.34771
0.5722	279.155	0.76422	18.001	4.23058	90.5015	967.823	0.24729	824.387	7.45597
0.5708	279.075	0.76332	17.7614	4.14182	89.8983	953.36	0.23777	812.08	7.1808
0.5698	279.011	0.76314	17.4318	4.01614	89.0988	930.997	0.22419	792.449	6.76426
0.5686	279.045	0.76305	17.4249	4.01143	89.0988	930.494	0.22374	791.779	6.73864
0.567	278.954	0.76204	17.4047	4.01298	89.0988	930.779	0.22374	792.021	6.73743
0.5643	278.899	0.76081	17.3783	4.0139	89.0988	931.32	0.22374	792.485	6.73301
0.5616	278.733	0.7589	17.3396	4.01672	89.0988	931.88	0.22374	792.948	6.72978
0.5577	278.614	0.75691	17.3176	4.01755	89.0988	929.418	0.22218	790.712	6.70632
0.5568	278.455	0.75641	17.3111	4.02025	89.0988	929.198	0.22218	790.497	6.71334
0.5555	278.281	0.7555	17.3155	4.02407	89.0988	929.025	0.2221	790.257	6.70893
0.5541	278.09	0.75423	17.2925	4.02731	89.0988	929.107	0.2221	790.312	6.7116
0.5528	278.013	0.75243	17.2537	4.02862	89.0988	929.901	0.2221	790.982	6.70198
0.5523	277.985	0.75157	17.2539	4.0299	89.0988	928.754	0.2213	789.971	6.69238
0.5523	277.877	0.75079	17.2204	4.01859	88.9971	926.54	0.21983	788.088	6.64963
0.5521	277.757	0.75019	17.2104	4.02064	88.9971	926.525	0.21983	788.06	6.65245
0.5511	277.699	0.74964	17.1997	4.02162	88.9971	926.648	0.21983	788.162	6.65249
0.5501	277.533	0.74861	17.1811	4.02446	88.9971	926.683	0.21983	788.178	6.65517
0.5497	277.513	0.74829	17.1745	4.02479	88.9971	926.811	0.21983	788.288	6.65409
0.548	277.416	0.74708	17.7933	4.27815	90.6032	970.475	0.24596	826.269	7.44934
0.5494	277.386	0.74823	18.3145	4.49303	91.9985	1008.17	0.27009	859.718	8.18522
0.5492	277.382	0.74822	18.4089	4.54498	92.2965	1017.67	0.2761	868.48	8.38192
0.551	277.386	0.74929	18.4791	4.57183	92.5	1021.84	0.27932	872.139	8.479
0.5513	277.497	0.75034	18.5317	4.58439	92.6017	1024.67	0.2813	874.7	8.53722
0.5509	277.474	0.75041	18.5859	4.61013	92.798	1028.86	0.28417	878.357	8.62335
0.5486	277.448	0.74887	18.6079	4.63665	93.0015	1033.11	0.28654	882.08	8.69667
0.5439	277.295	0.74692	18.6086	4.65386	93.1032	1035.72	0.28775	884.425	8.74198
0.4469	272.776	0.70412	18.8124	5.19946	97.798	1113.75	0.32903	952.245	10.1495
0.4444	272.658	0.70333	18.9635	5.49963	100.501	1215.61	0.38213	1043.17	11.2378
0.439	272.411	0.70126	18.9438	5.63455	100.799	1266.66	0.40848	1090.1	11.7642
0.4364	272.289	0.7	18.9015	5.62087	100.603	1260.09	0.40449	1084.7	11.7092
0.4324	272.111	0.69773	18.8462	5.62166	100.603	1261.85	0.40449	1086.16	11.684
0.4273	271.883	0.69485	18.7816	5.62921	100.603	1261.51	0.40286	1085.94	11.6762
0.4234	271.603	0.6923	18.7188	5.623	100.501	1258.05	0.39991	1082.87	11.6217
0.4217	271.419	0.69072	18.6826	5.62629	100.603	1259.14	0.39991	1083.73	11.6107
0.2982	265.541	0.6266	15.675	4.5679	90.1017	976.564	0.22597	835.267	7.69287
0.3033	265.398	0.62859	17.2893	5.84784	101.097	1326.89	0.40266	1142.86	11.6009
0.3039	265.411	0.62841	16.8494	5.13422	95	1072.66	0.28165	919.532	9.3339
0.2616	265.174	0.62944	13.9369	3.6834	84.0988	825.536	0.15076	701.948	5.19381
0.271	265.345	0.63327	16.6033	4.84847	92.8997	1029.59	0.25722	877.692	8.55669
0.2804	265.507	0.63762	16.8601	4.96848	93.5974	1048.54	0.2706	895.913	8.99642
0.288	265.834	0.64145	15.4054	4.2146	88.1032	920.574	0.20005	784.228	6.77566
0.2947	266.146	0.6452	15.3999	4.1426	87.8997	911.382	0.19564	774.933	6.53828
0.2975	266.328	0.64728	15.471	4.15573	88.0015	914.033	0.19733	777.221	6.59074
0.2991	266.486	0.6483	15.4907	4.15282	88.0015	913.82	0.19733	777.054	6.58722
0.2999	266.504	0.64869	15.5257	4.16885	88.1032	916.851	0.19902	779.704	6.63926
0.301	266.65	0.64898	15.5285	4.16613	88.1032	917.116	0.19902	779.955	6.63031
0.2994	266.698	0.64864	13.0741	3.23194	79.8983	777.506	0.12717	662.004	4.00953
0.3009	266.639	0.65108	14.712	3.75449	85.3997	847.255	0.16375	717.779	5.38183
0.3048	266.769	0.65247	15.5938	4.1402	88.1032	909.87	0.19651	772.746	6.53308
0.3056	266.794	0.6532	14.4771	3.67087	84.4985	830.923	0.1568	704.995	5.19681
0.3077	266.956	0.65395	15.8583	4.25095	88.8009	931.888	0.208	792.041	6.88666
0.311	266.964	0.65504	17.8476	5.40135	99.3023	1163.63	0.33633	995.846	10.4835
0.3161	267.132	0.65648	17.9149	5.63022	99.8983	1243.78	0.37747	1069.54	11.3396
0.3203	267.173	0.6576	17.9498	5.65596	100	1250.93	0.38197	1076.6	11.4458
0.3238	267.291	0.65888	17.9447	5.59723	99.4985	1228.95	0.37127	1057.16	11.2586
0.3282	267.445	0.66009	17.9782	5.59705	99.6003	1230.89	0.37276	1058.63	11.2603
0.3326	267.591	0.66106	18.0112	5.60799	99.7965	1238.13	0.37695	1064.95	11.2984
0.3331	267.714	0.66086	15.6382	4.14762	87.8997	910.94	0.19912	777.626	6.69288
0.3331	267.706	0.66009	15.8502	4.19996	88.5029	925.394	0.20571	787.115	6.76217
0.3367	267.731	0.66066	17.877	5.22857	97.798	1109.58	0.31192	947.926	9.90261
0.3405	267.873	0.66139	17.9512	5.38315	98.9026	1153.33	0.33457	988.07	10.4663
0.3441	267.997	0.6619	17.9711	5.43155	99.0988	1170.95	0.34342	1004.2	10.642
0.3471	268.109	0.6625	17.9945	5.46921	99.3023	1185.21	0.35063	1017.09	10.7776
0.3537	268.246	0.66416	18.0392	5.4835	99.3968	1190.7	0.35407	1022.12	10.8367
0.3575	268.491	0.66486	18.0601	5.51986	99.6003	1205.62	0.36156	1035.5	10.9669
0.3619	268.661	0.66595	18.0945	5.5603	99.7965	1221.64	0.36992	1049.97	11.1177
0.366	269.017	0.6667	18.1028	5.55875	99.7965	1221.73	0.36992	1050.18	11.1127
0.3678	269.187	0.66687	16.2909	4.41558	89.7965	964.983	0.22811	824.738	7.50206
0.3699	269.271	0.66748	16.9901	4.69635	92.1003	1016.92	0.25762	867.788	8.2953
0.3719	269.448	0.66824	17.2392	4.82989	93.1032	1039.09	0.27102	887.659	8.72589
0.3766	269.427	0.67011	17.7425	5.04275	95	1074.21	0.29424	918.335	9.38501
0.377	269.452	0.67077	17.8308	5.10219	95.6032	1083.52	0.30022	926.758	9.59118
0.3802	269.478	0.67258	17.9139	5.11398	95.7994	1085.78	0.30255	928.722	9.64181
0.3817	269.537	0.67363	17.9804	5.13845	96.0974	1090.07	0.3056	932.444	9.72866
0.3826	269.469	0.67421	18.0466	5.1645	96.4026	1094.09	0.30857	935.936	9.81462
0.3827	269.467	0.67416	18.1463	5.23566	97.5	1111.97	0.31835	951.446	10.0384
0.3871	269.548	0.6758	18.3701	5.6518	100.501	1261.75	0.3945	1085.11	11.5222
0.3888	269.609	0.67659	18.3803	5.65363	100.4	1260.45	0.39475	1085.11	11.5586
0.3899	269.76	0.67716	18.3906	5.65294	100.4	1260.27	0.39475	1084.96	11.563
0.3915	269.722	0.678	18.4147	5.65311	100.4	1259.33	0.39475	1084.14	11.5735
0.3948	269.858	0.67919	18.4426	5.64998	100.298	1258.52	0.39475	1083.5	11.5746
0.3989	269.917	0.68114	18.4821	5.63324	100.298	1254.69	0.39392	1079.93	11.5358
0.4043	270.158	0.68306	18.5258	5.63215	100.298	1253.47	0.39392	1078.88	11.5501
0.4078	270.302	0.685	18.5547	5.60157	100.102	1244.6	0.39024	1070.91	11.4644
0.4124	270.604	0.68648	18.469	5.30766	98.2994	1136.42	0.33552	974.32	10.4152
0.4149	270.709	0.68726	16.9231	4.49301	90.6032	986.421	0.24489	842.656	7.85102
0.4174	270.922	0.68769	18.4329	5.18117	97.2965	1106.57	0.31921	945.841	9.93154
0.4205	271.059	0.68863	18.4804	5.22621	97.798	1113.5	0.32409	952.817	10.1137
0.4247	271.245	0.69002	18.5148	5.23551	97.8997	1117.15	0.32641	956.086	10.1578
0.4292	271.45	0.69172	18.5507	5.2372	97.8997	1118.94	0.32786	957.697	10.1794
0.4328	271.613	0.69317	18.5883	5.24229	98.0015	1121.05	0.32944	959.561	10.2089
0.4355	271.732	0.69436	18.6384	5.2707	98.4012	1130.39	0.33468	967.78	10.3173
0.4407	271.86	0.6964	18.8187	5.55583	100.501	1235.16	0.38954	1061.16	11.3704
0.4425	272.047	0.69715	18.8151	5.55229	100.298	1233.22	0.38897	1060.34	11.386
0.4468	272.251	0.69885	18.8587	5.5591	100.4	1235.93	0.39103	1062.74	11.4258
0.4513	272.463	0.70048	18.8953	5.5558	100.298	1234.95	0.39103	1061.97	11.4301
0.4541	272.596	0.7014	18.9036	5.55068	100.298	1235.41	0.39176	1062.34	11.4233
0.4594	272.849	0.70369	18.9564	5.54959	100.298	1233.98	0.39176	1061.13	11.4441
0.4628	273.125	0.70526	18.9826	5.53991	100.298	1233.96	0.39245	1061.02	11.4256
0.4682	273.273	0.70792	19.0473	5.53132	100.298	1231.48	0.39242	1058.78	11.4223
0.4721	273.471	0.71004	19.0819	5.4817	100.102	1213.11	0.38365	1042.28	11.259
0.478	273.666	0.71336	19.1621	5.4732	100.102	1210.94	0.38397	1040.18	11.2625
0.4828	273.9	0.71575	19.2181	5.47224	100.102	1209.37	0.38397	1038.83	11.2859
0.4865	274.087	0.71775	19.26	5.46262	100.102	1208.67	0.38459	1038.1	11.272
0.4913	274.339	0.72038	19.3188	5.45339	100.102	1206.4	0.38445	1036.04	11.2664
0.4963	274.597	0.72304	19.381	5.45011	100	1204.77	0.38445	1034.69	11.2854
0.5008	274.827	0.72559	19.435	5.44161	100.102	1204.01	0.38529	1033.85	11.2811
0.5049	275.036	0.72777	19.4861	5.44078	100.102	1202.64	0.38529	1032.68	11.3031
0.51	275.313	0.73067	19.5484	5.42283	100.102	1199.02	0.38467	1029.32	11.2654
0.5143	275.648	0.73339	19.6092	5.41931	100	1197.62	0.38467	1028.17	11.2857
0.5179	275.846	0.73539	19.6489	5.41191	100.102	1197.09	0.38538	1027.55	11.2788
0.5225	276.092	0.73812	19.7103	5.40343	100.102	1195.02	0.38535	1025.67	11.2769
0.5269	276.341	0.74048	19.7645	5.40029	100	1193.7	0.38535	1024.58	11.2924
0.5299	276.615	0.74252	19.7966	5.37894	100	1188.44	0.38337	1019.76	11.2337
0.5308	276.869	0.74289	18.6899	4.75903	93.5974	1053.1	0.29818	901.341	9.13909
0.532	276.936	0.74352	18.5341	4.66076	93.0015	1037.95	0.28787	886.891	8.77967
0.5339	277.039	0.74462	18.6903	4.69982	93.4012	1043.72	0.29237	891.706	8.89932
0.5361	277.06	0.74568	18.737	4.71609	93.5029	1046.96	0.29479	894.625	8.96856
0.5367	277.094	0.746	18.7438	4.71559	93.5029	1046.78	0.29479	894.478	8.96926
0.5388	277.208	0.74721	18.7704	4.71388	93.5029	1046.34	0.29479	894.104	8.97389
0.5407	277.323	0.74832	18.3096	4.51999	91.9985	1014.88	0.27393	866.651	8.35523
0.541	277.332	0.74868	17.3249	4.09872	89.3023	937.6	0.22672	798.588	6.94497
0.541	277.339	0.74878	17.2396	4.05443	89.0988	930.966	0.22247	792.107	6.77612
0.5423	277.416	0.74967	17.3596	4.07292	89.3023	934.099	0.22485	794.641	6.8239
0.5419	277.387	0.74936	17.3532	4.07344	89.3023	934.105	0.22485	794.65	6.82324
0.5423	277.413	0.74947	17.3551	4.07298	89.3023	934.133	0.22485	794.676	6.82208
0.5421	277.401	0.74966	17.3598	4.07318	89.3023	933.979	0.22485	794.543	6.82483
0.5397	277.47	0.74828	17.2224	4.04937	89.0988	930.965	0.22213	792.024	6.75092
0.5392	277.334	0.74889	17.2407	4.05171	89.0988	930.244	0.22213	791.4	6.76633
0.5382	277.284	0.74874	17.3527	4.07585	89.3023	934.201	0.22484	794.719	6.82956
0.5351	277.222	0.74749	17.3615	4.09527	89.3968	937.742	0.22656	797.879	6.89119
0.5317	277.126	0.74599	17.4214	4.12884	89.6003	943.167	0.22957	802.645	6.99138
0.5295	277.008	0.74444	17.5201	4.17881	89.8983	951.356	0.2343	809.848	7.1439
0.5279	276.915	0.74371	17.5056	4.18045	89.8983	951.34	0.2343	809.859	7.14481
0.5262	276.825	0.74273	17.485	4.19218	89.8983	953.853	0.23523	812.199	7.18879
0.5243	276.723	0.74194	17.4697	4.19401	89.8983	953.953	0.23523	812.292	7.19059
0.524	276.595	0.7414	17.461	4.19632	89.8983	953.833	0.23523	812.178	7.19441
0.524	276.49	0.74111	18.3488	4.56953	92.3983	1020.72	0.27646	870.886	8.42201
0.5257	276.584	0.74169	19.2861	4.99694	95.7994	1094.1	0.32589	935.629	9.85217
0.5295	276.686	0.74347	19.0498	4.90899	94.8983	1080.98	0.317	924.911	9.62337
0.531	276.776	0.74436	19.0693	4.90775	94.8983	1080.89	0.317	924.803	9.62809
0.5328	276.879	0.74549	19.0949	4.90632	94.8983	1080.41	0.317	924.391	9.63417
0.5337	276.817	0.74587	19.1579	4.90924	95	1079.75	0.31738	923.609	9.6272
0.5356	276.93	0.74727	19.1898	4.90768	95	1079.11	0.31738	923.068	9.63589
0.538	277.062	0.74805	19.1603	4.89334	94.8983	1078.21	0.31672	922.283	9.59785
0.5385	277.2	0.74822	19.1894	4.90107	95	1079.65	0.31763	923.522	9.62021
0.5388	277.21	0.74799	19.1832	4.90092	95	1079.83	0.31763	923.678	9.616
0.5425	277.311	0.74978	19.2255	4.89954	95	1078.9	0.31763	922.889	9.62711
0.5415	277.363	0.74944	19.2149	4.89882	95	1079.29	0.31763	923.22	9.62171
0.5434	277.468	0.75056	19.0361	4.81513	94.3023	1066.4	0.30888	911.979	9.361
0.5461	277.625	0.75192	18.9942	4.78648	94.0988	1062.56	0.30641	908.526	9.27688
0.5471	277.683	0.75246	19.2584	4.88806	95	1079.43	0.31831	923.187	9.60961
0.549	277.683	0.7533	19.3108	4.90273	95.1017	1081.52	0.32024	925.149	9.66997
0.5478	277.72	0.75265	19.3458	4.92544	95.298	1085.27	0.32258	928.43	9.73872
0.5505	277.989	0.75363	19.3617	4.92173	95.298	1085.44	0.32258	928.627	9.73229
0.5524	277.989	0.75507	19.3986	4.92174	95.298	1084.4	0.32258	927.732	9.74756
0.554	278.075	0.75723	19.4242	4.919	95.298	1085.79	0.32419	928.928	9.76872
0.553	278.02	0.75717	19.4624	4.93254	95.3997	1087.73	0.32566	930.631	9.81346
0.5513	278.138	0.75584	19.424	4.93911	95.5015	1088.38	0.32566	931.17	9.82401
0.5497	278.039	0.75486	19.4591	4.95656	95.6032	1091.57	0.32742	934.001	9.86916
0.5478	277.931	0.75323	19.4209	4.95805	95.6032	1092.34	0.32742	934.667	9.85677
0.5463	277.852	0.75222	19.3975	4.95914	95.6032	1092.84	0.32742	935.104	9.8504
0.5455	277.806	0.75179	19.388	4.95977	95.6032	1093.01	0.32742	935.253	9.84861
0.5465	277.756	0.75292	19.4189	4.96046	95.6032	1092.02	0.32742	934.396	9.86437
0.5456	277.705	0.75243	19.4081	4.96118	95.6032	1092.16	0.32742	934.499	9.86224
0.5438	277.598	0.75185	19.3968	4.96266	95.6032	1092.22	0.32742	934.537	9.86358
0.5433	277.574	0.75119	19.3966	4.96766	95.6032	1092.07	0.32697	934.484	9.87396
0.5417	277.588	0.75033	19.3738	4.96746	95.6032	1092.75	0.32697	935.077	9.86476
0.5412	277.45	0.75045	19.3818	4.96938	95.6032	1092.2	0.32697	934.585	9.87468
0.541	277.547	0.75083	19.3883	4.96803	95.6032	1092.25	0.32697	934.637	9.87501
0.5404	277.509	0.7509	19.3914	4.96856	95.6032	1092.05	0.32697	934.466	9.87909
0.54	277.496	0.75127	19.4015	4.96874	95.6032	1091.73	0.32697	934.183	9.88551
0.5395	277.57	0.7511	19.3945	4.96772	95.6032	1092.11	0.32697	934.519	9.88027
0.5352	277.538	0.74939	19.3515	4.96816	95.6032	1093.25	0.32697	935.496	9.86753
0.5334	277.325	0.74805	19.3027	4.96188	95.5015	1090.52	0.32491	933.158	9.83577
0.5332	277.324	0.74765	19.3258	4.97151	95.6032	1091.55	0.32562	934.008	9.85779
0.5315	277.226	0.74685	19.3087	4.97288	95.6032	1091.77	0.32562	934.182	9.85557
0.5305	277.064	0.74662	19.2876	4.96626	95.5015	1090.08	0.32452	932.742	9.83586
0.5296	277.014	0.74615	19.3128	4.97759	95.6032	1091.31	0.32541	933.792	9.86469
0.5296	276.908	0.74615	19.3164	4.97906	95.6032	1090.91	0.32541	933.431	9.87017
0.5303	276.946	0.7471	19.3397	4.97853	95.6032	1090.34	0.32541	932.933	9.87953
0.53	276.933	0.74714	19.3105	4.9685	95.5015	1089.84	0.32487	932.516	9.8508
0.5293	276.995	0.74716	19.3089	4.96763	95.5015	1090.08	0.32487	932.734	9.84927
0.5284	276.945	0.74669	19.3322	4.97897	95.6032	1091.28	0.32575	933.758	9.87879
0.5279	277.027	0.74633	19.2809	4.96721	95.5015	1090.11	0.32449	932.766	9.84096
0.5266	276.958	0.74584	19.2708	4.96816	95.5015	1090.27	0.32449	932.903	9.84081
0.5247	276.846	0.74505	19.2542	4.96972	95.5015	1090.46	0.32449	933.061	9.83988
0.5252	276.874	0.74502	19.2524	4.96933	95.5015	1090.6	0.32449	933.185	9.83702
0.5194	276.878	0.74242	19.1967	4.9704	95.5015	1090.04	0.32303	932.708	9.81579
0.525	276.868	0.74589	19.2862	4.9678	95.5015	1089.3	0.32411	932.027	9.83833
0.5262	277.042	0.747	19.3088	4.96537	95.5015	1089.01	0.32411	931.776	9.84145
0.5288	277.079	0.74953	19.3631	4.96363	95.5015	1089.36	0.32534	932.068	9.86513
0.5332	277.213	0.75283	19.438	4.96086	95.5015	1089.44	0.32656	932.14	9.89049
0.5369	277.42	0.75707	19.5299	4.95641	95.5015	1089.48	0.32803	932.177	9.92374
0.5422	277.728	0.76172	19.6562	4.96133	95.6032	1091.2	0.33075	933.669	9.98852
0.5468	278.086	0.76594	19.7304	4.95537	95.6032	1091.79	0.33225	934.214	10.0179
0.5514	278.465	0.7703	19.8109	4.94791	95.6032	1092.05	0.33357	934.448	10.041
0.5524	278.838	0.77236	19.8506	4.94277	95.6032	1091.82	0.33357	934.278	10.046
0.5535	279.114	0.77328	19.8314	4.93614	95.6032	1092.65	0.33399	934.995	10.0381
0.556	279.259	0.775	19.8703	4.93414	95.6032	1091.95	0.33399	934.401	10.0481
0.554	279.245	0.77397	19.8443	4.93434	95.6032	1092.6	0.33399	934.96	10.039
0.5533	279.106	0.77337	19.834	4.93626	95.6032	1092.55	0.33399	934.912	10.04
0.5524	279.049	0.77326	19.8333	4.93703	95.6032	1092.44	0.33399	934.804	10.0434
0.5541	278.943	0.77432	19.8643	4.9303	95.5015	1092	0.33399	934.453	10.0279
0.5551	278.992	0.77398	19.8538	4.92963	95.5015	1092.4	0.33399	934.811	10.019
0.5555	279.023	0.77371	19.7895	4.91564	95.3997	1089.45	0.33187	932.229	9.97371
0.5553	279.007	0.77229	19.7306	4.90386	95.298	1087.38	0.3298	930.386	9.9145
0.557	279.005	0.77255	19.8081	4.92443	95.5015	1089.96	0.33199	932.588	9.97568
0.556	279.154	0.77068	19.7548	4.92238	95.5015	1091.73	0.33199	934.127	9.94492
0.5553	279.22	0.76999	19.7129	4.92296	95.5015	1091.07	0.33113	933.626	9.94794
0.5557	279.245	0.76931	19.7277	4.93326	95.6032	1092.53	0.33194	934.874	9.96983
0.5556	279.239	0.76895	19.7773	4.95564	95.7994	1095.84	0.3343	937.768	10.0386
0.557	279.321	0.76974	19.7947	4.95451	95.7994	1095.5	0.3343	937.488	10.0419
0.5596	279.363	0.77192	19.833	4.95386	95.7994	1096.3	0.33562	938.2	10.0677
0.5627	279.548	0.77419	19.8126	4.92905	95.6032	1093.54	0.33407	935.827	10.0128
0.5664	279.664	0.77713	19.9528	4.94625	95.7994	1095.91	0.33706	937.83	10.0916
0.5655	279.929	0.77661	17.9167	4.12519	89.7965	949.583	0.23908	809.745	7.29129
0.5539	279.666	0.7707	16.4858	3.59917	85.9012	854.496	0.18243	725.476	5.41022
0.5545	279.594	0.77134	16.645	3.63811	86.3009	865.13	0.18763	733.913	5.51366
0.5538	279.663	0.77084	16.6322	3.63723	86.3009	865.448	0.18763	734.242	5.50679
0.5536	279.644	0.77093	16.6659	3.64729	86.4026	865.988	0.18816	734.712	5.5416
0.5526	279.593	0.77047	16.6574	3.64795	86.4026	866.039	0.18816	734.747	5.54161
0.5516	279.538	0.77011	16.6513	3.64865	86.4026	866.065	0.18816	734.766	5.54267
0.5521	279.563	0.77049	16.6587	3.64833	86.4026	865.948	0.18816	734.668	5.54373
0.5521	279.457	0.77049	16.7042	3.66128	86.4971	867.824	0.18936	736.303	5.58624
0.5509	279.493	0.76981	16.6438	3.65241	86.4026	866.266	0.18822	734.997	5.55897
0.5507	279.489	0.7695	16.6372	3.65246	86.4026	866.457	0.18822	735.167	5.5572
0.5503	279.466	0.76958	16.6395	3.65276	86.4026	866.351	0.18822	735.074	5.55934
0.5495	279.409	0.76913	16.6778	3.66157	86.4971	867.473	0.18895	736.001	5.5798
0.55	279.335	0.76931	18.6023	4.39674	91.8023	1000.49	0.26891	852.279	8.06598
0.5509	279.384	0.76991	18.9293	4.56755	92.798	1029.99	0.28859	879.374	8.71224
0.5507	279.383	0.7695	18.9555	4.58665	92.8997	1033.01	0.29053	882.287	8.78363
0.5524	279.468	0.77056	19.001	4.59835	93.0015	1035.49	0.29244	884.484	8.83426
0.5538	279.556	0.77174	19.0542	4.60998	93.1032	1037.84	0.29432	886.56	8.88585
0.5563	279.599	0.77306	19.0851	4.60935	93.1032	1037.06	0.29432	885.896	8.8944
0.5574	279.66	0.77378	19.1609	4.63194	93.2994	1041.68	0.29763	889.912	8.97597
0.5605	279.743	0.77595	19.2337	4.64471	93.4012	1044.42	0.30012	892.363	9.04305
0.5611	279.881	0.7761	19.2558	4.6565	93.5029	1047.07	0.30172	894.72	9.08648
0.5632	279.998	0.77751	19.5163	4.75555	94.3023	1064.82	0.31432	910.278	9.43944
0.5645	280.079	0.77846	19.8326	4.88744	95.3997	1088.15	0.33099	930.829	9.9067
0.5656	280.141	0.77889	19.9074	4.91355	95.6032	1092.13	0.33411	934.499	10.0036
0.5656	280.257	0.7792	19.9557	4.93507	95.7994	1096.19	0.33699	938.068	10.0827
0.5674	280.364	0.78055	19.9864	4.93361	95.7994	1095.53	0.33699	937.524	10.0911
0.5689	280.456	0.78223	20.0398	4.94348	95.9012	1098.42	0.33956	940.053	10.1469
0.5703	280.535	0.78377	20.1022	4.95449	96.0029	1100.59	0.34165	941.974	10.2025
0.5702	280.635	0.78401	20.1252	4.96445	96.0974	1102.65	0.34309	943.796	10.2416
0.5709	280.678	0.78412	20.3808	5.07909	97.2965	1122.51	0.35763	961.059	10.6343
0.5709	280.678	0.78381	20.3729	5.08388	97.3983	1122	0.35763	960.638	10.6478
0.5702	280.641	0.783	20.353	5.08419	97.3983	1122.47	0.35763	961.043	10.639
0.5703	280.639	0.78326	20.4053	5.09882	97.5	1125.22	0.35938	963.563	10.6954
0.5703	280.633	0.78285	20.3672	5.09197	97.3983	1124.47	0.35864	962.944	10.671
0.5697	280.597	0.7822	20.3514	5.09226	97.3983	1124.87	0.35864	963.294	10.6644
0.571	280.571	0.78174	20.3405	5.09733	97.5	1124.77	0.35864	963.166	10.6755
0.5736	280.725	0.78306	20.3694	5.08636	97.2965	1125	0.35864	963.46	10.6458
0.5761	280.784	0.78444	20.4031	5.08588	97.2965	1124.18	0.35864	962.757	10.6581
0.5778	280.879	0.78596	20.4391	5.08509	97.2965	1123.34	0.35864	962.028	10.6727
0.5799	281.007	0.78722	20.2856	5.00805	96.4971	1111.26	0.35024	951.512	10.4236
0.5813	281.09	0.78785	19.5537	4.69707	93.9026	1058.57	0.31213	905.394	9.36185
0.5809	281.18	0.7871	19.12	4.51637	92.6017	1027.77	0.29026	877.985	8.71097
0.5803	281.136	0.78664	19.0236	4.48297	92.3983	1022.11	0.28624	872.755	8.58414
0.5815	281.113	0.78767	19.1141	4.4917	92.5	1022.48	0.28722	872.962	8.60864
0.583	281.198	0.78847	19.4446	4.62362	93.5029	1046.05	0.30343	893.623	9.07321
0.5829	281.299	0.7881	19.5768	4.67418	93.9026	1054.12	0.30902	900.845	9.24236
0.5845	281.291	0.78906	19.5733	4.67954	93.9026	1056.12	0.31053	902.722	9.28397
0.5863	281.401	0.79046	19.4833	4.64263	93.5974	1051.42	0.30724	898.679	9.18094
0.5872	281.568	0.7906	19.4809	4.64022	93.5974	1052	0.30724	899.188	9.17179
0.5878	281.608	0.79117	19.5781	4.65856	93.8009	1053.67	0.30905	900.549	9.22575
0.5889	281.67	0.79174	19.59	4.65768	93.8009	1053.44	0.30905	900.346	9.22699
0.5896	281.819	0.79247	19.603	4.6555	93.8009	1053.47	0.30905	900.388	9.22586
0.5894	281.804	0.79214	19.4945	4.63291	93.5974	1050.83	0.30684	898.122	9.1589
0.5886	281.761	0.79207	19.5899	4.65498	93.8009	1053.44	0.309	900.324	9.22127
0.5883	281.738	0.79199	19.6134	4.66963	93.9026	1055.94	0.31075	902.551	9.27558
0.5863	281.615	0.79015	19.6089	4.68554	93.9971	1058.32	0.31191	904.662	9.31398
0.5848	281.526	0.78945	19.6302	4.70043	94.0988	1060.56	0.31338	906.636	9.35964
0.5814	281.422	0.78658	19.5625	4.70195	94.0988	1062.07	0.31338	907.93	9.33656
0.5785	281.241	0.78465	19.5308	4.70914	94.0988	1061.49	0.31251	907.515	9.34782
0.5776	281.088	0.7836	20.0769	4.94769	96.0974	1101.77	0.34124	942.694	10.1501
0.5788	280.941	0.78391	20.7163	5.29975	100.4	1178.08	0.39231	1009.52	11.4069
0.5781	280.898	0.7838	20.6412	5.23961	99.3023	1157.01	0.38052	991.661	11.1997
0.5775	280.865	0.78334	20.6304	5.23972	99.3023	1157.43	0.38052	991.911	11.1953
0.5768	280.815	0.78313	20.6267	5.23989	99.3023	1157.47	0.38052	991.943	11.1944
0.5751	280.821	0.78263	20.615	5.23604	99.3023	1155.69	0.37927	990.291	11.1697
0.5749	280.698	0.78292	20.6272	5.23646	99.3023	1155.18	0.37927	989.841	11.176
0.5749	280.704	0.78363	20.6457	5.23828	99.3968	1154.58	0.37927	989.304	11.1932
0.5749	280.808	0.78516	20.6821	5.23609	99.3023	1153.75	0.37927	988.608	11.2068
0.5751	280.823	0.78579	20.6982	5.23209	99.0988	1153.43	0.37927	988.407	11.2
0.5739	280.86	0.78528	20.6902	5.23878	99.3968	1155.91	0.38062	990.44	11.2175
0.5729	280.803	0.78489	20.6822	5.23898	99.3968	1156.05	0.38062	990.577	11.2146
0.571	280.785	0.78316	20.6373	5.23985	99.3968	1156.02	0.37979	990.562	11.1982
0.5696	280.707	0.78275	20.6292	5.24012	99.3968	1156.18	0.37979	990.693	11.1961
0.5671	280.554	0.78108	20.594	5.24215	99.3968	1155.79	0.37896	990.354	11.1845
0.5658	280.477	0.78033	20.5769	5.24058	99.3023	1156.26	0.37896	990.786	11.1703
0.5645	280.403	0.77917	20.5491	5.24464	99.4985	1156.82	0.37896	991.226	11.1717
0.5614	280.326	0.77738	20.5224	5.25641	99.6003	1158.63	0.37912	992.847	11.1949
0.5587	280.163	0.77593	20.5347	5.32129	100.298	1180.32	0.39102	1011.99	11.4332
0.5582	280.137	0.77524	20.5174	5.32344	100.4	1180.58	0.39102	1012.31	11.4314
0.5558	279.996	0.77388	20.5013	5.34684	100.501	1187.94	0.3946	1018.93	11.5129
0.5541	279.892	0.77362	20.4983	5.34722	100.501	1187.84	0.3946	1018.88	11.5138
0.553	279.823	0.772	20.4578	5.34748	100.501	1188.94	0.3946	1019.82	11.4926
0.553	279.715	0.7726	20.4777	5.34578	100.4	1188.29	0.3946	1019.31	11.4954
0.5497	279.639	0.77135	20.4473	5.34815	100.501	1189	0.3946	1019.86	11.4924
0.5473	279.493	0.76991	20.4212	5.35697	100.501	1189.63	0.39426	1020.52	11.513
0.5444	279.429	0.7681	20.3756	5.35721	100.501	1190.91	0.39426	1021.62	11.4927
0.5426	279.33	0.76701	20.3502	5.35758	100.501	1191.57	0.39426	1022.2	11.4815
0.5391	279.136	0.76548	20.3208	5.36575	100.501	1191.54	0.39356	1022.27	11.5
0.5376	279.047	0.76477	20.3049	5.36608	100.501	1191.9	0.39356	1022.57	11.4935
0.5345	278.872	0.76279	20.2588	5.36674	100.501	1193.05	0.39356	1023.54	11.4727
0.533	278.794	0.76267	20.2586	5.36703	100.501	1192.98	0.39356	1023.5	11.4754
0.5312	278.681	0.7623	20.2583	5.37479	100.501	1192.97	0.39333	1023.57	11.5048
0.5289	278.555	0.76186	20.2587	5.39232	100.603	1198.76	0.39651	1028.73	11.573
0.5266	278.535	0.76113	20.24	5.39024	100.501	1199.31	0.39651	1029.28	11.559
0.5258	278.496	0.76169	20.2564	5.39039	100.501	1198.77	0.39651	1028.83	11.5701
0.5253	278.467	0.76172	20.2583	5.3905	100.501	1198.66	0.39651	1028.72	11.572
0.5257	278.38	0.76203	20.2697	5.39083	100.501	1198.18	0.39651	1028.3	11.5772
0.5279	278.497	0.7642	20.3159	5.38995	100.501	1198.6	0.3977	1028.69	11.6053
0.5297	278.606	0.76635	20.3692	5.38739	100.4	1197.15	0.3977	1027.48	11.6247
0.5335	278.821	0.7712	20.4784	5.37881	100.4	1196.81	0.39983	1027.11	11.6573
0.5373	279.028	0.77609	20.5993	5.37202	100.4	1195.13	0.40113	1025.6	11.6943
0.5376	278.945	0.77897	20.6789	5.37233	100.4	1192.53	0.40113	1023.31	11.7386
0.5389	278.798	0.78081	20.7367	5.37129	100.4	1193.14	0.40276	1023.77	11.7565
0.5404	278.785	0.78114	20.746	5.3692	100.298	1192.84	0.40276	1023.56	11.7503
0.5395	278.846	0.77902	20.6663	5.34627	100.102	1185.46	0.39745	1016.99	11.633
0.54	278.87	0.77769	20.63	5.35023	100.298	1186.58	0.39745	1017.85	11.6271
0.5421	278.991	0.77654	20.5951	5.34979	100.298	1187.82	0.39745	1018.95	11.6035
0.5387	279.218	0.77185	20.4722	5.35076	100.298	1187.55	0.39451	1018.73	11.5407
0.5389	279.33	0.76896	20.3889	5.34999	100.298	1187.82	0.393	1018.98	11.4947
0.5374	279.249	0.76575	20.3081	5.35068	100.298	1187.66	0.39137	1018.84	11.4523
0.5354	278.929	0.76199	20.2094	5.34287	100.102	1184.59	0.38816	1016.16	11.3736
0.5334	278.704	0.75854	20.1449	5.35327	100.298	1185.62	0.38728	1016.98	11.3591
0.5335	278.497	0.75721	20.1172	5.35404	100.298	1186.22	0.38728	1017.49	11.3418
0.5354	278.395	0.75735	20.1245	5.35442	100.298	1185.88	0.38728	1017.19	11.3412
0.5368	278.26	0.75761	20.1363	5.35703	100.4	1185.25	0.38728	1016.58	11.3518
0.5396	278.312	0.75912	20.1843	5.37027	100.4	1190.01	0.39049	1020.9	11.4202
0.543	278.397	0.76047	20.2173	5.36782	100.298	1189.11	0.39049	1020.19	11.4243
0.5461	278.479	0.76247	20.2572	5.3655	100.298	1189.86	0.3919	1020.85	11.4428
0.5498	278.688	0.76461	20.3065	5.36472	100.298	1188.64	0.3919	1019.82	11.4646
0.5545	278.961	0.76724	20.3606	5.35906	100.298	1189.81	0.39365	1020.8	11.4721
0.5579	279.16	0.76915	20.4042	5.35424	100.102	1188.86	0.39365	1020.07	11.4759
0.5608	279.33	0.7711	20.4452	5.35262	100.298	1189.17	0.39477	1020.21	11.4917
0.5656	279.716	0.77455	19.922	4.98548	96.0029	1102.92	0.34094	944.83	10.2285
0.5676	279.834	0.77631	19.5508	4.79622	94.4985	1071.98	0.31899	917.079	9.58194
0.5689	280.021	0.77727	19.5878	4.79612	94.6003	1072.38	0.3194	917.113	9.57571
0.5701	280.195	0.77868	19.8568	4.89851	95.5015	1090.45	0.33253	932.907	9.93985
0.5698	280.292	0.77941	20.6423	5.32582	100.603	1185.18	0.39497	1015.7	11.4587
0.5676	280.373	0.77844	20.5954	5.32918	100.4	1183.42	0.39385	1014.96	11.49
0.5669	280.325	0.77762	20.5758	5.32936	100.4	1183.94	0.39385	1015.4	11.48
0.5666	280.318	0.77715	20.5634	5.32938	100.4	1184.32	0.39385	1015.74	11.4736
0.565	280.215	0.77642	20.548	5.32975	100.4	1184.63	0.39385	1016	11.4675
0.5626	280.184	0.77605	20.5393	5.33194	100.501	1184.79	0.39385	1016.1	11.4751
0.5604	280.048	0.77439	20.5121	5.34849	100.501	1188.91	0.39536	1019.84	11.5192
0.5595	279.888	0.77387	20.5043	5.34698	100.4	1188.96	0.39536	1019.94	11.5076
0.5607	279.853	0.77426	20.5158	5.34501	100.298	1188.64	0.39536	1019.71	11.5036
0.5606	279.853	0.7749	20.5329	5.34711	100.4	1188.06	0.39536	1019.16	11.5214
0.5613	279.89	0.77571	20.5529	5.34488	100.298	1187.57	0.39536	1018.77	11.5236
0.5633	279.79	0.77645	20.5764	5.34525	100.298	1186.7	0.39536	1018	11.5321
0.5644	279.862	0.77689	20.5851	5.34498	100.298	1186.53	0.39536	1017.85	11.5353
0.5646	279.978	0.7765	20.5705	5.34455	100.298	1187.12	0.39536	1018.37	11.5274
0.5644	279.97	0.77598	20.5571	5.34458	100.298	1187.53	0.39536	1018.74	11.5201
0.5644	279.972	0.77537	20.541	5.34458	100.298	1188.02	0.39536	1019.17	11.5111
0.5652	279.906	0.77543	20.545	5.34482	100.298	1187.82	0.39536	1018.99	11.5113
0.5666	279.884	0.77594	20.5592	5.3449	100.298	1187.36	0.39536	1018.58	11.5164
0.5697	280.077	0.77723	20.578	5.34499	100.4	1188.82	0.39669	1019.83	11.5324
0.5732	280.171	0.77897	20.5676	5.27621	99.6003	1166.62	0.38472	1000.25	11.2851
0.5749	280.387	0.77977	20.3225	5.10949	97.5	1127.24	0.35966	965.706	10.6915
0.5759	280.449	0.77975	20.1665	5.03142	96.5988	1112.82	0.34929	952.895	10.4128
0.575	280.392	0.77841	18.581	4.38794	91.4971	1000.29	0.27068	854.398	8.20893
0.5753	280.404	0.77818	18.2549	4.22888	90.6032	972.663	0.25262	829.133	7.61229
0.5771	280.407	0.77924	18.0687	4.13761	90.1017	955.836	0.24251	814.076	7.2929
0.5765	280.476	0.77949	17.7801	4.02158	89.3968	934.746	0.22957	795.427	6.89196
0.5769	280.507	0.77983	17.7868	4.02105	89.3968	935.042	0.22957	795.607	6.89369
0.5788	280.625	0.78177	17.7706	3.99963	89.3023	931.693	0.22808	792.561	6.8282
0.5791	280.746	0.78174	17.8137	4.0077	89.3968	933.355	0.22903	793.938	6.84663
0.5789	280.84	0.78193	17.6601	3.96815	89.0988	927.21	0.22488	788.667	6.72871
0.578	280.893	0.78109	17.1559	3.77822	87.6017	891.883	0.20395	757.819	6.06744
0.5764	280.799	0.78004	17.1071	3.7609	87.5	889.149	0.20216	755.101	5.98823
0.5745	280.675	0.77832	17.073	3.76253	87.5	889.756	0.20216	755.603	5.98317
0.5742	280.66	0.77834	17.0741	3.76272	87.5	889.718	0.20216	755.581	5.9845
0.5732	280.5	0.77786	17.097	3.76401	87.5	889.023	0.20194	754.933	5.97806
0.5727	280.467	0.77706	17.0805	3.76444	87.5	889.347	0.20194	755.211	5.97401
0.5715	280.387	0.77656	17.072	3.76548	87.5	889.379	0.20194	755.233	5.97538
0.5707	280.343	0.77599	17.0609	3.76606	87.5	889.549	0.20194	755.377	5.97399
0.5702	280.319	0.77611	17.1107	3.77775	87.6017	891.035	0.20291	756.668	6.01085
0.57	280.201	0.77569	17.2183	3.8121	87.8997	896.797	0.2064	761.63	6.11789
0.5696	280.173	0.77586	17.2229	3.81247	87.8997	896.512	0.2064	761.401	6.12078
0.5695	280.277	0.7757	17.2162	3.8111	87.8997	896.913	0.2064	761.755	6.11418
0.569	280.24	0.77531	17.2086	3.81159	87.8997	897.021	0.2064	761.847	6.11347
0.5676	280.16	0.7747	17.1976	3.82125	88.0015	896.454	0.2064	761.325	6.14787
0.5687	280.119	0.77534	18.5259	4.32414	91.4026	989.26	0.26273	842.644	7.86395
0.5695	280.167	0.7758	18.7339	4.4356	91.9985	1008.99	0.27565	860.84	8.29369
0.5706	280.126	0.77674	18.886	4.47896	92.2965	1015.69	0.28071	866.853	8.4485
0.5717	280.192	0.77708	18.9483	4.50986	92.5	1021.75	0.28463	872.254	8.56368
0.5724	280.227	0.77769	18.9621	4.5093	92.5	1021.37	0.28463	871.947	8.56692
0.5732	280.388	0.77857	18.9779	4.5067	92.5	1021.38	0.28463	871.966	8.56518
0.575	280.387	0.77973	19.0217	4.52235	92.6017	1025.07	0.28738	875.229	8.63631
0.5758	280.439	0.7801	19.0289	4.52151	92.6017	1024.94	0.28738	875.134	8.63571
0.5765	280.587	0.78081	19.0414	4.51911	92.6017	1025.01	0.28738	875.206	8.63319
0.5776	280.654	0.78146	19.055	4.51803	92.6017	1024.82	0.28738	875.05	8.63456
0.5782	280.801	0.78172	19.0224	4.51574	92.6017	1025.87	0.28779	875.981	8.63735
0.5795	280.88	0.7828	19.1271	4.53941	92.798	1029.8	0.29085	879.408	8.72123
0.5799	280.901	0.78283	19.1273	4.53907	92.798	1029.75	0.29085	879.377	8.71936
0.5806	280.947	0.78345	19.1409	4.53832	92.798	1029.52	0.29085	879.177	8.72237
0.58	281.009	0.7836	19.4927	4.69237	93.9971	1057.32	0.30973	903.546	9.26069
0.5819	281.025	0.78515	20.5316	5.12718	98.1032	1133.1	0.36472	969.811	10.7685
0.5809	281.07	0.78485	20.6919	5.25941	99.7965	1163.61	0.38446	997.042	11.2709
0.5833	281.114	0.78588	20.7649	5.3254	100.501	1185.6	0.39775	1016.68	11.5466
0.5836	281.125	0.78627	20.7746	5.3233	100.4	1185.19	0.39775	1016.48	11.5428
0.5843	281.066	0.78628	20.7771	5.32351	100.4	1185.01	0.39775	1016.32	11.5425
0.5851	281.114	0.78738	20.8043	5.32334	100.4	1184.29	0.39775	1015.7	11.5565
0.5887	281.234	0.78884	20.8385	5.32084	100.298	1183.52	0.39775	1015.07	11.5616
0.5914	281.396	0.79182	20.8908	5.31453	100.298	1183.96	0.39943	1015.47	11.5847
0.5949	281.619	0.79326	20.9202	5.31373	100.298	1183.38	0.39943	1014.98	11.5959
0.5978	281.686	0.79526	20.9567	5.29321	100.102	1178.16	0.39738	1010.33	11.5369
0.5993	281.892	0.79578	20.9627	5.2964	100.298	1178.17	0.39738	1010.26	11.5542
0.6018	282.05	0.79734	20.998	5.29192	100.102	1177.52	0.39738	1009.77	11.5549
0.6042	282.203	0.79885	21.0403	5.29646	100.298	1180.08	0.39955	1011.92	11.5847
0.6062	282.333	0.80032	21.0741	5.29208	100.102	1179.4	0.39955	1011.43	11.5853
0.6078	282.535	0.80154	21.0742	5.27189	100	1174.29	0.39704	1006.85	11.5229
0.6095	282.762	0.80293	21.1023	5.27311	100.102	1173.79	0.39704	1006.38	11.545
0.612	282.804	0.80453	21.1469	5.27183	100.102	1174.51	0.39824	1006.97	11.5539
0.6134	282.9	0.80648	21.1944	5.2715	100.102	1173.27	0.39824	1005.92	11.5782
0.6148	283.102	0.80728	21.2187	5.28085	100.298	1177.73	0.40108	1009.79	11.6225
0.6137	283.127	0.80657	21.1991	5.28076	100.298	1178.28	0.40108	1010.29	11.6137
0.6102	282.902	0.79984	21.0157	5.27576	100.102	1176.68	0.39718	1008.95	11.5121
0.599	282.413	0.78725	20.6459	5.21242	99.0988	1153.8	0.37834	988.851	11.1087
0.4852	274.862	0.70959	17.2522	4.48081	91.0974	995.386	0.2526	850.57	7.95164
0.4889	274.735	0.71429	17.3158	4.39562	90.7994	983.436	0.24646	838.662	7.64379
0.5125	277.031	0.75807	14.5333	3.05633	79.7965	771.117	0.1353	655.476	3.7047
0.5122	277.435	0.76018	20.1836	5.17518	99.0988	1140.56	0.36118	974.054	10.6423
0.5135	277.715	0.75947	20.1912	5.31346	99.8983	1168.24	0.37916	1001.19	11.2505
0.5099	277.732	0.75703	20.1705	5.40309	100.603	1199.51	0.3955	1029.21	11.5793
0.5043	277.639	0.75231	18.6087	4.64795	92.798	1038.04	0.29006	888.351	8.94674
0.4968	277.35	0.7471	17.5291	4.20416	89.8983	957.002	0.23772	815.849	7.35809
0.4935	276.964	0.74335	19.7367	5.19296	98.5974	1133.49	0.35159	969.234	10.5659
0.4893	276.642	0.73909	19.7318	5.39035	100.4	1191.28	0.383	1021.62	11.2962
0.4865	276.288	0.73583	19.6672	5.4346	100.501	1205.34	0.38955	1034.72	11.4366
0.4846	275.981	0.7333	19.4804	5.24618	98.4012	1139.9	0.35318	976.995	10.7083
0.482	275.638	0.73045	19.3927	5.19994	97.8997	1124.28	0.34367	962.66	10.4908
0.4813	275.388	0.72918	19.3641	5.19429	97.798	1122.15	0.34213	960.651	10.4507
0.4808	275.159	0.72799	19.3408	5.19507	97.798	1122.53	0.34213	960.962	10.4377
0.4823	275.138	0.72851	19.3552	5.19514	97.798	1122.1	0.34213	960.587	10.442
0.485	275.057	0.72864	19.3405	5.18378	97.6017	1119.13	0.3404	958.032	10.4007
0.4874	275.177	0.72959	19.3227	5.16531	97.3983	1116.52	0.33881	955.769	10.349
0.4896	275.295	0.7313	19.364	5.16427	97.3983	1115.6	0.33881	954.978	10.3649
0.4916	275.293	0.73255	19.4142	5.16955	97.5	1117.15	0.34048	956.257	10.3908
0.4976	275.501	0.73651	19.5225	5.17409	97.6017	1118.65	0.34298	957.568	10.4471
0.502	275.725	0.74079	19.62	5.17143	97.6017	1119.17	0.34489	958.038	10.4902
0.5067	276.081	0.74584	19.7301	5.16631	97.6017	1119.69	0.34693	958.509	10.5342
0.5104	276.485	0.75005	19.8146	5.16117	97.6017	1120.4	0.34861	959.153	10.569
0.5116	276.774	0.75251	19.9163	5.18131	97.8997	1124.61	0.35223	962.8	10.6661
0.5156	277.192	0.75536	19.9582	5.17633	97.8997	1125.66	0.35349	963.774	10.6841
0.5146	277.451	0.75464	20.1482	5.45878	101.003	1220.87	0.40639	1047.93	11.7436
0.5186	277.468	0.75476	20.0745	5.35649	99.8983	1183.26	0.38571	1015.36	11.3618
0.5186	277.465	0.7526	20.0476	5.3729	100.298	1187.1	0.38671	1018.31	11.376
0.5182	277.44	0.75025	19.9688	5.36675	100.102	1186.47	0.3852	1017.88	11.3264
0.5153	277.391	0.747	17.3899	4.17758	89.6003	949.859	0.23382	810.99	7.28862
0.5138	277.2	0.74469	16.8958	3.95032	88.4012	910.388	0.20986	774.171	6.43021
0.5093	276.851	0.74106	16.718	3.89771	88.0015	901.402	0.20398	765.945	6.21475
0.5061	276.57	0.7385	16.6151	3.88015	87.798	898.126	0.20157	763.068	6.14108
0.5013	276.22	0.73507	16.6102	3.89396	87.8997	899.146	0.20186	763.857	6.15568
0.4981	275.941	0.73064	16.5646	3.91181	88.0015	901.552	0.20237	765.951	6.18096
0.4953	275.481	0.7271	19.4646	5.30415	100.298	1164.77	0.36269	996.231	10.7095
0.4943	275.226	0.72454	19.3707	5.35597	99.7965	1172.72	0.36744	1005.47	10.9406
0.4931	274.953	0.72265	19.3714	5.44662	100.4	1204.62	0.38388	1033.98	11.2581
0.4915	274.769	0.72019	19.3139	5.46224	100.4	1209.19	0.38533	1038.36	11.2891
0.492	274.686	0.71893	19.2828	5.46257	100.4	1210.1	0.38533	1039.18	11.269
0.494	274.683	0.71884	19.2806	5.46033	100.298	1210.25	0.38533	1039.37	11.2554
0.4961	274.59	0.71937	19.1803	5.26892	98.5029	1141.38	0.34903	978.338	10.559
0.4954	274.649	0.71847	17.2448	4.35176	90.298	972.602	0.24217	830.5	7.58754
0.4971	274.632	0.71928	17.0185	4.21297	89.6003	950.417	0.22873	809.536	7.0896
0.4992	274.741	0.72057	17.0402	4.20188	89.6003	948.936	0.22816	807.989	7.05123
0.5009	274.836	0.72204	17.0721	4.20016	89.6003	948.354	0.22816	807.486	7.05698
0.5004	274.903	0.72265	16.2961	3.88037	87.5	891.384	0.19607	757.608	6.03171
0.5005	274.91	0.72317	15.9424	3.72944	86.3009	864.557	0.18159	733.825	5.5356
0.5015	274.966	0.72413	15.9005	3.69974	86.0974	859.928	0.17925	729.557	5.43672
0.5021	275.101	0.72499	16.3569	3.86023	87.5	891.357	0.19601	756.724	5.947
0.5063	275.218	0.72704	19.1377	5.05038	96.4971	1100.5	0.32543	940.015	9.8175
0.5121	275.42	0.73076	19.5106	5.30067	99.4985	1155.97	0.36103	990.076	10.7715
0.5182	275.646	0.73458	19.6261	5.35417	99.8983	1173.85	0.37254	1006.37	11.0287
0.5235	275.941	0.73795	19.7083	5.36763	100	1179.74	0.37711	1011.77	11.1239
0.5292	276.253	0.74177	19.7946	5.36755	100	1181.23	0.37945	1013.17	11.1716
0.5329	276.559	0.74438	19.7308	5.20992	98.1032	1130.77	0.35264	968.736	10.6216
0.5369	276.889	0.74679	18.7572	4.74333	93.5029	1051.73	0.29848	899.658	9.11399
0.5385	277.091	0.74773	18.6993	4.69816	93.2994	1045.89	0.29429	893.852	8.94673
0.541	277.226	0.74868	18.7184	4.69616	93.2994	1045.84	0.29429	893.811	8.94666
0.5415	277.362	0.74836	18.7059	4.69416	93.2994	1046.53	0.29429	894.417	8.93432
0.5435	277.37	0.74914	18.762	4.69881	93.4012	1045.79	0.29463	893.656	8.94433
0.5444	277.425	0.74953	18.7698	4.698	93.4012	1045.69	0.29463	893.557	8.94429
0.5465	277.438	0.75096	18.8052	4.6978	93.4012	1044.74	0.29463	892.748	8.9572
0.5481	277.527	0.75163	18.819	4.69649	93.4012	1044.56	0.29463	892.58	8.95755
0.5507	277.566	0.75344	18.8507	4.69369	93.4012	1045.44	0.2958	893.318	8.9657
0.5516	277.728	0.75384	18.8551	4.6913	93.4012	1045.7	0.2958	893.557	8.95975
0.5528	277.797	0.7545	18.8692	4.69027	93.4012	1045.49	0.2958	893.387	8.96175
0.553	277.809	0.75461	18.0107	4.33267	90.7994	982.147	0.25488	837.923	7.77696
0.5527	277.901	0.75434	17.9945	4.31673	90.7994	980.527	0.25344	835.916	7.6978
0.5528	277.9	0.7543	17.9935	4.31675	90.7994	980.616	0.25344	836	7.69744
0.5527	277.905	0.75425	17.9163	4.28949	90.6032	975.963	0.25045	831.93	7.60813
0.5533	277.936	0.75467	17.9255	4.28901	90.6032	975.893	0.25045	831.857	7.6101
0.5533	277.937	0.75408	17.9114	4.28899	90.6032	976.262	0.25045	832.175	7.60397
0.553	277.923	0.75412	17.9126	4.28921	90.6032	976.204	0.25045	832.126	7.6056
0.5537	277.956	0.7547	18.008	4.30837	90.7994	978.679	0.25254	834.18	7.6611
0.5535	277.947	0.75538	18.0245	4.30852	90.7994	978.145	0.25254	833.718	7.6687
0.5527	278.002	0.75533	18.0511	4.32346	90.9012	981.563	0.25447	836.727	7.72184
0.5515	278.049	0.75496	18.0746	4.33856	91.0029	984.472	0.25607	839.313	7.77187
0.5504	277.982	0.75416	18.0954	4.3549	91.0974	987.165	0.25759	841.704	7.82103
0.5492	277.913	0.7538	18.1697	4.38487	91.3009	991.959	0.2607	845.909	7.91674
0.5483	277.861	0.75331	18.1595	4.38569	91.3009	992	0.2607	845.955	7.91571
0.5453	277.793	0.75256	18.1437	4.38677	91.3009	992.25	0.2607	846.167	7.91633
0.5433	277.682	0.75168	17.0058	3.94528	88.4012	910.373	0.2113	774.523	6.45006
0.5424	277.628	0.751	16.8485	3.87039	87.8997	899.016	0.2043	763.866	6.16616
0.5427	277.543	0.75106	16.8526	3.87154	87.8997	898.974	0.2043	763.795	6.17157
0.5417	277.591	0.75111	16.7482	3.83767	87.6017	893.846	0.20117	759.334	6.06282
0.5422	277.72	0.75206	16.7358	3.81928	87.5	890.701	0.1996	756.51	6.00221
0.5425	277.739	0.75301	16.7563	3.81902	87.5	890.281	0.1996	756.135	6.00871
0.5438	277.7	0.75391	19.0813	4.74589	94.0988	1056.35	0.30269	901.507	9.09039
0.5459	277.83	0.75564	19.7018	5.04773	96.4971	1106.91	0.33887	947.071	10.1755
0.5478	277.935	0.75678	19.813	5.09195	96.9985	1113.28	0.34401	952.972	10.3479
0.5496	278.038	0.75777	19.8366	5.1006	97.1003	1115.74	0.34594	955.17	10.3925
0.5525	278.202	0.75946	19.8752	5.09923	97.1003	1114.92	0.34594	954.481	10.405
0.5552	278.369	0.76156	19.8934	5.0888	96.9985	1115.15	0.34662	954.696	10.3961
0.5574	278.492	0.76348	19.9581	5.09465	97.1003	1116.52	0.34823	955.884	10.4353
0.5595	278.717	0.76506	20.018	5.10683	97.2965	1119.38	0.35056	958.36	10.4932
0.5608	278.797	0.766	20.0396	5.10616	97.2965	1118.86	0.35056	957.919	10.5008
0.5639	279.085	0.76866	20.083	5.10233	97.2965	1120.16	0.35205	959.079	10.521
0.5657	279.089	0.76959	20.1071	5.1023	97.2965	1119.44	0.35205	958.447	10.5302
0.5683	279.238	0.77178	20.4225	5.26385	99.6003	1158.14	0.37739	992.133	11.1218
0.5662	279.336	0.77118	20.4162	5.28826	99.7965	1165.64	0.38142	999.05	11.2202
0.5645	279.226	0.767	20.3567	5.3585	100.501	1189.1	0.3928	1019.85	11.4362
0.5619	279.081	0.76075	20.1898	5.36154	100.4	1190.21	0.39053	1021.09	11.369
0.5558	278.715	0.75418	20.0339	5.36826	100.4	1191.13	0.38816	1021.92	11.3084
0.5505	278.193	0.74824	19.9009	5.37677	100.4	1191.9	0.38621	1022.63	11.262
0.5436	277.697	0.74325	19.8047	5.41321	100.603	1202.79	0.39022	1032.36	11.341
0.5392	277.232	0.73879	19.7081	5.42356	100.603	1204.68	0.38957	1034.15	11.3231
0.5392	276.813	0.7384	19.7128	5.4208	100.4	1204.11	0.38957	1033.73	11.3075
0.5393	276.607	0.73874	19.7148	5.4154	100.298	1201.13	0.38837	1031.13	11.2971
0.542	276.552	0.74172	19.8056	5.41907	100.4	1201.21	0.39	1031.13	11.3459
0.5428	276.701	0.7436	19.8504	5.41629	100.298	1199.98	0.39	1030.11	11.3632
0.5428	276.807	0.74526	19.8866	5.41714	100.4	1201.67	0.39179	1031.53	11.3926
0.5421	276.969	0.74683	19.9285	5.42159	100.501	1203.5	0.39342	1033.14	11.4334
0.5404	277.088	0.74777	19.9493	5.42113	100.501	1202.97	0.39342	1032.71	11.4497
0.54	277.28	0.74971	19.9816	5.41332	100.4	1202.87	0.39416	1032.64	11.4545
0.5439	277.502	0.75347	20.0797	5.41382	100.501	1203.35	0.39608	1033.02	11.5021
0.5446	277.539	0.75533	20.1278	5.41149	100.4	1201.87	0.39608	1031.77	11.5205
0.5449	277.77	0.75628	20.1141	5.36817	100.102	1188.89	0.38919	1020.17	11.3689
0.5194	276.982	0.75694	16.4959	3.73262	86.3009	867.628	0.19007	739.357	5.88345
0.5226	276.94	0.76217	20.3791	5.33956	101.003	1184.69	0.38908	1013.57	11.2903
0.527	277.078	0.76818	20.4794	5.37907	100.298	1188.66	0.39599	1019.73	11.616
0.5337	277.353	0.77532	20.6695	5.40389	100.501	1198.84	0.40514	1028.84	11.8117
0.5356	277.666	0.77908	20.7532	5.4045	100.501	1200.12	0.40745	1030.09	11.8717
0.5386	277.624	0.78246	20.8459	5.40632	100.501	1200.68	0.4096	1030.59	11.9239
0.5409	277.544	0.78547	20.9218	5.40176	100.4	1199.47	0.4106	1029.54	11.9493
0.5401	277.505	0.78512	20.914	5.4019	100.4	1199.56	0.4106	1029.61	11.9462
0.5388	277.426	0.78368	20.8814	5.40257	100.4	1199.03	0.40965	1029.14	11.9296
0.5376	277.466	0.7818	20.8288	5.40243	100.4	1199.16	0.40869	1029.25	11.9033
0.5342	277.277	0.7784	20.7564	5.41157	100.501	1200.76	0.40811	1030.64	11.8928
0.5298	277.128	0.77309	20.6208	5.41783	100.501	1202.59	0.40662	1032.3	11.8485
0.5259	277.019	0.76839	20.5008	5.42269	100.501	1204.14	0.40517	1033.72	11.8054
0.5146	276.825	0.75896	16.9009	3.86975	87.3983	891.823	0.20442	760.477	6.37094
0.4687	274.661	0.72505	14.8113	3.30991	82.3983	795.498	0.14599	674.346	4.30039
0.4651	274.273	0.72079	17.927	4.53552	91.9985	1009.61	0.26489	859.852	8.13497
0.4546	273.976	0.71315	17.9115	4.66133	92.6017	1026.88	0.27418	876.771	8.55017
0.4449	273.618	0.70667	17.7755	4.67588	92.6017	1028.35	0.27308	878.259	8.5497
0.4372	273.047	0.70097	17.7366	4.71123	92.798	1031.78	0.27413	881.243	8.6071
0.4316	272.59	0.69722	18.6848	5.24053	98.5029	1127.26	0.3329	964.272	10.2396
0.4293	272.277	0.69556	18.7695	5.51331	100.4	1220.06	0.38073	1047.55	11.2272
0.428	271.905	0.69431	18.7524	5.56879	100.4	1238.53	0.39028	1064.97	11.4339
0.4267	271.743	0.69406	18.7602	5.61546	100.501	1256.68	0.3999	1081.45	11.6114
0.427	271.652	0.69446	18.7739	5.61586	100.501	1255.93	0.3999	1080.89	11.6182
0.4254	271.586	0.69445	18.7761	5.61615	100.501	1255.74	0.3999	1080.72	11.6233
0.4278	271.585	0.69605	18.8212	5.62117	100.501	1257.77	0.40187	1082.58	11.6646
0.4297	271.679	0.6979	18.8681	5.61829	100.4	1256.22	0.40187	1081.29	11.6813
0.4331	271.722	0.70102	18.9419	5.60514	100.4	1252.81	0.40185	1078.15	11.6761
0.4346	271.895	0.70319	18.9924	5.60249	100.4	1252.2	0.40251	1077.59	11.6984
0.4374	272.123	0.70601	19.0503	5.58467	100.298	1244.75	0.39973	1070.99	11.6725
0.4396	272.332	0.7084	19.1048	5.57649	100.298	1242.25	0.39946	1068.68	11.6744
0.4436	272.519	0.7111	19.1556	5.51921	100.102	1221	0.38951	1049.57	11.4901
0.4526	272.628	0.71581	19.2707	5.48999	100	1210.51	0.38627	1040	11.4281
0.46	272.666	0.71916	19.3665	5.4903	100.102	1212.13	0.38902	1041.26	11.4596
0.4644	272.781	0.72122	19.4178	5.48753	100	1210.57	0.38902	1039.94	11.472
0.462	273.185	0.72635	13.7051	3.02123	78.2994	755.198	0.12567	645.419	3.62102
0.4641	273.289	0.72777	19.4627	5.16377	98.2994	1123.29	0.34177	958.745	10.2593
0.4661	273.276	0.72859	19.5787	5.3988	99.8983	1181.96	0.37683	1013.41	11.2215
0.4712	273.423	0.73036	19.6587	5.5207	100.501	1227.16	0.40219	1054.34	11.7196
0.4731	273.514	0.73076	19.6662	5.51799	100.4	1226.68	0.40219	1054.22	11.7105
0.4759	273.658	0.7314	19.6782	5.51739	100.4	1226.5	0.40219	1054.09	11.7117
0.4792	273.713	0.73227	19.6998	5.51716	100.4	1225.86	0.40219	1053.53	11.7171
0.4832	273.919	0.7335	19.7252	5.51397	100.298	1225.36	0.40219	1053.16	11.7158
0.4874	274.134	0.73464	19.7313	5.50507	100.4	1224.04	0.40201	1051.93	11.6994
0.4907	274.297	0.73555	19.7501	5.50209	100.298	1223.72	0.40201	1051.72	11.6957
0.4928	274.41	0.7359	19.7552	5.50162	100.298	1223.71	0.40201	1051.71	11.6946
0.4945	274.499	0.73615	19.7587	5.50125	100.298	1223.72	0.40201	1051.73	11.6933
0.4977	274.67	0.73704	19.7625	5.47642	100.298	1216.09	0.39827	1044.79	11.6031
0.5018	274.667	0.73896	19.8141	5.47643	100.298	1214.5	0.39827	1043.37	11.6244
0.5045	274.912	0.73982	19.8282	5.47544	100.298	1214.35	0.39827	1043.26	11.6282
0.5075	274.976	0.74131	19.8626	5.45921	100.298	1210.41	0.397	1039.59	11.577
0.5105	275.129	0.74243	19.8871	5.4586	100.298	1209.87	0.397	1039.11	11.5858
0.5134	275.289	0.74352	19.9103	5.45796	100.298	1209.35	0.397	1038.68	11.5939
0.5189	275.473	0.74681	19.9718	5.41862	100.102	1198.03	0.39243	1028.48	11.4786
0.5235	275.731	0.749	20.0326	5.42518	100.298	1200.21	0.3944	1030.26	11.5212
0.5276	275.945	0.75144	20.09	5.42009	100.102	1198.78	0.3944	1029.13	11.5313
0.5305	276.112	0.75306	20.1082	5.39689	100.102	1192.24	0.39163	1023.18	11.4607
0.5354	276.381	0.75607	20.1762	5.38523	100.102	1188.8	0.39087	1020.02	11.4469
0.5394	276.615	0.75881	20.2382	5.37819	100.102	1187.02	0.39097	1018.4	11.4511
0.5427	276.9	0.76081	20.2809	5.3771	100.102	1186.11	0.39097	1017.62	11.4704
0.5474	277.175	0.76348	20.3352	5.36576	100.102	1184.77	0.39134	1016.33	11.455
0.5516	277.416	0.76611	20.3963	5.36273	100	1183.33	0.39134	1015.15	11.4747
0.5552	277.617	0.76833	20.428	5.33555	99.8983	1176.33	0.38847	1008.8	11.393
0.5567	277.816	0.77018	20.4764	5.33877	100	1177.56	0.38978	1009.82	11.4265
0.5586	278.033	0.77095	20.4889	5.33797	100	1177.46	0.38978	1009.75	11.431
0.5611	278.178	0.77157	20.5163	5.364	100.298	1187.18	0.39544	1018.35	11.5372
0.5649	278.402	0.77344	20.5579	5.35907	100.102	1186.32	0.39544	1017.76	11.5389
0.5683	278.502	0.775	20.5756	5.34124	100.102	1181.69	0.39369	1013.55	11.4879
0.5707	278.645	0.7761	20.5993	5.33862	100	1181.28	0.39369	1013.22	11.4896
0.5722	278.722	0.77616	20.5982	5.34043	100.102	1181.34	0.39369	1013.24	11.4945
0.5739	278.723	0.77615	20.5977	5.34043	100.102	1181.36	0.39369	1013.25	11.4908
0.5759	278.738	0.77641	20.6041	5.34037	100.102	1181.19	0.39369	1013.11	11.4906
0.5772	278.811	0.77616	20.5949	5.3401	100.102	1181.57	0.39369	1013.45	11.4833
0.5778	278.959	0.7755	20.5719	5.33956	100.102	1182.47	0.39369	1014.24	11.4702
0.58	279.09	0.77629	20.5881	5.33908	100.102	1182.22	0.39369	1014.05	11.4759
0.5819	279.206	0.77712	20.6056	5.33865	100.102	1181.86	0.39369	1013.75	11.4828
0.5842	279.456	0.77869	20.6272	5.3225	100.102	1178.76	0.39256	1010.87	11.435
0.5872	279.643	0.78068	20.6732	5.32182	100.102	1177.71	0.39256	1009.96	11.4563
0.5903	279.73	0.78306	20.7232	5.30625	100	1174.2	0.39173	1006.78	11.4216
0.5907	279.859	0.7831	20.7194	5.30784	100.102	1174.41	0.39173	1006.91	11.4275
0.5898	279.807	0.78245	20.7043	5.30802	100.102	1174.78	0.39173	1007.22	11.4203
0.5909	279.863	0.78169	20.682	5.30577	100	1175.59	0.39173	1007.97	11.3985
0.5899	279.912	0.78099	20.6603	5.30599	100	1174.74	0.39074	1007.25	11.3924
0.5893	279.876	0.78001	20.586	5.24521	99.3023	1155.22	0.37919	989.997	11.1442
0.5897	279.908	0.78005	20.6618	5.3393	100.4	1187.03	0.3973	1017.93	11.5049
0.5892	279.763	0.77995	20.6646	5.33983	100.4	1186.46	0.3973	1017.6	11.5054
0.5887	279.732	0.77935	20.6497	5.33994	100.4	1186.85	0.3973	1017.94	11.4977
0.5903	279.725	0.78001	20.6627	5.33997	100.298	1185.75	0.39684	1017.11	11.5136
0.5931	279.788	0.78119	20.6917	5.33571	100.102	1185.09	0.39684	1016.62	11.5097
0.5978	279.873	0.78446	20.7516	5.30554	100	1175.11	0.39279	1007.65	11.4273
0.6013	279.985	0.78692	20.8215	5.31179	100.102	1176.76	0.39474	1009.03	11.478
0.604	280.146	0.78942	20.8929	5.33007	100.298	1183.42	0.39961	1014.95	11.5832
0.6081	280.416	0.79229	20.7993	5.17532	98.4012	1136.74	0.37285	973.948	11.0253
0.6108	280.577	0.79399	20.5205	5.03011	96.5988	1112.63	0.35538	952.806	10.5405
0.6112	280.713	0.79414	20.486	5.01191	96.4971	1110.74	0.35354	950.952	10.4709
0.6132	280.945	0.79551	20.5307	5.0185	96.5988	1112.74	0.35518	952.691	10.5066
0.6145	281.038	0.79696	20.5647	5.01722	96.5988	1112	0.35518	952.061	10.5184
0.6177	281.136	0.79932	20.7179	5.06084	97.1003	1120.83	0.36247	959.721	10.6951
0.6194	281.347	0.80031	20.7612	5.07414	97.2965	1123.9	0.36481	962.451	10.7545
0.6218	281.501	0.80249	20.7194	5.03238	96.8023	1116.89	0.36044	956.422	10.6357
0.6232	281.707	0.8035	20.7561	5.03878	96.8968	1118.75	0.36187	957.99	10.6665
0.6262	281.797	0.8063	20.1015	4.74804	94.3968	1070.01	0.32628	915.496	9.69546
0.6263	281.902	0.80605	19.505	4.50168	92.6017	1026.77	0.29541	877.203	8.81242
0.6249	281.922	0.80503	19.487	4.49089	92.6017	1025.31	0.29399	875.506	8.74414
0.625	281.932	0.80468	19.6257	4.54325	93.0015	1034.76	0.30051	883.727	8.91589
0.6246	282.005	0.80525	19.6616	4.55861	93.1032	1037.81	0.30261	886.512	8.9833
0.6253	282.054	0.80592	19.6387	4.54696	93.0015	1036.03	0.30144	885.006	8.95306
0.626	282.1	0.80669	19.656	4.54623	93.0015	1035.73	0.30144	884.742	8.95794
0.628	282.124	0.80769	19.7751	4.58024	93.2994	1042.08	0.30634	890.246	9.08047
0.627	282.062	0.80693	19.5843	4.52109	92.798	1031.36	0.29848	880.982	8.87713
0.6261	282.108	0.80581	19.5967	4.5291	92.8997	1032.92	0.29922	882.211	8.88469
0.6231	282.027	0.80396	19.5545	4.53041	92.8997	1033.8	0.29922	882.967	8.87315
0.6211	281.994	0.80413	19.603	4.54593	93.0015	1035.54	0.30061	884.535	8.93101
0.6141	281.763	0.80035	19.6912	4.61288	93.5029	1046.29	0.30725	893.909	9.12936
0.6059	281.447	0.79473	20.4719	5.00215	96.5988	1114.6	0.35441	953.835	10.4328
0.5981	281.066	0.78946	18.7218	4.33908	91.3009	992.539	0.26869	847.55	8.11802
0.579	279.996	0.77813	20.6087	5.28043	100.4	1171.46	0.38632	1002.82	11.216
0.5719	279.464	0.77417	20.5004	5.30743	100	1172.74	0.38681	1005.42	11.33
0.5669	279.057	0.77218	20.5063	5.37525	100.603	1194.82	0.39893	1025.01	11.5771
0.5612	278.823	0.77072	20.4762	5.374	100.501	1195.28	0.39893	1025.55	11.5613
0.5619	278.544	0.77203	20.5211	5.37505	100.501	1193.55	0.39893	1024.04	11.5837
0.5573	278.272	0.77232	20.539	5.37607	100.501	1192.56	0.39893	1023.13	11.6014
0.5537	278.067	0.77189	20.5351	5.37684	100.501	1192.35	0.39893	1022.92	11.6052
0.5501	277.856	0.77167	20.5371	5.37978	100.603	1191.92	0.39893	1022.48	11.6205
0.5516	277.729	0.77311	20.5803	5.37812	100.501	1190.5	0.39893	1021.27	11.6332
0.5568	277.929	0.77737	20.6864	5.38068	100.4	1192.37	0.40174	1023.09	11.7018
0.5612	278.188	0.78334	20.7957	5.32247	99.7965	1174.43	0.39409	1007.23	11.5538
0.5618	278.319	0.78776	17.7936	3.97046	88.5029	913.472	0.22317	778.948	6.88648
0.5558	278.713	0.79769	17.7093	3.81197	87.6017	891.619	0.21117	757.446	6.32755
0.561	279.02	0.80334	21.3618	5.29893	100.901	1177.73	0.40315	1007.56	11.6536
0.5607	279.318	0.80503	21.3448	5.33613	100.298	1182.06	0.40791	1013.72	11.9205
0.5639	279.516	0.80819	21.4328	5.35851	100.501	1190.9	0.41451	1021.61	12.0558
0.5627	279.868	0.80872	21.4333	5.3551	100.4	1191.33	0.41451	1022.11	12.0525
0.5643	280.069	0.80968	21.445	5.35695	100.501	1192.95	0.41574	1023.53	12.0756
0.5642	280.165	0.81035	21.4591	5.35448	100.4	1192.72	0.41574	1023.4	12.0761
0.5618	280.136	0.8087	21.4165	5.3567	100.501	1193.83	0.41574	1024.3	12.065
0.5601	280.135	0.80758	21.3866	5.35611	100.501	1193.11	0.4147	1023.68	12.0502
0.5588	280.058	0.80712	21.3773	5.3564	100.501	1193.29	0.4147	1023.84	12.0472
0.561	279.979	0.80833	21.4123	5.35669	100.501	1192.18	0.4147	1022.86	12.0619
0.5594	279.996	0.80664	21.3626	5.35107	100.4	1191.09	0.41323	1021.91	12.0181
0.5606	279.951	0.8085	21.4135	5.35123	100.4	1189.64	0.41323	1020.65	12.0444
0.5643	279.958	0.81041	21.4636	5.34988	100.4	1190.28	0.41465	1021.17	12.0575
0.5639	280.041	0.81017	21.4541	5.34958	100.4	1190.62	0.41465	1021.48	12.0534
0.5675	280.155	0.81276	21.5162	5.34676	100.4	1190.15	0.41549	1021.05	12.0729
0.568	280.295	0.81327	21.5244	5.34415	100.298	1190.13	0.41549	1021.08	12.0691
0.5746	280.473	0.81837	21.6286	5.31046	100.102	1179.04	0.4112	1011.19	11.9896
0.5766	280.803	0.82003	21.6597	5.30722	100	1178.7	0.4112	1010.89	11.9972
0.578	281.098	0.82132	21.675	5.30249	100.102	1178.82	0.41164	1010.9	11.9924
0.5794	281.299	0.82315	17.4515	3.60257	85.9012	854.95	0.19412	728.147	5.85614
0.5639	280.786	0.81373	19.1722	4.23578	90.9012	976.794	0.26596	831.437	7.94235
0.5667	280.742	0.81479	21.5445	5.26196	100.4	1169.58	0.40209	1001.01	11.6858
0.5719	280.735	0.81765	21.6214	5.33147	100.501	1186.38	0.41481	1017.42	12.0625
0.5758	280.857	0.81995	21.6513	5.30587	100.102	1179.07	0.41147	1011.18	11.9916
0.5766	281.127	0.82024	21.6484	5.30886	100.298	1179.44	0.41147	1011.4	12.0062
0.5825	281.381	0.82361	21.7325	5.31025	100.298	1181.7	0.41409	1013.4	12.0459
0.5867	281.425	0.8269	21.8058	5.29857	100.102	1179.08	0.41409	1011.15	12.0405
0.5889	281.56	0.82894	21.8544	5.29809	100.102	1177.88	0.41409	1010.11	12.0641
0.5927	281.907	0.83128	21.8963	5.29047	100.102	1177.99	0.41492	1010.14	12.0571
0.5922	281.984	0.83031	21.8667	5.28618	100.102	1176.52	0.41348	1008.8	12.0251
0.5947	282.142	0.83096	21.8776	5.28562	100.102	1176.5	0.41348	1008.81	12.0274
0.5957	282.199	0.83086	20.0606	4.51204	92.6017	1028.38	0.30543	879.563	9.20495
0.5942	282.106	0.82925	16.8953	3.37263	84.0988	821.29	0.17389	697.629	5.02229
0.5928	282.018	0.82835	16.3276	3.18361	82.2965	798.837	0.15858	676.35	4.29828
0.5891	281.892	0.82545	16.217	3.16296	82.1003	793.644	0.15532	671.727	4.2052
0.5863	281.722	0.82388	16.1912	3.15739	81.9985	794.504	0.15532	672.456	4.17552
0.5833	281.54	0.8222	16.1634	3.15929	81.9985	794.753	0.15532	672.677	4.17621
0.5831	281.41	0.8224	16.1709	3.16066	81.9985	794.336	0.15532	672.311	4.18305
0.5838	281.349	0.82337	16.3474	3.20503	82.5	800.624	0.15934	677.612	4.33274
0.5807	281.374	0.82227	17.5927	3.59897	86.3009	863.99	0.19655	732.488	5.69272
0.5775	281.285	0.82059	17.6635	3.64152	86.5988	869.567	0.20019	737.807	5.85603
0.5793	281.189	0.8215	17.6861	3.64274	86.5988	868.726	0.20019	737.101	5.86581
0.5786	281.145	0.82138	17.7665	3.6664	86.8023	874.388	0.20348	741.997	5.94826
0.5795	281.19	0.82194	17.7773	3.66584	86.8023	874.171	0.20348	741.84	5.94898
0.5786	281.248	0.8218	17.7724	3.66509	86.8023	874.408	0.20348	742.048	5.94561
0.5793	281.188	0.82213	17.7815	3.66586	86.8023	874.069	0.20348	741.751	5.95068
0.577	281.26	0.82102	17.7551	3.66493	86.8023	874.82	0.20348	742.395	5.94057
0.5746	281.117	0.82006	17.7388	3.66676	86.8023	874.887	0.20348	742.454	5.94329
0.5722	281.082	0.81879	17.7103	3.67102	86.8023	874.163	0.20281	741.9	5.95796
0.5729	281.006	0.81953	17.7289	3.67199	86.8023	873.579	0.20281	741.391	5.9669
0.5741	280.979	0.82038	17.748	3.67234	86.8023	873.067	0.20281	740.945	5.97349
0.573	281.011	0.82023	17.7437	3.67193	86.8023	873.219	0.20281	741.078	5.97159
0.5737	281.055	0.82003	20.061	4.52369	92.8997	1030.38	0.30404	878.636	9.03098
0.5709	280.992	0.8183	20.409	4.70146	94.0988	1059.21	0.32499	905.132	9.70821
0.5761	280.99	0.82173	20.5435	4.73681	94.3023	1065.1	0.33056	910.61	9.88731
0.5763	281.003	0.82153	20.5624	4.75094	94.3968	1067.73	0.33234	912.988	9.94131
0.5788	281.154	0.82341	20.6038	4.74893	94.3968	1066.99	0.33234	912.369	9.95149
0.5791	281.173	0.8236	20.6078	4.74869	94.3968	1066.9	0.33234	912.289	9.95217
0.5833	281.323	0.82656	20.69	4.75676	94.4985	1070.12	0.33547	915.089	10.0113
0.5853	281.553	0.82782	20.6686	4.74168	94.3968	1068.26	0.33417	913.504	9.97192
0.5851	281.653	0.82844	20.6803	4.74021	94.3968	1068.24	0.33417	913.493	9.97371
0.5843	281.699	0.82826	20.7004	4.75001	94.4985	1070.16	0.3355	915.144	10.0065
0.5838	281.783	0.82773	20.7093	4.76086	94.6003	1072.39	0.33676	917.106	10.0412
0.5841	281.697	0.82877	20.7386	4.762	94.6003	1071.41	0.33676	916.265	10.0582
0.5873	281.781	0.83038	20.7746	4.76107	94.6003	1072.52	0.33791	917.238	10.0688
0.5837	281.769	0.82788	20.7125	4.76224	94.6003	1072.57	0.33698	917.299	10.0505
0.5855	281.671	0.82859	20.831	4.79799	94.8983	1078.59	0.34191	922.548	10.1824
0.5823	281.582	0.82593	20.7659	4.8023	94.8983	1079	0.34129	922.973	10.1767
0.5793	281.501	0.82383	20.7161	4.80337	94.8983	1080.13	0.34129	923.946	10.1603
0.5788	281.258	0.8232	20.7567	4.82025	95	1081.03	0.34227	924.752	10.2129
0.5787	281.146	0.82282	20.7513	4.82175	95	1080.84	0.34227	924.572	10.2144
0.5783	281.125	0.82278	20.7511	4.82203	95	1080.79	0.34227	924.531	10.2159
0.5775	281.077	0.82165	20.7243	4.82267	95	1081.37	0.34227	925.033	10.2057
0.55	279.652	0.80484	17.863	3.86239	87.8997	899.704	0.21734	766.062	6.64181
0.556	279.574	0.80816	21.4562	5.28776	100.799	1176.1	0.40389	1006.19	11.6939
0.5578	279.68	0.80892	21.4364	5.33974	100.4	1184.7	0.41093	1016.02	11.9988
0.5608	279.752	0.80946	21.4478	5.33947	100.4	1184.3	0.41093	1015.71	11.9987
0.5605	279.743	0.80876	21.4296	5.33951	100.4	1184.79	0.41093	1016.14	11.989
0.5656	279.829	0.81161	21.5006	5.34365	100.4	1186.78	0.41335	1017.98	12.043
0.5705	280.02	0.81417	21.5533	5.33812	100.298	1186.57	0.41426	1017.85	12.0512
0.572	280.216	0.8154	21.5822	5.34075	100.4	1187.73	0.41532	1018.85	12.0752
0.5768	280.393	0.81794	21.6424	5.33801	100.298	1186.33	0.41532	1017.7	12.0922
0.5803	280.608	0.82064	21.695	5.33168	100.298	1186.98	0.41692	1018.22	12.1012
0.5821	280.935	0.82198	21.7011	5.30609	100.102	1179.59	0.41271	1011.65	12.0101
0.5867	281.1	0.8252	21.7887	5.31301	100.298	1181.43	0.41514	1013.17	12.0712
0.5915	281.4	0.82879	21.8569	5.29973	100.102	1179.46	0.41531	1011.49	12.0637
0.5947	281.606	0.83128	21.9145	5.299	100.102	1178.13	0.41531	1010.35	12.0908
0.5974	281.987	0.83282	21.933	5.29035	100.102	1178.36	0.41581	1010.48	12.0704
0.6005	282.078	0.83506	21.1142	4.87812	95.5015	1093.3	0.35521	936.326	10.5706
0.6	282.26	0.83505	18.659	3.9293	88.9026	920.581	0.23495	784.242	7.07351
0.6001	282.37	0.83522	20.7936	4.69845	94.3968	1065.8	0.33308	910.084	9.81804
0.6029	282.436	0.83717	21.7746	5.10407	98.0015	1135.16	0.38738	971.776	11.3622
0.6028	282.545	0.83689	22.012	5.26931	100.102	1173.71	0.41395	1005.96	12.017
0.6063	282.66	0.83953	22.0864	5.28769	100.298	1179.07	0.41858	1010.98	12.1329
0.6081	282.769	0.84029	20.6479	4.66056	93.8009	1057.79	0.32911	905.325	9.83669
0.606	282.849	0.8389	18.8856	3.97871	89.3968	932.321	0.24249	794.149	7.26495
0.6062	282.865	0.83957	18.7918	3.91657	89.0988	923.584	0.2364	785.365	6.99208
0.6054	282.924	0.83925	18.7828	3.91578	89.0988	924.133	0.2364	785.82	6.98748
0.6061	282.854	0.83993	18.8004	3.91672	89.0988	923.57	0.2364	785.328	6.99658
0.606	282.853	0.84063	18.8159	3.91672	89.0988	923.192	0.2364	784.999	7.00252
0.6033	282.893	0.84046	18.8108	3.91619	89.0988	923.393	0.2364	785.175	7.00138
0.5998	282.89	0.83956	21.1801	4.80684	95.3997	1086.76	0.34947	928.416	10.2565
0.599	282.728	0.83946	22.0361	5.20989	99.4985	1156.86	0.4041	990.74	11.7981
0.5929	282.664	0.83677	22.0478	5.32943	100.799	1193.29	0.42594	1023.39	12.2912
0.5891	282.432	0.83292	21.9395	5.31881	100.501	1189.62	0.42223	1020.5	12.2101
0.5833	282.281	0.82816	15.5001	3.0189	79.8983	769.889	0.14316	655.845	3.92663
0.4675	275.432	0.72923	13.5364	2.92245	77.8997	757.07	0.1225	643.815	3.25066
0.4612	274.711	0.72542	19.3028	5.13447	97.8997	1121	0.3372	956.849	10.1357
0.4576	274.016	0.72382	19.419	5.38464	100	1179.18	0.37193	1010.83	11.1129
0.4588	273.659	0.7251	19.5239	5.56949	100.799	1247.29	0.40985	1072.32	11.8535
0.4585	273.534	0.72648	19.5509	5.55843	100.501	1242.62	0.40843	1068.81	11.8496
0.4595	273.481	0.729	19.6208	5.55866	100.501	1240.2	0.40843	1066.68	11.8896
0.3871	271.092	0.69058	17.2681	4.64221	91.5988	1010.36	0.26033	864.596	8.45636
0.3822	270.793	0.68569	18.4232	5.23148	98.1032	1118.16	0.32491	956.131	10.1728
0.3767	270.466	0.68081	18.1088	5.12084	96.0029	1089.96	0.30747	932.625	9.79729
0.3712	270.141	0.67626	18.0027	5.12127	96.0029	1089.31	0.30545	931.831	9.74411
0.3643	269.673	0.67208	17.9294	5.13399	96.0974	1089.88	0.30472	932.262	9.74172
0.3609	269.34	0.67016	17.8894	5.13691	96.0974	1090.51	0.30472	932.774	9.7335
0.3624	269.082	0.67083	17.9159	5.13918	96.0974	1089.2	0.30472	931.639	9.7468
0.3638	268.934	0.67244	18.01	5.15882	96.3009	1091.55	0.30716	933.661	9.82337
0.3686	268.912	0.67607	18.3561	5.48624	99.7965	1196.67	0.36238	1026.51	10.9754
0.3766	269.12	0.68139	18.3499	5.25881	97.3983	1117.12	0.32488	957.023	10.2656
0.3859	269.604	0.68853	18.4994	5.20871	96.9985	1104.56	0.32111	945.264	10.159
0.3927	269.879	0.69417	18.6374	5.19929	96.9985	1102.57	0.32233	943.358	10.1859
0.3958	270.107	0.69876	18.7437	5.19115	96.8968	1101.28	0.32346	942.222	10.2168
0.4018	270.357	0.70496	18.8852	5.18177	96.8023	1100.61	0.32545	941.654	10.2599
0.4134	270.852	0.71318	19.2066	5.31114	98.8009	1141.22	0.35049	977.147	10.7961
0.4255	271.275	0.72089	19.4783	5.48916	100.102	1206.77	0.38877	1035.84	11.556
0.4367	271.79	0.72833	19.5798	5.3526	98.9026	1159.37	0.36663	994.304	11.145
0.4455	272.291	0.73538	19.7202	5.29136	98.5029	1140.75	0.35932	977.358	10.9894
0.449	272.667	0.74008	19.8431	5.30011	98.8009	1144.2	0.36302	980.152	11.0767
0.453	272.86	0.7437	19.947	5.31852	99.0988	1150.29	0.36793	985.502	11.188
0.4556	273.088	0.7471	20.0305	5.32189	99.0988	1152.83	0.37071	987.837	11.2476
0.4571	273.265	0.74914	20.0776	5.32225	99.0988	1153.89	0.37209	988.81	11.2772
0.458	273.403	0.75091	20.1199	5.32174	99.0988	1152.8	0.37209	987.88	11.2998
0.4577	273.598	0.75184	20.1342	5.31998	99.0988	1154.6	0.37338	989.446	11.3089
0.4566	273.864	0.75201	20.129	5.31899	99.0988	1155.14	0.37338	989.956	11.3106
0.4544	273.861	0.75158	20.1175	5.319	99.0988	1155.48	0.37338	990.254	11.3099
0.4584	273.949	0.75371	20.1715	5.31868	99.0988	1154.04	0.37338	989.025	11.3307
0.4602	274.142	0.75533	20.202	5.3142	99.0988	1155.12	0.37465	989.933	11.3337
0.464	274.215	0.75731	20.2522	5.31393	99.0988	1153.74	0.37465	988.751	11.3528
0.4636	274.407	0.75761	19.9878	5.11681	96.5988	1104.21	0.34475	945.419	10.6501
0.4655	274.496	0.7586	19.2401	4.77962	93.4012	1048.63	0.30526	896.767	9.5162
0.4644	274.653	0.75857	19.1402	4.72577	93.1032	1040.61	0.29945	889.248	9.31467
0.4688	274.661	0.76066	19.1923	4.71929	93.1032	1039.55	0.29969	888.181	9.30017
0.4694	274.799	0.76085	19.1922	4.71723	93.1032	1039.88	0.29969	888.465	9.29319
0.47	274.829	0.76055	19.1836	4.71677	93.1032	1040.2	0.29969	888.748	9.28637
0.4688	274.767	0.75949	19.1589	4.7177	93.1032	1040.72	0.29969	889.188	9.27945
0.4692	274.795	0.7589	19.143	4.71727	93.1032	1041.24	0.29969	889.649	9.26968
0.467	274.785	0.75746	19.1006	4.71692	93.1032	1039.45	0.29818	888.088	9.25694
0.4665	274.657	0.75664	19.0604	4.70671	93.0015	1037.29	0.29659	886.192	9.21335
0.4647	274.566	0.7553	19.0643	4.71995	93.1032	1039.17	0.29758	887.79	9.24412
0.4649	274.478	0.75413	19.0379	4.72129	93.1032	1039.64	0.29758	888.201	9.23421
0.4629	274.271	0.75193	19.0591	4.75017	93.2994	1043.25	0.29958	891.362	9.30902
0.4606	274.158	0.74979	19.0089	4.75171	93.2994	1044.29	0.29958	892.26	9.2931
0.4583	274.153	0.74757	19.3116	4.91015	94.6003	1070.49	0.3165	915.214	9.80362
0.4578	274.029	0.74666	19.4775	4.99671	95.298	1083.81	0.32606	927.009	10.0885
0.4576	274.014	0.74561	19.5108	5.02506	95.5015	1087.75	0.32853	930.583	10.1738
0.4571	273.984	0.74499	19.5223	5.03729	95.6032	1089.45	0.32955	932.105	10.2086
0.4571	273.991	0.7448	19.517	5.03723	95.6032	1089.59	0.32955	932.234	10.2056
0.4593	273.989	0.74591	19.546	5.03003	95.5015	1089.36	0.32955	932.076	10.1886
0.4622	274.127	0.74705	19.5434	5.02437	95.5015	1087.88	0.32902	930.761	10.1815
0.4639	274.223	0.74833	19.5733	5.02302	95.5015	1087.27	0.32902	930.236	10.1898
[truncated: 867 more rows]

## Sheet: GSP_Mission_3
Mach number	Atmospheric total temperature [K]	Atmospheric total pressure [bar]	air mass flow rate [kg/s]	compressor pressure ratio [-]	rpm [%]	turbine inlet total temperature [K]	fuel mass flow rate [kg/s]	Exhaust gas temperature [K]	Thrust [kN]
0.02	288.423	1.00874	12.2907	2.04935	62.8997	847.12	0.145	762.394	3.33394
0.0188	288.524	1.00858	17.0358	2.77944	76.5988	842.182	0.18523	730.214	5.86367
0.0209	288.519	1.00864	25.8474	5.00948	98.4012	1152.35	0.46377	985.654	16.1084
0.0185	288.52	1.0087	25.9583	5.11805	99.0988	1158.51	0.47421	992.87	16.7471
0.0177	288.512	1.0082	26.0861	5.18108	99.7965	1170.41	0.48492	1003.19	17.051
0.0206	288.528	1.00863	26.1689	5.20268	100.102	1174.3	0.48891	1006.75	17.1584
0.0245	288.535	1.00888	26.1749	5.20266	100.102	1174.1	0.48891	1006.59	17.1286
0.0293	288.553	1.00894	26.1791	5.21661	100.298	1177.15	0.4911	1009.1	17.1351
0.0184	288.521	1.00797	24.8324	4.75028	95.5015	1093.24	0.41378	936.244	14.9434
0.0226	288.733	1.00869	16.4342	2.73663	75.298	826.178	0.17732	718.747	5.77965
0.0206	288.728	1.00863	25.3584	4.84582	96.8968	1123.87	0.43676	960.629	15.297
0.0189	288.724	1.00859	25.8933	5.09907	98.9026	1156.16	0.47113	990.524	16.623
0.018	288.722	1.00856	26.0762	5.17855	99.7965	1170.74	0.48481	1003.44	17.0368
0.0092	288.705	1.00851	17.6223	2.95014	78.4012	834.66	0.1912	721.582	6.67721
0.0087	288.704	1.00851	25.5974	4.93266	97.6017	1136.96	0.44959	971.986	15.818
0.0156	288.514	1.00863	25.9586	5.11559	99.0988	1158.27	0.47387	992.546	16.7545
0.0254	288.537	1.00891	26.1263	5.18849	99.8983	1172.04	0.48671	1004.63	17.0363
0.0243	288.434	1.00887	26.1608	5.19567	100	1171.79	0.4872	1004.49	17.0862
0.0285	288.44	1.00891	26.1614	5.19562	100	1171.77	0.4872	1004.47	17.0505
0.032	288.463	1.00906	26.1752	5.20497	100.102	1173.72	0.48877	1006.13	17.0623
0.0287	288.351	1.00892	26.1766	5.20534	100.102	1173.49	0.48877	1005.93	17.0896
0.0177	288.315	1.00844	26.1956	5.22521	100.4	1179.69	0.49321	1011.42	17.2842
0.0321	288.259	1.00918	26.2175	5.2254	100.4	1179.06	0.49321	1010.92	17.1739
0.0408	288.196	1.00963	26.232	5.22367	100.298	1178.69	0.49321	1010.6	17.0995
0.0417	288.1	1.00968	26.2378	5.22399	100.298	1178.4	0.49321	1010.34	17.0945
0.0556	287.971	1.01052	26.2654	5.22441	100.298	1177.58	0.49321	1009.62	16.9956
0.0644	288.039	1.01138	26.28	5.22534	100.298	1179.06	0.49464	1010.95	16.9493
0.0755	288.028	1.01248	26.309	5.22537	100.298	1178.36	0.49464	1010.36	16.8788
0.0905	288.075	1.01413	26.3485	5.22668	100.298	1179.73	0.49639	1011.56	16.796
0.092	287.987	1.01444	26.3607	5.22698	100.298	1179.28	0.49639	1011.17	16.791
0.0973	288.044	1.01515	26.3765	5.22678	100.298	1179	0.49639	1010.93	16.761
0.1095	287.484	1.01706	26.4723	5.23677	100.4	1181.16	0.5	1012.85	16.7557
0.1152	287.354	1.01773	26.4983	5.24574	100.501	1182.49	0.50155	1013.93	16.754
0.1251	287.403	1.01967	26.5455	5.23988	100.4	1182.01	0.50209	1013.65	16.7029
0.1313	287.29	1.02092	26.5833	5.24025	100.4	1180.96	0.50209	1012.73	16.68
0.1369	287.269	1.02187	26.6061	5.24242	100.4	1181.85	0.50326	1013.45	16.6573
0.1462	287.32	1.02374	26.6526	5.24225	100.4	1180.85	0.50326	1012.59	16.6205
0.1547	287.365	1.02557	26.6965	5.24385	100.4	1182.52	0.50536	1014.05	16.5985
0.1704	287.459	1.02947	26.793	5.24401	100.4	1183.21	0.5076	1014.71	16.5571
0.1695	287.538	1.02974	26.7963	5.24375	100.4	1183.17	0.5076	1014.68	16.5661
0.1745	287.649	1.03195	26.8486	5.24077	100.4	1183.41	0.50871	1014.94	16.559
0.1906	287.775	1.0347	26.9115	5.23897	100.4	1183.31	0.50975	1014.83	16.484
0.1916	287.703	1.03473	26.9156	5.23921	100.4	1183.06	0.50975	1014.6	16.479
0.201	287.804	1.03665	26.9608	5.23887	100.4	1182.2	0.50975	1013.86	16.4466
0.2076	287.855	1.03797	26.991	5.23825	100.4	1183.12	0.51108	1014.65	16.4194
0.212	287.86	1.03893	27.0157	5.23628	100.298	1182.64	0.51108	1014.26	16.3966
0.2148	287.932	1.0393	27.0219	5.23604	100.298	1182.59	0.51108	1014.23	16.3834
0.2172	287.995	1.03993	27.0349	5.23543	100.4	1183.03	0.51176	1014.58	16.3777
0.2272	288.144	1.04289	27.1011	5.23431	100.4	1183.09	0.51293	1014.62	16.3529
0.2335	288.31	1.04461	27.1381	5.23376	100.4	1182.47	0.51293	1014.08	16.3385
0.2445	288.405	1.04817	27.2201	5.23478	100.4	1183.83	0.51553	1015.27	16.3298
0.2507	288.577	1.04978	27.2565	5.22967	100.4	1183.73	0.51607	1015.25	16.3019
0.2553	288.613	1.05097	27.2858	5.22955	100.4	1183.13	0.51607	1014.72	16.2928
0.2581	288.8	1.05151	27.291	5.22893	100.4	1183.28	0.51607	1014.86	16.2816
0.2605	288.869	1.05179	27.295	5.2287	100.4	1183.29	0.51607	1014.88	16.2708
0.2684	289.006	1.05408	27.3378	5.22758	100.4	1184.3	0.51775	1015.73	16.249
0.2683	289.2	1.05354	27.3146	5.22694	100.4	1185.07	0.51775	1016.4	16.2376
0.2833	289.269	1.05906	27.4458	5.21928	100.298	1183.51	0.51905	1015.14	16.2087
0.2878	289.417	1.06018	27.4678	5.2188	100.298	1183.16	0.51905	1014.82	16.1984
0.2875	289.607	1.05981	27.4489	5.21817	100.298	1183.84	0.51905	1015.42	16.1909
0.2947	289.748	1.06236	27.5063	5.21939	100.4	1184.6	0.52066	1015.99	16.1856
0.2944	289.834	1.06135	27.4812	5.21236	100.4	1183.55	0.51939	1015.09	16.144
0.301	289.863	1.06321	27.5281	5.21227	100.4	1182.61	0.51939	1014.27	16.1367
0.3044	289.974	1.06421	27.5486	5.21191	100.4	1182.3	0.51939	1014	16.1318
0.312	290.14	1.06688	27.5843	5.20637	100.298	1182.6	0.52047	1014.24	16.0964
0.3209	290.353	1.07012	27.6516	5.20121	100.298	1182.19	0.52127	1013.88	16.0737
0.3226	290.522	1.07003	27.6412	5.19977	100.298	1182.73	0.52127	1014.36	16.0557
0.3337	290.632	1.07385	27.7224	5.19659	100.298	1182.07	0.52231	1013.75	16.0386
0.3396	290.753	1.07575	27.7656	5.19555	100.298	1181.32	0.52231	1013.1	16.0321
0.3382	290.796	1.07416	27.7225	5.19519	100.298	1182.31	0.52231	1013.95	16.013
0.3461	291.002	1.07698	27.7718	5.18986	100.298	1182.02	0.52296	1013.72	15.9916
0.3563	291.113	1.08149	27.8755	5.18902	100.298	1181.84	0.52466	1013.51	15.9976
0.3627	291.263	1.08373	27.9234	5.18447	100.298	1181.55	0.52523	1013.29	15.9819
0.367	291.449	1.08541	27.9576	5.1829	100.298	1181.18	0.52523	1012.97	15.9781
0.3658	291.49	1.08334	27.9023	5.18256	100.298	1182.42	0.52523	1014.05	15.9509
0.3714	291.629	1.08574	27.9575	5.18138	100.298	1181.57	0.52523	1013.33	15.9544
0.3781	291.806	1.08855	27.9944	5.18026	100.298	1182.79	0.52718	1014.37	15.9564
0.3796	291.879	1.08836	27.9859	5.17964	100.298	1183.08	0.52718	1014.63	15.9432
0.3879	292.032	1.09204	28.0681	5.17552	100.298	1182.95	0.52845	1014.55	15.9449
0.3911	292.171	1.09285	28.0821	5.17435	100.298	1182.88	0.52845	1014.5	15.936
0.3931	292.261	1.09362	28.0977	5.17361	100.298	1182.73	0.52845	1014.37	15.9345
0.3932	292.27	1.09238	28.0652	5.17353	100.298	1183.42	0.52845	1014.97	15.9152
0.3987	292.408	1.09509	28.0624	5.15452	100.102	1180.72	0.52666	1012.55	15.8266
0.4031	292.51	1.0964	28.0911	5.15368	100.102	1180.33	0.52666	1012.21	15.8224
0.406	292.641	1.0971	28.0786	5.13962	100	1179.03	0.52546	1011.2	15.7691
0.4113	292.684	1.09901	26.51	4.63719	95.298	1087.83	0.4355	931.402	13.2559
0.412	292.712	1.09773	26.0996	4.50325	94.3968	1065.08	0.41295	910.878	12.5564
0.4133	292.771	1.09748	24.0605	3.92446	90.5015	956.396	0.31713	815.239	9.63649
0.4109	292.764	1.09484	23.7634	3.83472	89.8983	940.355	0.30292	800.274	9.12224
0.4109	292.659	1.0934	23.7428	3.83471	89.8983	940.324	0.30254	800.042	9.09422
0.4119	292.597	1.0927	23.7301	3.8355	89.8983	940.429	0.30254	800.131	9.09002
0.4122	292.509	1.09171	23.6801	3.82295	89.7965	937.122	0.29999	797.263	9.02018
0.4113	292.37	1.08947	23.6371	3.82472	89.7965	937.641	0.29999	797.693	9.01392
0.4074	292.292	1.08491	23.556	3.82639	89.7965	936.67	0.29824	796.734	8.98005
0.4039	292.027	1.08101	23.4821	3.82976	89.7965	937.48	0.29824	797.417	8.9758
0.4041	291.824	1.07983	23.496	3.83423	89.7965	936.482	0.29758	796.52	8.97839
0.4012	291.698	1.07645	23.4275	3.83584	89.7965	937.452	0.29758	797.336	8.96687
0.4059	291.501	1.07806	23.4705	3.83836	89.7965	936.238	0.29758	796.297	8.9811
0.4068	291.437	1.07717	23.4785	3.84131	89.7965	936.51	0.29759	796.518	8.98124
0.4034	291.384	1.07375	23.406	3.842	89.7965	937.729	0.29759	797.562	8.96556
0.4024	291.234	1.07136	23.3746	3.84402	89.7965	936.2	0.29621	796.281	8.9616
0.3995	291.001	1.06852	23.322	3.847	89.7965	936.659	0.29621	796.658	8.96199
0.3987	290.861	1.06627	23.2202	3.82681	89.6003	931.94	0.29215	792.671	8.85994
0.4005	290.737	1.06578	23.3066	3.85283	89.7965	936.581	0.29578	796.611	8.96616
0.3972	290.697	1.0626	23.2387	3.85335	89.7965	937.674	0.29578	797.566	8.9509
0.3983	290.425	1.06183	23.1687	3.83497	89.6003	932.279	0.29193	792.989	8.86491
0.3966	290.351	1.05971	23.1255	3.83592	89.6003	932.979	0.29193	793.557	8.85727
0.3961	290.336	1.05879	23.106	3.83611	89.6003	933.335	0.29193	793.878	8.85199
0.3962	290.132	1.05783	23.109	3.84204	89.6003	932.985	0.29173	793.455	8.85633
0.3967	290.153	1.0571	23.0922	3.84178	89.6003	933.336	0.29173	793.761	8.84728
0.3977	290.096	1.05653	23.082	3.84251	89.6003	933.405	0.29173	793.818	8.84355
0.3972	289.965	1.05535	23.0616	3.8442	89.6003	933.485	0.29173	793.88	8.84406
0.3988	289.941	1.05525	23.0603	3.8445	89.6003	933.463	0.29173	793.86	8.84032
0.3992	289.961	1.05434	23.0396	3.84425	89.6003	933.901	0.29173	794.243	8.83009
0.4026	289.901	1.05578	23.0735	3.84501	89.6003	933.138	0.29173	793.585	8.83698
0.4014	289.954	1.05459	23.0452	3.84433	89.6003	933.766	0.29173	794.124	8.82643
0.396	289.817	1.05075	22.9908	3.84601	89.6003	932.173	0.28993	792.749	8.81782
0.4031	289.723	1.05442	23.0763	3.85025	89.6003	933.412	0.29177	793.814	8.84545
0.4033	289.726	1.05403	23.0676	3.85021	89.6003	933.507	0.29177	793.892	8.84114
0.4012	289.842	1.05232	23.0218	3.84655	89.6003	932.661	0.2906	793.221	8.82405
0.4011	289.724	1.05188	21.5151	3.45862	86.0974	862.308	0.23696	732.361	7.05101
0.4019	289.557	1.05221	21.3129	3.3832	85.5015	850.696	0.22832	721.895	6.67589
0.4023	289.789	1.05257	21.3116	3.38046	85.5015	851.468	0.22832	722.534	6.66347
0.4025	289.891	1.0523	21.3157	3.39206	85.6032	854.211	0.22994	724.764	6.70341
0.4035	290.047	1.05263	21.2704	3.37406	85.5015	850.637	0.22752	721.789	6.62773
0.4031	290.022	1.05227	21.3003	3.39072	85.6032	854.329	0.22977	724.823	6.69051
0.4036	290.151	1.05243	21.2995	3.38409	85.6032	852.762	0.22881	723.559	6.66676
0.4039	290.162	1.05235	21.2486	3.37418	85.5015	851.194	0.22755	722.222	6.62116
0.4037	290.157	1.05211	21.2439	3.37424	85.5015	851.298	0.22755	722.308	6.62051
0.4053	290.237	1.05278	21.7345	3.48423	86.5988	869.134	0.24122	737.3	7.09902
0.4057	290.255	1.05263	21.8875	3.53383	86.9985	877.039	0.24715	744.069	7.31416
0.4064	290.284	1.05278	21.8896	3.53348	86.9985	876.898	0.24715	743.974	7.31095
0.4061	290.264	1.0521	21.8415	3.51829	86.8968	873.549	0.2448	741.206	7.25132
0.4063	290.273	1.05222	21.8767	3.53527	86.9985	877.351	0.24725	744.358	7.31668
0.4065	290.29	1.05208	22.359	3.64973	88.1032	896.504	0.26231	760.997	7.84749
0.4081	290.263	1.05288	22.6608	3.73705	88.8009	912.464	0.27465	775.02	8.25424
0.4091	290.303	1.05296	22.7011	3.74953	88.9026	914.186	0.27611	776.599	8.30822
0.4103	290.359	1.05328	22.7058	3.74883	88.9026	914.185	0.27611	776.606	8.30327
0.4111	290.286	1.05362	22.755	3.7623	88.9971	916.886	0.27827	778.999	8.36927
0.4117	290.317	1.05385	22.7586	3.76191	88.9971	916.842	0.27827	778.973	8.36697
0.413	290.374	1.05436	22.7674	3.76119	88.9971	916.809	0.27827	778.948	8.36329
0.413	290.378	1.05423	22.7645	3.76114	88.9971	916.868	0.27827	778.998	8.36202
0.4142	290.43	1.05469	22.8043	3.77296	89.0988	919.681	0.28034	781.516	8.42361
0.4161	290.419	1.05569	22.9131	3.79796	89.3023	924.967	0.28456	786.313	8.56211
0.4181	290.513	1.05688	22.9635	3.81013	89.3968	927.88	0.28683	788.838	8.62002
0.4208	290.427	1.05799	23.0407	3.8238	89.4985	930.13	0.28905	790.834	8.68942
0.4213	290.453	1.05855	23.0923	3.83563	89.6003	932.405	0.29095	792.844	8.75185
0.4218	290.477	1.05847	23.0896	3.83532	89.6003	932.466	0.29095	792.907	8.74802
0.4207	290.429	1.05768	23.1571	3.85998	89.7965	936.737	0.29417	796.571	8.8556
0.4226	290.409	1.0587	23.1802	3.86025	89.7965	936.179	0.29417	796.102	8.86037
0.4235	290.462	1.05886	23.2235	3.87125	89.8983	938.823	0.29616	798.479	8.92083
0.4249	290.626	1.05958	23.2328	3.86914	89.8983	938.993	0.29616	798.65	8.91185
0.4253	290.756	1.05957	23.2273	3.86746	89.8983	939.402	0.29616	799.014	8.9017
0.4266	290.814	1.06049	23.2451	3.86671	89.8983	939.215	0.29616	798.855	8.90213
0.4286	290.803	1.06146	23.2668	3.86685	89.8983	938.771	0.29616	798.466	8.90594
0.4322	290.877	1.06355	23.3235	3.87737	90	941.7	0.29885	801.048	8.9728
0.4312	290.832	1.06319	23.2813	3.86425	89.8983	938.997	0.29685	798.853	8.92767
0.4324	290.89	1.06393	23.2952	3.8635	89.8983	938.921	0.29685	798.778	8.92713
0.4333	290.827	1.06424	22.8725	3.7533	88.9026	919.584	0.28147	781.929	8.3997
0.4351	291.018	1.06574	22.3377	3.59391	87.6017	888.319	0.25808	754.218	7.62736
0.4361	291.07	1.06624	22.3042	3.57693	87.5	886.158	0.25624	752.079	7.538
0.4377	291.148	1.06763	22.3303	3.57599	87.5	885.917	0.25624	751.867	7.53926
0.4373	291.229	1.06712	22.3165	3.575	87.5	886.33	0.25624	752.23	7.53133
0.4377	291.345	1.06763	22.3227	3.57359	87.5	886.493	0.25624	752.379	7.52656
0.4388	291.41	1.06833	22.3347	3.5728	87.5	886.419	0.25624	752.318	7.52468
0.4401	291.464	1.06915	22.3499	3.57215	87.5	886.262	0.25624	752.184	7.52392
0.4404	291.482	1.06921	22.3739	3.57934	87.6017	887.863	0.25761	753.549	7.55854
0.4426	291.494	1.07074	24.1038	4.04872	91.4026	976.168	0.32771	830.718	9.80369
0.4455	291.639	1.07221	25.4917	4.46631	94.0988	1053.22	0.39498	899.196	11.8781
0.4485	291.782	1.07441	25.6124	4.50413	94.3023	1060.32	0.40219	906.163	12.1239
0.4475	291.843	1.07389	25.5973	4.50319	94.3023	1060.63	0.40219	906.456	12.1153
0.4529	291.799	1.07754	25.6766	4.50933	94.3023	1062.23	0.40463	907.907	12.1746
0.4554	291.923	1.07931	24.9957	4.29089	92.798	1022.53	0.36965	873.214	11.1454
0.4564	292.182	1.08037	24.5608	4.14796	91.9985	996.309	0.34685	849.856	10.4408
0.459	292.322	1.08262	24.5857	4.14423	91.9985	997.075	0.34746	850.267	10.4221
0.4619	292.575	1.08534	24.6369	4.13997	91.9985	996.758	0.34746	850.004	10.4175
0.4639	292.776	1.08695	24.6289	4.13104	91.9985	995.836	0.347	849.184	10.3886
0.4659	292.883	1.08857	24.661	4.12925	91.9985	995.518	0.347	848.914	10.3892
0.468	293.101	1.08988	24.1708	3.98168	91.0974	967.696	0.32384	824.464	9.66979
0.468	293.199	1.09014	21.6243	3.32226	85.298	847.391	0.22899	719.739	6.51451
0.468	293.306	1.0904	21.2885	3.24777	84.4985	842.966	0.22272	715.285	6.14143
0.4687	293.345	1.09154	21.3217	3.24053	84.4985	841.98	0.2223	714.48	6.11424
0.4685	293.442	1.09166	21.3206	3.23953	84.4985	842.221	0.2223	714.695	6.1095
0.4683	293.428	1.09166	21.321	3.23968	84.4985	842.185	0.2223	714.664	6.11054
0.4675	293.494	1.09137	21.313	3.23901	84.4985	842.464	0.2223	714.91	6.10592
0.4672	293.474	1.0913	20.4852	3.07827	82.5	823.274	0.20572	699.751	5.44987
0.4659	293.507	1.09054	18.7414	2.75439	78.1032	785.355	0.17446	671.28	4.18939
0.4644	293.431	1.08978	18.286	2.6662	76.8968	775.882	0.16674	664.483	3.85585
0.3833	290.282	1.04723	13.3365	2.00377	63.9026	731.509	0.11834	649.196	2.00196
0.3831	290.28	1.04687	18.9774	2.93286	80.1017	818.391	0.1904	699.032	4.9032
0.3833	290.186	1.04698	20.5752	3.25427	84.0988	843.697	0.21701	717.045	6.1703
0.3836	290.199	1.04714	20.7354	3.28956	84.4985	844.374	0.21917	717.275	6.31119
0.3844	290.127	1.04733	20.8556	3.32044	84.7965	848.428	0.22249	720.486	6.43433
0.3849	290.146	1.04773	20.8629	3.32025	84.7965	848.218	0.22249	720.312	6.43435
0.3854	290.168	1.04762	20.8655	3.31466	84.7965	846.083	0.22132	718.5	6.40993
0.3851	290.155	1.04746	20.8981	3.32616	84.8983	847.985	0.22263	720.016	6.45381
0.3864	290.211	1.04817	20.9103	3.32556	84.8983	847.849	0.22263	719.907	6.45235
0.3867	290.121	1.04834	21.3785	3.43221	86.0029	862.201	0.23435	731.569	6.89234
0.3876	290.161	1.04883	21.83	3.53061	86.9985	876.71	0.2462	743.908	7.33421
0.3885	290.2	1.04895	23.0795	3.87893	90	940.592	0.29487	799.452	8.93724
0.3912	290.216	1.05045	23.8541	4.09998	91.4971	979.718	0.32751	834.247	10.0277
0.3931	290.3	1.05152	23.4013	3.97044	90.6032	956.312	0.30862	814.322	9.46016
0.3933	290.312	1.0515	21.3883	3.42468	85.9012	857.149	0.23265	728.223	6.9227
0.3953	290.394	1.0525	22.0146	3.55692	87.2965	881.657	0.25055	748.095	7.45735
0.3952	290.397	1.05257	20.8129	3.29414	84.4985	843.299	0.21985	716.336	6.33181
0.3948	290.486	1.05222	18.5403	2.85959	78.8009	802.04	0.18134	686.08	4.65634
0.3941	290.444	1.05183	17.4629	2.65173	75.9012	781.692	0.16415	672.23	3.91113
0.3932	290.514	1.05145	18.5467	2.8456	78.8009	803.006	0.18088	686.99	4.59073
0.3921	290.459	1.05071	18.4145	2.8297	78.5029	799.945	0.1788	684.644	4.52893
0.3912	290.433	1.05008	17.6564	2.69315	76.4971	786.965	0.16765	676.037	4.0549
0.3883	290.302	1.04821	20.4703	3.22558	83.8009	842.303	0.21504	715.786	6.02661
0.3922	290.265	1.05013	25.9453	4.73265	96.0974	1102.56	0.43279	941.694	13.0486
0.3955	290.298	1.05161	26.1281	4.8323	96.5988	1115.89	0.4479	955.389	13.6475
0.3983	290.331	1.05281	24.7148	4.38022	93.1032	1032.3	0.37286	882.272	11.4969
0.4004	290.425	1.05401	23.3248	3.94896	90.3997	952.832	0.30631	811.837	9.39361
0.4018	290.489	1.05444	23.114	3.87937	89.8983	942.873	0.29745	802.479	9.0286
0.4023	290.508	1.05485	22.4659	3.68057	88.2994	901.758	0.26696	766.214	8.05943
0.4024	290.616	1.05491	20.2722	3.18379	83.1032	832.34	0.20986	708.076	5.89798
0.4019	290.587	1.05449	20.03	3.12857	82.5	829.343	0.20566	705.628	5.653
0.4009	290.655	1.05354	19.2365	2.98194	80.6032	815.009	0.1923	695.11	5.08134
0.3994	290.585	1.05205	18.4632	2.83735	78.5974	800.64	0.17963	684.99	4.54572
0.3983	290.536	1.05104	18.0821	2.76587	77.6017	793.508	0.17348	680.084	4.28743
0.3736	289.359	1.03577	17.8272	2.76878	77.3983	794.347	0.17204	681.343	4.3111
0.3735	289.351	1.03546	19.0258	2.99543	80.6032	818.75	0.19203	698.718	5.13422
0.3783	289.348	1.03839	26.2157	4.90194	97.3983	1134.06	0.45819	969.463	13.7831
0.3833	289.466	1.0412	26.6056	5.06953	98.5974	1154.33	0.48269	989.156	14.6858
0.3887	289.601	1.04441	26.7477	5.09089	98.9026	1157.81	0.48767	992.443	14.8376
0.3948	289.755	1.04856	26.7141	5.0449	98.2994	1150.07	0.48196	985.812	14.6572
0.3975	289.982	1.05034	22.4711	3.75034	88.5029	911.673	0.2747	777.042	8.48141
0.398	290.103	1.05113	20.9113	3.33088	84.7965	846.644	0.22304	719.417	6.51082
0.3991	290.259	1.052	20.8155	3.29226	84.4985	844.148	0.22006	716.852	6.3042
0.4017	290.382	1.054	22.5527	3.69353	88.5029	906.664	0.26965	769.567	8.06054
0.4045	290.505	1.05612	24.7709	4.33868	93.1032	1027.86	0.36855	876.355	11.1887
0.4075	290.645	1.05774	25.2578	4.49865	94.0988	1056.93	0.39504	903.088	12.0448
0.4127	290.781	1.06118	26.6764	4.93777	97.6017	1138.5	0.47178	974.841	14.1944
0.4174	291.004	1.06424	26.8671	4.98974	98.0015	1145.86	0.4809	981.855	14.4918
0.4227	291.15	1.06783	26.9456	4.98677	98.0015	1145.65	0.48211	981.817	14.5227
0.4266	291.437	1.07036	27.0107	4.99673	98.1032	1148.44	0.48507	984.203	14.5806
0.4311	291.647	1.07302	26.9797	4.96846	97.8997	1145.16	0.48231	981.361	14.4661
0.4341	291.79	1.07464	24.2395	4.11719	91.5988	987.384	0.33886	843.076	10.3503
0.4344	291.915	1.07457	22.8565	3.7009	88.5974	910.129	0.27588	774.082	8.25112
0.4358	291.988	1.07494	23.724	3.9211	90.6032	953.282	0.30946	810.968	9.26715
0.4339	292.096	1.07361	19.231	2.92813	80	803.248	0.18768	685.917	4.9223
0.3784	289.974	1.04006	18.2194	2.83628	78.4012	802.262	0.17853	686.872	4.56475
0.3813	289.893	1.04162	26.2446	4.88306	97.3983	1133.77	0.4579	969.051	13.7098
0.3875	289.853	1.04463	26.6627	5.06399	98.5974	1154.74	0.4837	989.531	14.6901
0.39	289.863	1.04588	23.1896	3.9833	90.3997	956.591	0.30841	816.353	9.58561
0.3925	289.959	1.04702	24.9962	4.47918	93.9026	1052.72	0.38815	898.831	11.8546
0.3941	290.038	1.04766	22.3849	3.7186	88.4012	906.124	0.26961	771.085	8.25903
0.3956	290.101	1.04863	21.4271	3.44859	86.0974	862.581	0.2356	732.358	6.97968
0.3956	290.104	1.04851	20.6148	3.25853	84.0988	838.68	0.21558	712.592	6.16596
0.3952	290.189	1.04828	19.4708	3.04022	81.3009	819.105	0.1963	698.071	5.30827
0.3958	290.22	1.04849	19.9228	3.11906	82.3983	828.186	0.20395	704.876	5.60813
0.3952	290.186	1.04803	18.0111	2.76789	77.5	791.992	0.17276	678.957	4.3057
0.3942	290.142	1.04747	18.2065	2.79872	78.0015	798.817	0.17672	684.267	4.41376
0.3946	290.166	1.04782	19.7523	3.08735	81.9985	827.068	0.20173	704.265	5.47876
0.3943	290.054	1.04752	19.9068	3.12894	82.3983	830.408	0.20511	706.738	5.64369
0.3949	290.074	1.04774	19.4634	3.0426	81.3009	820.505	0.19681	699.189	5.30475
0.3948	290.066	1.04743	19.3869	3.0213	81.0974	817.58	0.19465	696.909	5.22143
0.3948	290.069	1.04768	18.6891	2.89341	79.3023	805.756	0.18381	688.594	4.74592
0.3943	290.047	1.0474	20.1144	3.16052	82.8997	833.562	0.20808	709.003	5.76248
0.3958	290.007	1.04837	20.5465	3.23919	83.9026	838.418	0.21449	712.433	6.08012
0.3967	290.047	1.04888	20.7078	3.2731	84.3023	841.437	0.21754	714.68	6.21256
0.3976	289.994	1.04938	20.7919	3.29487	84.4985	844.413	0.21996	717.037	6.29896
0.3979	290.104	1.04943	20.9073	3.3163	84.7965	846.474	0.22196	718.669	6.3874
0.398	290.102	1.04936	19.7386	3.08729	81.8968	822.986	0.20047	700.786	5.48503
0.3983	290.016	1.0494	19.6292	3.06013	81.5988	820.745	0.19824	699.058	5.37046
0.3983	290.023	1.04953	19.5089	3.03701	81.3009	818.287	0.19608	697.192	5.27708
0.3983	290.016	1.0494	19.5068	3.03707	81.3009	818.394	0.19608	697.285	5.27723
0.3993	289.964	1.0501	19.6053	3.05601	81.4971	822.119	0.19871	700.317	5.35778
0.399	289.941	1.04955	19.7601	3.08835	81.8968	825.744	0.20172	703.116	5.48595
0.3991	289.952	1.04973	20.0498	3.13875	82.6017	828.969	0.20567	705.265	5.67923
0.3996	289.978	1.04989	20.1627	3.1674	82.8997	833.033	0.20871	708.452	5.7913
0.3994	289.962	1.04965	20.2055	3.17229	83.0015	832.202	0.20866	707.691	5.80994
0.3995	289.967	1.04971	20.3631	3.20768	83.4012	837.115	0.21248	711.576	5.95212
0.3995	289.967	1.04971	20.446	3.22006	83.5974	836.989	0.21313	711.351	6.0015
0.3999	289.989	1.04981	20.5245	3.23725	83.8009	838.895	0.21478	712.81	6.06777
0.4011	290.039	1.05062	20.5781	3.24338	83.9026	838.964	0.21527	712.774	6.09196
0.4012	290.05	1.0508	20.5813	3.24327	83.9026	838.901	0.21527	712.718	6.09208
0.4028	290.016	1.05184	20.6414	3.25143	83.9971	839.621	0.21621	713.235	6.12491
0.4036	290.051	1.05268	20.6566	3.25105	83.9971	839.38	0.21621	713.024	6.12641
0.4035	290.05	1.0525	19.6859	3.0619	81.5988	819.868	0.19858	698.274	5.38468
0.4035	290.15	1.05263	19.2716	2.98394	80.6032	813.651	0.19208	693.82	5.07706
0.4033	290.141	1.05251	19.6029	3.0416	81.4026	819.677	0.1974	698.29	5.30072
0.4038	290.156	1.05305	20.2884	3.17737	83.1032	833.819	0.21001	708.845	5.82473
0.4033	290.144	1.05276	20.4498	3.21194	83.5029	837.196	0.21323	711.518	5.97045
0.4035	290.153	1.05288	20.6511	3.25197	83.9971	841.415	0.21713	714.829	6.13565
0.4035	290.153	1.05288	20.6924	3.25687	84.0988	840.084	0.21683	713.599	6.15187
0.404	290.176	1.05317	20.7744	3.27509	84.3023	842.531	0.21881	715.515	6.22342
0.4046	290.193	1.05313	20.7731	3.2749	84.3023	842.524	0.21881	715.514	6.22096
0.404	290.166	1.05279	19.843	3.09146	81.9985	822.949	0.20129	700.574	5.49919
0.4042	290.289	1.0529	19.6288	3.04625	81.4971	818.36	0.19706	697.001	5.31051
0.4016	290.271	1.05154	19.5653	3.04288	81.4026	819.914	0.19721	698.446	5.29921
0.3986	290.243	1.05185	21.4429	3.42433	86.0029	862.994	0.23494	732.082	6.83577
0.3946	290.161	1.04946	21.3659	3.41424	85.9012	856.58	0.23129	726.764	6.79615
0.3941	290.14	1.04804	19.6998	3.09226	81.8968	823.996	0.20077	701.685	5.50917
0.3896	290.052	1.04491	19.4144	3.04292	81.3009	821.141	0.1966	699.828	5.31106
0.3905	289.98	1.04717	19.3874	3.0239	81.0974	818.502	0.19515	697.786	5.24537
0.3847	289.629	1.04485	19.4538	3.04829	81.3009	822.173	0.19756	700.771	5.34912
0.383	289.863	1.04254	19.8798	3.1341	82.5	830.038	0.20457	706.559	5.6776
0.3832	289.772	1.04253	20.2083	3.19763	83.2994	835.296	0.21003	710.375	5.92489
0.3788	289.683	1.04028	20.1587	3.20483	83.2994	836.195	0.21021	711.08	5.94772
0.3754	289.439	1.03871	19.2349	3.03017	81.0029	819.055	0.19448	698.607	5.28861
0.3728	289.326	1.03746	19.0622	2.99696	80.6032	815.786	0.19137	696.168	5.15322
0.3703	289.218	1.0359	18.4647	2.89411	79.0988	807.672	0.18305	690.878	4.78183
0.367	289.188	1.03369	17.5756	2.73459	76.8023	792.787	0.16975	681.018	4.22206
0.365	289.099	1.03253	18.1262	2.83526	78.2994	803.021	0.178	687.994	4.57227
0.363	289.024	1.03089	18.2834	2.87625	78.8009	808.623	0.18181	692.277	4.72807
0.3585	288.946	1.0296	17.2592	2.69065	76.0974	789.357	0.16598	679.216	4.08729
0.3551	288.806	1.02802	16.751	2.60187	74.7965	780.345	0.15849	673.273	3.78381
0.3522	288.59	1.0272	16.2998	2.52634	73.5974	776.614	0.15389	672.213	3.56209
0.3387	287.961	1.01932	16.9514	2.65926	75.5015	790.894	0.16415	681.765	4.01522
0.3348	287.716	1.01871	16.9841	2.67102	75.6032	789.168	0.1639	680.105	4.0591
0.3346	287.701	1.01886	16.232	2.53771	73.5974	777.356	0.1539	673.149	3.63091
0.3302	287.438	1.01707	17.3486	2.74181	76.5988	797.61	0.17004	686.062	4.31106
0.3267	287.306	1.01449	17.0483	2.69785	75.9012	790.453	0.16506	680.802	4.15462
0.326	287.28	1.0149	16.4872	2.5997	74.3968	784.407	0.1586	677.883	3.84387
0.3219	287.028	1.01342	16.7591	2.64588	75.1017	788.561	0.16217	680.491	4.00567
0.3197	286.952	1.01196	16.7371	2.64654	75.1017	788.695	0.16217	680.594	4.00384
0.3169	286.845	1.01096	16.7238	2.64748	75.1017	788.769	0.16217	680.654	4.00692
0.313	286.605	1.00889	16.7091	2.65303	75.1017	788.857	0.16203	680.819	4.04253
0.3141	286.647	1.00998	16.7258	2.65267	75.1017	788.589	0.16203	680.589	4.04416
0.3137	286.628	1.01029	16.7315	2.65283	75.1017	788.423	0.16203	680.443	4.04658
0.3123	286.582	1.00993	15.7361	2.48405	72.5	777.037	0.15059	675.293	3.5227
0.3081	286.429	1.00836	15.3122	2.41106	71.4026	772.46	0.14576	673.63	3.30344
0.2999	286.158	1.00528	17.1265	2.73922	76.3009	799.732	0.16941	688.749	4.36195
0.291	286.07	1.00321	17.1223	2.7549	76.4026	800.58	0.17013	689.428	4.44743
0.2921	286.202	1.00317	15.7881	2.52391	72.8997	785.229	0.15417	682.115	3.70958
0.2896	286.123	1.00241	16.5919	2.6539	75	793.797	0.16314	685.845	4.11541
0.2884	286.081	1.00169	16.6169	2.66454	75.1017	793.042	0.1631	684.916	4.14855
0.2863	286.012	1.00158	16.7657	2.69362	75.5015	796.585	0.16571	687.406	4.25559
0.2856	285.881	1.00118	16.8063	2.70218	75.6032	796.428	0.16602	687.091	4.28366
0.2824	285.783	0.99981	16.7519	2.69707	75.5015	796.022	0.16546	686.916	4.27182
0.2797	285.802	0.99864	16.7318	2.69689	75.5015	796.521	0.16546	687.347	4.26815
0.2781	285.748	0.99851	16.7311	2.69738	75.5015	796.441	0.16546	687.283	4.27228
0.2787	285.77	0.99862	16.7323	2.69718	75.5015	796.461	0.16546	687.302	4.27089
0.2795	285.693	0.99965	16.4907	2.65243	74.7965	793.585	0.16257	685.99	4.13692
0.2787	285.672	0.99886	15.5287	2.48899	72.2965	783.541	0.15166	682.036	3.62995
0.2739	285.619	0.99823	16.3694	2.62621	74.4985	791.85	0.16081	685.244	4.05954
0.2717	285.448	0.99681	16.9387	2.74413	76.0974	804.094	0.17027	693.284	4.47344
0.264	285.321	0.9935	15.4611	2.49626	72.2965	785.225	0.15193	683.764	3.69151
0.2643	285.333	0.99384	16.8973	2.74456	76.0974	805.083	0.17013	694.341	4.48958
0.2625	285.279	0.99355	17.0404	2.7763	76.4971	805.245	0.17157	693.802	4.59816
0.2606	285.217	0.99275	16.6302	2.70283	75.3997	798.257	0.16556	689.264	4.34437
0.2543	284.944	0.98981	17.3735	2.84856	77.5	810.723	0.17641	697.163	4.85501
0.2518	284.758	0.98871	16.6646	2.72348	75.6032	799.994	0.16677	690.578	4.44156
0.2511	284.745	0.98859	17.4765	2.87181	77.798	812.395	0.17801	698.232	4.94373
0.2493	284.593	0.98797	19.3213	3.22548	82.6017	838.115	0.20501	714.712	6.23597
0.2482	284.562	0.9876	19.7699	3.32571	83.8009	843.512	0.21209	718.016	6.61194
0.2486	284.577	0.98762	21.9449	3.86603	89.0988	921.513	0.27297	782.591	8.87556
0.2504	284.628	0.98788	21.8137	3.84127	88.8009	913.826	0.26821	776.348	8.77017
0.2499	284.715	0.9877	19.2885	3.23994	82.6017	833.4	0.20379	710.914	6.3124
0.2491	284.784	0.98743	18.1708	3.02345	79.7965	823.339	0.18907	704.971	5.4876
0.2478	284.758	0.98699	17.8029	2.94827	78.8009	818.23	0.18349	701.95	5.22233
0.2458	284.696	0.9862	18.2118	3.02458	79.8983	823.778	0.18911	705.45	5.49907
0.2468	284.726	0.98677	19.0766	3.19229	82.1003	836.225	0.20219	713.535	6.10767
0.2465	284.62	0.98655	19.743	3.32524	83.8009	844.109	0.21203	718.558	6.61001
0.2463	284.608	0.98637	20.2644	3.44024	85.1017	855.245	0.22226	726.993	7.06357
0.245	284.475	0.98581	19.1595	3.21302	82.2965	833.314	0.20218	710.821	6.19863
0.2442	284.55	0.98566	18.9999	3.17783	81.8968	831.881	0.19974	709.945	6.05649
0.2437	284.432	0.98526	19.9406	3.3607	84.3023	844.936	0.21413	718.813	6.74897
0.2444	284.259	0.98549	20.0816	3.39137	84.6003	846.413	0.21644	719.811	6.87529
0.2448	284.166	0.98539	20.2587	3.43146	85	851.248	0.22043	723.65	7.03697
0.2454	284.074	0.98583	19.9689	3.37411	84.3023	844.549	0.21492	718.342	6.79836
0.2448	284.166	0.98575	19.4233	3.26084	82.8997	836.214	0.2059	712.594	6.37571
0.2441	284.146	0.98551	19.3064	3.23662	82.6017	834.817	0.20404	711.653	6.27708
0.2433	284.223	0.98501	17.5133	2.90191	78.0015	812.165	0.17909	697.663	5.07736
0.2429	284.11	0.98488	17.565	2.90487	78.1032	814.512	0.18011	699.637	5.08315
0.2414	284.073	0.98426	17.9988	2.98765	79.3023	820.119	0.18598	702.984	5.37479
0.2421	284.095	0.98473	19.7672	3.3253	83.8009	843.677	0.21192	718.304	6.62732
0.2407	284.054	0.98403	20.1849	3.42903	84.8983	852.408	0.22043	724.683	7.02731
0.2398	284.03	0.98374	19.2801	3.24074	82.6017	834.265	0.20382	711.307	6.31267
0.2393	284.01	0.98346	18.9559	3.18193	81.8023	832.65	0.20012	710.67	6.0852
0.2394	283.911	0.98349	18.8955	3.1635	81.5988	830.184	0.19836	708.802	6.01452
0.2387	284.004	0.98326	19.0255	3.19788	81.9985	835.597	0.20205	713.1	6.15526
0.2386	283.998	0.98335	19.5537	3.28982	83.2994	839.047	0.2081	714.801	6.50083
0.2376	283.971	0.98303	18.6795	3.12846	81.0974	827.958	0.19566	707.493	5.8992
0.2361	284.032	0.98254	18.4802	3.08643	80.6032	824.98	0.1923	705.487	5.73407
0.2359	284.02	0.98236	18.9839	3.18317	81.8968	832.783	0.20007	710.866	6.10332
0.2358	284.024	0.98245	19.5593	3.3027	83.4012	841.708	0.20948	716.892	6.54597
0.236	284.03	0.98251	19.0468	3.20711	82.1003	834.781	0.20197	712.205	6.18553
0.2363	284.034	0.98237	18.8131	3.15884	81.4971	831.644	0.19835	710.224	6.00686
0.237	284.053	0.9826	19.0463	3.20601	82.1003	837.105	0.2029	714.393	6.19604
0.2355	284.11	0.98259	19.3673	3.26075	82.8997	838.031	0.20597	714.35	6.39747
0.2352	284.106	0.98237	18.8431	3.16755	81.5988	832.488	0.19905	710.828	6.04238
0.2357	284.119	0.98253	18.5758	3.11274	80.9012	829.004	0.19504	708.67	5.84127
0.2365	284.14	0.98279	18.1456	3.0292	79.7965	823.549	0.18894	705.314	5.53665
0.2313	284.106	0.98243	17.9635	2.98943	79.3023	819.454	0.18544	702.452	5.40354
0.2337	284.171	0.98414	17.8739	2.96821	78.9971	819.112	0.18458	702.547	5.33188
0.2269	284.202	0.9859	16.575	2.72296	75.3997	801.659	0.16709	692.588	4.53108
0.225	284.25	0.98579	16.8252	2.76678	76.0974	807.941	0.17135	697.146	4.68999
0.2241	284.225	0.98729	16.3738	2.68216	74.7965	802.327	0.16562	694.42	4.41425
0.225	284.348	0.98792	16.8523	2.7655	76.0974	808.844	0.17195	698.032	4.69958
0.2265	284.291	0.98886	16.1281	2.63323	74.0988	798.304	0.16226	692.224	4.25583
0.2247	284.336	0.98866	15.5549	2.53323	72.6017	794.04	0.15615	691.49	3.94283
0.2258	284.471	0.98947	14.788	2.40096	70.6032	786.686	0.14756	689.209	3.52363
0.2231	284.598	0.99125	16.8278	2.74503	75.9012	808.877	0.17136	698.526	4.6403
0.2231	284.604	0.99173	19.5401	3.26109	83.0015	844.449	0.21003	720.05	6.50396
0.2196	284.724	0.99351	17.4662	2.87561	77.6017	814.747	0.17999	700.984	5.13495
0.221	284.856	0.99441	17.5549	2.88129	77.798	817.787	0.18143	703.423	5.14569
0.2226	284.795	0.99526	17.5718	2.88186	77.798	817.276	0.18143	702.995	5.15007
0.223	284.902	0.9955	17.2803	2.82287	76.9985	810.581	0.17613	698.205	4.92257
0.2178	284.874	0.99595	17.3919	2.84709	77.2965	816.308	0.1795	702.874	5.04553
0.2197	284.924	0.99676	17.3337	2.83125	77.1003	813.181	0.17769	700.436	4.98021
0.2189	284.904	0.99688	17.0794	2.78301	76.4026	808.968	0.17391	697.756	4.81258
0.221	284.855	0.99787	16.1884	2.62342	73.9971	800.089	0.16354	694.199	4.28619
0.2181	284.987	0.99759	17.3074	2.82152	76.9985	815.019	0.17801	702.303	4.95974
0.2184	284.994	0.99804	17.9844	2.94724	78.8009	822.572	0.18692	706.327	5.40457
0.217	284.958	0.99869	17.0604	2.77922	76.3009	809.829	0.17437	698.724	4.82875
0.2191	285.009	0.99968	17.1169	2.78236	76.4026	810.804	0.175	699.437	4.83047
0.22	284.933	1.00056	17.1342	2.78306	76.4026	810.258	0.175	698.962	4.8374
0.2212	285.061	1.00104	17.1387	2.7819	76.4026	810.41	0.175	699.094	4.82972
0.2206	285.049	1.0011	17.14	2.78201	76.4026	810.357	0.175	699.047	4.83189
0.2209	285.157	1.00155	17.1728	2.78728	76.4971	811.338	0.17566	699.762	4.8483
0.2201	285.241	1.00154	17.3134	2.8149	76.8968	814.412	0.17805	701.89	4.95094
0.2194	285.22	1.00145	17.7197	2.89451	78.0015	822.478	0.18485	707.4	5.24613
0.2203	285.141	1.00209	18.4222	3.01623	79.7965	827.411	0.19282	709.264	5.6713
0.2206	285.249	1.00254	18.607	3.05941	80.298	832.474	0.1969	712.963	5.841
0.2206	285.349	1.0029	17.2876	2.81067	76.8023	811.65	0.17701	699.571	4.94108
0.2206	285.345	1.00302	17.1101	2.77171	76.3009	809.549	0.1744	698.505	4.79823
0.2199	285.435	1.00328	16.7657	2.71149	75.3997	807.035	0.17062	697.815	4.6018
0.219	285.409	1.00349	17.0367	2.75734	76.0974	810.999	0.17433	700.196	4.76416
0.2198	285.435	1.00421	17.5731	2.85275	77.5	816.973	0.18112	703.298	5.09199
0.2189	285.406	1.00382	17.8574	2.91359	78.2994	823.696	0.18653	708.059	5.32505
0.2172	285.461	1.00378	18.1121	2.96218	78.9971	826.996	0.1901	710.056	5.50922
0.218	285.484	1.0039	18.4122	3.01999	79.7965	831.596	0.19472	713.025	5.72203
0.2185	285.496	1.00441	18.2427	2.97842	79.3023	823.798	0.18978	706.772	5.5465
0.2176	285.473	1.0045	16.5418	2.67688	74.7965	805.355	0.16856	697.455	4.51297
0.2206	285.557	1.00578	17.7418	2.87854	77.8997	820.46	0.18387	705.852	5.19302
0.2193	285.518	1.00562	19.5335	3.21389	82.5	842.547	0.20919	719.193	6.43793
0.2192	285.42	1.00607	18.147	2.96642	78.9971	824.236	0.1897	707.436	5.51954
0.222	285.587	1.00705	18.7562	3.06442	80.5015	831.341	0.19743	711.79	5.87072
0.2204	285.641	1.0068	17.3657	2.81466	76.8968	812.709	0.17809	700.398	4.97504
0.2206	285.652	1.00734	16.8909	2.72352	75.6032	807.743	0.17199	698.073	4.6562
0.2194	285.73	1.00709	16.9609	2.73368	75.7994	809.118	0.17293	699.056	4.69485
0.2199	285.738	1.00773	17.7613	2.87656	77.8997	819.517	0.18365	705.025	5.19256
0.2214	285.775	1.00855	17.9888	2.92358	78.5029	824.631	0.188	708.623	5.37208
0.22	285.74	1.00848	17.919	2.90703	78.2994	820.548	0.18566	705.331	5.30726
0.2223	285.798	1.00919	16.7944	2.70238	75.298	805.863	0.1706	697.01	4.59269
0.2222	285.798	1.00976	17.1915	2.76742	76.3009	813.122	0.17646	701.763	4.81583
0.2227	285.806	1.0104	18.5141	3.00847	79.7965	829.863	0.1945	711.461	5.67237
0.2215	285.876	1.01039	18.4256	2.99684	79.6003	826.982	0.19275	709.167	5.63532
0.2227	285.91	1.01101	18.3592	2.98218	79.3968	826.283	0.19188	708.809	5.58141
0.2235	285.926	1.01174	16.743	2.69089	75.1017	805.692	0.1703	697.208	4.56481
0.2223	285.996	1.01173	15.6574	2.50381	72.2965	799.014	0.15905	697.021	3.96489
0.2221	285.994	1.0119	17.4801	2.80877	76.9985	816.321	0.17977	703.648	4.95812
0.2219	285.989	1.01184	17.8874	2.88952	78.1032	820.815	0.18537	705.886	5.25343
0.2223	285.894	1.01245	17.9749	2.90674	78.2994	822.322	0.18694	706.882	5.32212
0.2218	285.988	1.01278	18.0118	2.91255	78.4012	822.565	0.18733	706.973	5.34581
0.2221	285.992	1.01299	18.2364	2.95617	78.9971	827.442	0.19137	710.445	5.51235
0.2225	286.006	1.01336	18.358	2.97613	79.3023	827.625	0.19249	710.204	5.58225
0.2221	286.089	1.01348	18.6188	3.02816	80	833.146	0.19718	714.125	5.78416
0.2233	286.126	1.01434	18.0223	2.91395	78.4012	822.632	0.18762	707.021	5.35503
0.224	286.147	1.0148	17.6216	2.83096	77.2965	813.497	0.18023	700.569	5.03977
0.2238	286.141	1.0151	17.5135	2.81261	76.9985	814.997	0.17997	702.327	4.98727
0.2228	286.22	1.01503	17.4684	2.80485	76.8968	814.825	0.17947	702.401	4.96486
0.2237	286.238	1.01579	16.9437	2.71123	75.5015	808.382	0.17271	698.952	4.6432
0.224	286.242	1.01601	16.7212	2.66992	74.8983	806.894	0.17028	698.817	4.50551
0.2223	286.3	1.01584	16.6789	2.66169	74.7965	806.683	0.16976	698.891	4.48117
0.2214	286.381	1.0158	18.229	2.93858	78.9026	826.667	0.19046	710.008	5.44953
0.225	286.374	1.01754	18.5111	2.99546	79.6003	831.433	0.19542	713.178	5.66925
0.224	286.341	1.01746	18.5922	3.00703	79.7965	830.047	0.19552	711.713	5.71063
0.2238	286.339	1.01764	17.8368	2.86995	77.798	819.9	0.18491	705.503	5.21215
0.2218	286.386	1.0175	17.46	2.7957	76.8023	812.452	0.17847	700.487	4.94171
0.2219	286.492	1.01777	17.3802	2.78207	76.5988	814.116	0.17842	702.281	4.90204
0.2208	286.562	1.01755	17.3742	2.78144	76.5988	814.444	0.17842	702.599	4.89915
0.2219	286.495	1.01802	17.7643	2.8535	77.6017	822.297	0.18499	708.012	5.16677
0.2243	286.549	1.01938	18.4644	2.97278	79.3968	827.936	0.19324	710.46	5.58658
0.2256	286.484	1.02004	18.7532	3.02597	80.1017	831.058	0.19729	712.165	5.7835
0.2262	286.502	1.02084	18.1819	2.92322	78.5974	823.926	0.18952	707.888	5.40897
0.2247	286.564	1.02036	17.4125	2.77947	76.5988	810.026	0.17718	698.62	4.87992
0.2247	286.564	1.02072	17.8082	2.84869	77.6017	818.967	0.18393	705.012	5.13823
0.2264	286.604	1.02139	18.003	2.88615	78.1032	823.167	0.18745	707.989	5.27804
0.2269	286.619	1.02216	17.4414	2.77819	76.5988	810.256	0.17748	698.853	4.87731
0.2251	286.677	1.02183	17.1275	2.72552	75.7994	809.886	0.17473	699.8	4.71186
0.2254	286.684	1.02229	17.4489	2.77975	76.5988	815.82	0.17965	703.804	4.90291
0.2259	286.7	1.02269	18.9054	3.04327	80.3997	834.263	0.19976	714.638	5.85644
0.226	286.797	1.02297	17.8911	2.86635	77.798	820.628	0.18568	706.201	5.21815
0.2267	286.814	1.02356	18.2124	2.91946	78.5974	827.125	0.1909	710.825	5.41489
0.2265	286.815	1.02398	19.1946	3.09754	81.0974	837.908	0.20411	716.891	6.06749
0.2259	286.897	1.02391	18.1633	2.91535	78.5029	824.49	0.18965	708.584	5.40102
0.2254	286.883	1.02448	17.6512	2.81474	77.1003	817.077	0.18204	704.156	5.03972
0.2243	286.955	1.02523	17.737	2.82593	77.2965	818.95	0.18338	705.562	5.08556
0.2245	286.959	1.02566	17.782	2.83281	77.3983	819.129	0.18385	705.57	5.11078
0.2247	287.071	1.02621	17.8596	2.84618	77.6017	820.713	0.18513	706.683	5.16166
0.2241	287.056	1.02639	17.9768	2.8675	77.8997	822.582	0.18692	707.899	5.24366
0.225	287.082	1.02692	18.061	2.88103	78.1032	823.225	0.18791	708.158	5.2909
0.2242	287.165	1.02691	18.0581	2.88026	78.1032	823.402	0.18791	708.31	5.28728
0.2243	287.16	1.02755	18.1392	2.89423	78.2994	824.526	0.18912	709.042	5.34537
0.2246	287.164	1.02777	18.143	2.89419	78.2994	824.393	0.18912	708.921	5.34529
0.2238	287.248	1.02776	18.0601	2.87874	78.1032	822.423	0.18754	707.489	5.28781
0.2243	287.26	1.02828	18.1435	2.89354	78.2994	824.907	0.1893	709.382	5.34682
0.2238	287.244	1.02825	18.1434	2.89369	78.2994	824.812	0.1893	709.305	5.34844
0.2248	287.272	1.02881	18.1524	2.89342	78.2994	824.686	0.1893	709.197	5.3474
0.2241	287.355	1.02895	18.1523	2.89266	78.2994	824.858	0.1893	709.351	5.34473
0.2206	287.471	1.02846	16.8562	2.66984	75	809.481	0.17252	701.244	4.58213
0.226	287.514	1.0303	16.4151	2.58885	73.8009	807.803	0.16826	702.142	4.30579
0.2238	287.558	1.02996	17.472	2.76197	76.4971	816.495	0.17977	704.849	4.87581
0.2235	287.442	1.03011	17.8989	2.84079	77.6017	821.087	0.18545	707.125	5.16218
0.226	287.411	1.0314	18.2667	2.90345	78.5029	825.141	0.19037	709.327	5.3869
0.2267	287.526	1.03212	18.4546	2.94053	78.9971	829.697	0.19402	712.634	5.53259
0.2307	287.529	1.0338	18.8723	3.00617	80	832.144	0.19865	713.418	5.76202
0.2319	287.56	1.03457	19.083	3.04866	80.5015	837.04	0.20285	716.979	5.93081
0.2296	287.604	1.03405	19.0717	3.04473	80.5015	834.529	0.20157	714.832	5.91585
0.2292	287.687	1.03417	17.5522	2.77252	76.5988	812.75	0.17956	701.226	4.91955
0.2301	287.714	1.03471	18.1116	2.86404	78.0015	822.545	0.18783	707.74	5.2386
0.2304	287.721	1.03555	18.4285	2.92052	78.8009	826.648	0.19237	710.227	5.45148
0.2312	287.745	1.03606	18.6603	2.96618	79.3968	832.042	0.19682	714.127	5.63023
0.2313	287.848	1.03646	18.6227	2.95497	79.3023	828.665	0.19498	711.326	5.58134
0.2309	287.837	1.0367	18.4726	2.92694	78.9026	826.068	0.19259	709.546	5.47628
0.2298	287.815	1.03646	18.1631	2.87087	78.1032	821.022	0.18783	706.253	5.27012
0.2311	287.946	1.03701	17.5388	2.75932	76.4971	812.566	0.17916	701.247	4.86888
0.2309	287.933	1.03756	18.1439	2.86155	78.0015	822.89	0.18821	708.079	5.23959
0.2305	287.926	1.03767	18.4882	2.92548	78.9026	827.552	0.19323	710.92	5.48038
0.2288	287.985	1.03736	17.3216	2.72174	75.9012	811.291	0.17693	701.135	4.75768
0.2287	287.982	1.0377	18.0645	2.84699	77.798	822.312	0.18725	707.926	5.19625
0.2284	287.97	1.03846	17.8009	2.80101	77.1003	817.129	0.18313	704.409	5.037
0.231	288.146	1.03944	17.9664	2.82837	77.5	822.237	0.18652	708.274	5.1347
0.2283	288.172	1.03905	19.0837	3.02486	80.3997	835.269	0.20152	715.821	5.87098
0.2269	288.135	1.03896	20.3688	3.27356	83.5974	853.209	0.22171	727.482	6.84425
0.2286	288.176	1.03964	19.3266	3.07913	81.0029	837.255	0.2052	716.683	6.09149
0.2302	288.117	1.04017	20.8054	3.3484	84.6003	857.385	0.22784	730.06	7.14043
0.2282	288.067	1.03975	20.6836	3.32465	84.3023	851.666	0.22417	725.373	7.04782
0.227	288.141	1.03887	21.0628	3.4125	85.298	862.332	0.23302	733.625	7.4122
0.2279	288.162	1.03891	22.0239	3.63232	87.5	892.9	0.25815	758.612	8.37099
0.228	288.161	1.0387	22.5668	3.77708	88.8009	915.188	0.27615	777.535	9.0269
0.2305	288.129	1.03903	24.0235	4.19946	91.8023	992.853	0.33849	845.732	11.0648
0.231	288.15	1.03895	24.4024	4.3366	92.6017	1017.77	0.35951	868.249	11.7669
0.2326	288.186	1.03899	25.2112	4.59034	94.3968	1064.34	0.40022	909.459	13.0318
0.2345	288.13	1.03876	26.2098	4.93305	97.1003	1126.69	0.45751	964.473	14.7124
0.2361	288.18	1.03906	24.6335	4.4311	93.1032	1034.47	0.37445	884.292	12.2902
0.2408	288.204	1.04005	25.4761	4.6718	95	1080.6	0.41497	924.076	13.4342
0.2373	288.207	1.03823	25.4585	4.69054	95.1017	1081.94	0.41608	925.323	13.5
0.2421	288.244	1.03964	25.4913	4.69002	95.1017	1081.32	0.41608	924.775	13.4892
0.2453	288.229	1.04051	25.5968	4.71539	95.298	1087.28	0.4217	930.218	13.6363
0.2517	288.211	1.04305	26.4542	4.97946	97.5	1135.11	0.46758	972.093	14.9201
0.2578	288.381	1.04517	27.0595	5.17989	99.7965	1170.35	0.50262	1003.05	15.9069
0.2655	288.408	1.04771	27.1771	5.19569	100	1172.41	0.50646	1005.15	15.9988
0.2702	288.555	1.04903	25.9472	4.78402	95.7994	1100.25	0.43694	942.264	13.9803
0.2732	288.746	1.05034	25.8196	4.72115	95.3997	1090.9	0.42771	933.623	13.662
0.2766	288.748	1.05107	21.9464	3.58106	86.8968	877.896	0.25134	747.569	8.10431
0.278	288.897	1.05151	21.9528	3.55724	86.8968	881.281	0.25139	748.756	7.91402
0.2821	289.029	1.0528	25.6265	4.60298	94.7965	1072.74	0.41005	915.703	12.9453
0.2872	289.093	1.05453	26.1506	4.79225	96.0974	1104.67	0.44139	945.346	13.9675
0.2914	289.225	1.05579	27.01	5.06538	98.5974	1153.58	0.48932	988.429	15.3263
0.2973	289.321	1.05794	27.2587	5.1527	99.6003	1168.66	0.50488	1001.67	15.7426
0.3015	289.465	1.05939	24.4093	4.24624	91.9985	1004.23	0.35301	858.147	11.3163
0.3023	289.595	1.05899	25.2788	4.47941	93.8009	1050.97	0.39218	897.849	12.4023
0.3051	289.59	1.05985	24.0904	4.12416	91.4026	982.984	0.3344	838.442	10.6472
0.3074	289.668	1.06024	23.7743	4.01723	90.7994	963.964	0.31839	821.166	10.0844
0.3103	289.774	1.06104	25.2193	4.43634	93.5974	1042.09	0.38494	889.453	12.1249
0.3134	289.776	1.06157	26.1399	4.74339	95.7994	1098.79	0.43675	939.859	13.665
0.3167	289.898	1.06258	25.7921	4.63023	94.8983	1077.77	0.41795	922.059	13.1516
0.3227	289.91	1.06474	26.1964	4.74855	95.7994	1100.25	0.4391	941.444	13.7032
0.326	290.04	1.06529	25.9241	4.65406	95.1017	1082.86	0.42333	926.544	13.2626
0.3266	290.056	1.06507	24.9412	4.35148	92.8997	1026.83	0.37273	877.217	11.752
0.3319	290.153	1.06686	25.6225	4.54307	94.3023	1064.25	0.4058	909.549	12.6658
0.3335	290.214	1.06687	25.6975	4.56958	94.4985	1068.05	0.40967	913.163	12.8027
0.3385	290.3	1.06869	26.6218	4.8567	96.8023	1121.97	0.46027	960.433	14.2159
0.3426	290.456	1.0701	26.7146	4.87916	96.9985	1124.43	0.46385	963.05	14.3527
0.3446	290.542	1.07047	25.2858	4.433	93.5029	1042.82	0.38799	891.559	12.1543
0.3451	290.559	1.07008	23.2319	3.82585	89.3968	928.936	0.2919	790.868	9.10856
0.3458	290.584	1.06942	21.1267	3.30164	84.4985	846.523	0.22528	720.249	6.67273
0.3457	290.584	1.06885	22.688	3.64147	88.1032	898.102	0.26656	762.31	8.12296
0.3456	290.585	1.06791	24.8048	4.25691	92.6017	1011.08	0.35852	861.473	11.1126
0.3469	290.521	1.06793	23.7346	3.97035	90.6032	956.486	0.31332	814.738	9.77253
0.3506	290.566	1.06867	25.0607	4.347	93.1032	1028.92	0.37403	877.794	11.5938
0.3537	290.592	1.06975	27.4171	5.10474	99.3968	1168.63	0.50543	1000.85	15.3612
0.3575	290.541	1.07058	27.4835	5.13347	99.6003	1167.78	0.50746	1000.98	15.53
0.363	290.661	1.07245	27.584	5.16109	99.8983	1174.92	0.5146	1007.27	15.6776
0.3694	290.726	1.07499	27.6724	5.16786	100	1175.72	0.51663	1008.05	15.7247
0.3737	290.901	1.07643	27.6964	5.1646	100	1176.25	0.5174	1008.6	15.7202
0.3778	290.977	1.07779	27.683	5.14442	99.7965	1173.83	0.51544	1006.62	15.64
0.3791	291.034	1.07774	25.4317	4.44353	93.5974	1046.07	0.39263	894.738	12.1644
0.3803	291.186	1.07776	24.3484	4.09914	91.4971	983.766	0.33746	839.119	10.423
0.3819	291.259	1.07814	24.525	4.13348	91.8023	991.188	0.34343	845.061	10.5582
0.3842	291.253	1.07879	24.5757	4.15247	91.8968	993.878	0.34595	847.224	10.6209
0.3825	291.177	1.07681	22.0747	3.478	86.4971	867.586	0.24517	737.45	7.37737
0.3798	291.158	1.0744	22.0287	3.46795	86.4971	870.033	0.24498	738.5	7.26835
0.3816	291.138	1.07412	23.2425	3.77598	89.3023	923.426	0.28687	784.325	8.67446
0.3824	291.069	1.07277	26.2116	4.66992	95.6032	1091.93	0.43114	932.929	13.0998
0.3812	290.91	1.06967	26.2522	4.73789	95.9012	1100.04	0.43918	941.31	13.4589
0.3828	290.879	1.06864	26.4804	4.82648	96.5988	1117.52	0.4549	956.747	13.8836
0.3855	290.69	1.06861	27.3748	5.11294	99.3968	1167.76	0.50506	1000.7	15.2684
0.3884	290.612	1.06909	27.5001	5.16175	99.8983	1174.63	0.51282	1006.97	15.5123
0.3945	290.673	1.07154	27.5888	5.16801	100	1175.4	0.51485	1007.77	15.5637
0.3985	290.742	1.07333	27.6292	5.16732	100	1176.01	0.51608	1008.36	15.5763
0.4031	290.851	1.0755	27.6753	5.16638	100	1176.47	0.51722	1008.77	15.5853
0.4083	290.982	1.07833	27.7563	5.17519	100.102	1178.21	0.5199	1010.24	15.6386
0.4126	291.085	1.08065	27.5696	5.08204	98.9971	1161.62	0.50471	996.024	15.2226
0.4125	291.281	1.07968	23.087	3.76524	88.8009	918.856	0.28558	783.482	8.75331
0.4144	291.474	1.08044	22.9089	3.66273	88.2994	902.174	0.27178	766.37	8.1267
0.4136	291.441	1.07944	22.889	3.66314	88.2994	902.802	0.27178	766.852	8.12499
0.4155	291.43	1.08007	22.9541	3.67292	88.4012	904.253	0.27322	767.978	8.15229
0.4149	291.403	1.07893	22.9309	3.67326	88.4012	904.571	0.27322	768.25	8.1469
0.4153	291.423	1.0784	22.8785	3.65628	88.2994	900.51	0.27025	764.771	8.06876
0.4156	291.431	1.07807	22.9056	3.67425	88.4012	904.001	0.27252	767.599	8.12735
0.4152	291.407	1.07653	22.8861	3.66852	88.4012	902.367	0.2713	766.306	8.10334
0.4121	291.267	1.07376	23.9831	3.99739	91.0029	965.399	0.32026	821.351	9.67001
0.4159	291.235	1.07502	26.2388	4.67489	95.6032	1092.21	0.43213	933.432	13.0322
0.4205	291.146	1.07653	26.3937	4.73368	95.9012	1100.73	0.44188	941.96	13.3796
0.423	291.163	1.07729	26.4115	4.73345	95.9012	1100.17	0.44188	941.493	13.3781
0.4225	291.137	1.07556	26.5186	4.78514	96.3009	1110.81	0.45091	950.908	13.6243
0.4257	291.184	1.0765	26.7181	4.84506	96.8023	1122.08	0.46193	960.863	13.919
0.4268	291.135	1.07563	27.2894	5.03064	98.4012	1153.9	0.49379	988.776	14.8049
0.4297	291.169	1.0764	27.4232	5.07653	98.9026	1161.43	0.50176	995.524	15.0355
0.4332	291.233	1.07718	27.1629	4.99048	98.0015	1146.42	0.48685	982.482	14.6167
0.4323	291.188	1.07519	24.554	4.19648	91.9985	999.893	0.35103	854.056	10.7464
0.432	291.175	1.07384	22.5747	3.62258	87.798	892.323	0.26361	758.624	7.88762
0.4287	291.121	1.07062	21.2347	3.30262	84.7965	842.922	0.22347	715.685	6.38617
0.4251	291.05	1.06699	20.7965	3.23162	83.9026	838.13	0.21676	711.738	6.0572
0.4212	290.868	1.06231	20.5641	3.20001	83.5029	834.874	0.21298	709.27	5.9147
0.4162	290.629	1.05689	20.4066	3.18226	83.2994	831.526	0.20983	706.601	5.82684
0.415	290.372	1.05415	20.3627	3.1849	83.2994	831.893	0.20983	706.909	5.82864
0.4121	290.13	1.05079	20.2517	3.17464	83.1032	830.306	0.20803	705.671	5.77436
0.4092	289.789	1.04695	20.1897	3.17814	83.1032	830.768	0.20803	706.052	5.77677
0.4043	289.568	1.04187	20.1308	3.18345	83.1032	830.849	0.20734	706.193	5.78514
0.4018	289.351	1.03869	20.009	3.16874	82.8997	828.546	0.20521	704.394	5.71874
0.4007	289.095	1.03594	20.0168	3.18309	83.0015	830.909	0.20651	706.346	5.76763
0.396	288.781	1.0312	19.9163	3.1768	82.8997	828.545	0.20453	704.433	5.72967
0.3941	288.593	1.02841	19.9155	3.19005	83.0015	830.782	0.20567	706.273	5.77443
0.3908	288.347	1.02512	20.4224	3.3044	84.3968	841.224	0.21522	714.194	6.20771
0.3893	288.284	1.02282	22.6242	3.88412	89.7965	936.977	0.28777	796.112	8.72993
0.3902	288.109	1.02146	24.5574	4.49933	93.8009	1048.76	0.37962	895.066	11.6403
0.3898	287.991	1.01976	24.6038	4.54606	93.9971	1054.08	0.38478	900.582	11.8783
0.3927	287.91	1.01998	26.0715	5.03808	98.0015	1144.08	0.46649	979.614	14.177
0.3938	287.857	1.0191	26.3167	5.14714	99.3023	1162.08	0.48385	995.847	14.6969
0.3976	287.822	1.01859	26.4542	5.19406	99.8983	1170.01	0.49159	1003.03	14.9197
0.3978	287.618	1.01612	26.3946	5.19827	99.8983	1169.6	0.49069	1002.56	14.8859
0.3995	287.7	1.01508	26.3463	5.18598	99.7965	1167.97	0.48851	1001.24	14.8203
0.4006	287.535	1.01348	26.0454	5.10193	98.5974	1151.72	0.47262	987.043	14.3894
0.4035	287.462	1.01287	25.8761	5.03078	97.798	1138.74	0.46081	975.883	14.0676
0.4063	287.487	1.01296	25.444	4.89678	96.5988	1116.71	0.43913	956.379	13.4193
0.4076	287.338	1.01197	25.4257	4.89875	96.5988	1117.19	0.43913	956.711	13.413
0.4108	287.282	1.01253	25.4307	4.88244	96.4971	1114.68	0.43739	954.651	13.3509
0.4135	287.301	1.01234	25.4485	4.89785	96.5988	1116.87	0.43913	956.326	13.3791
0.4132	287.282	1.01131	25.4026	4.87977	96.4971	1113.77	0.43628	953.821	13.3111
0.4164	287.227	1.01227	25.4207	4.88628	96.4971	1114.68	0.43727	954.43	13.3173
0.4191	287.25	1.01271	25.4307	4.88598	96.4971	1114.48	0.43727	954.248	13.3118
0.4216	287.266	1.01267	25.4291	4.88578	96.4971	1114.54	0.43727	954.306	13.3015
0.4241	287.267	1.01314	25.4407	4.88576	96.4971	1114.29	0.43727	954.088	13.2988
0.4253	287.335	1.01273	25.4274	4.88485	96.4971	1114.75	0.43727	954.489	13.2845
0.4283	287.262	1.01301	25.4728	4.89673	96.5988	1116.04	0.43895	955.628	13.3331
0.4293	287.311	1.01248	25.4273	4.88021	96.4971	1113.93	0.4368	953.915	13.268
0.4318	287.328	1.01248	25.4488	4.89699	96.5988	1116.54	0.43888	955.991	13.3077
0.4365	287.352	1.01404	25.4936	4.89346	96.5988	1116	0.4392	955.666	13.3142
0.4385	287.344	1.01351	25.4806	4.89357	96.5988	1116.24	0.4392	955.879	13.301
0.4377	287.404	1.0118	25.4001	4.87814	96.4971	1114.06	0.4364	954.025	13.2203
0.4395	287.389	1.01177	25.4247	4.8955	96.5988	1116.46	0.43837	955.918	13.2646
0.4418	287.297	1.01057	25.4135	4.89273	96.5988	1115.49	0.43753	955.209	13.2473
0.4402	287.213	1.00666	25.3942	4.9185	96.8023	1119.34	0.43969	958.546	13.3154
0.4405	287.03	1.00402	25.3358	4.92092	96.8023	1120.16	0.43969	959.268	13.2913
0.4386	286.825	0.99972	25.2865	4.93673	96.8968	1120.74	0.43906	959.677	13.2965
0.4399	286.581	0.99757	25.2429	4.93999	96.8968	1121.12	0.43906	959.993	13.2797
0.4397	286.464	0.99441	25.1937	4.94151	96.8968	1120.08	0.43719	959.143	13.2508
0.4405	286.293	0.99185	25.1736	4.96109	96.9985	1122.54	0.43855	961.195	13.2873
0.4394	286.035	0.98867	25.1268	4.96292	96.9985	1121.98	0.43749	960.844	13.2739
0.4413	286.024	0.98737	25.4596	5.09904	98.4012	1146.74	0.45917	982.35	13.8475
0.4401	285.759	0.98317	25.6664	5.21458	99.8983	1167.95	0.47665	1001.11	14.3385
0.4406	285.68	0.9807	25.5983	5.23009	100.102	1170.45	0.47757	1003.15	14.3422
0.4425	285.669	0.97905	25.5557	5.23013	100.102	1171.43	0.47757	1004	14.3112
0.4441	285.745	0.97663	25.4998	5.22652	100.102	1170.91	0.47595	1003.73	14.2739
0.4454	285.913	0.975	25.4503	5.24144	100.298	1174.67	0.47741	1006.85	14.294
0.4474	286.007	0.97426	25.4268	5.24112	100.298	1175.36	0.47741	1007.48	14.2744
0.4511	285.984	0.97429	25.4285	5.2412	100.298	1175.3	0.47741	1007.44	14.2626
0.4532	285.987	0.97374	25.4139	5.22901	100.102	1173.42	0.47587	1006.05	14.2254
0.456	286.021	0.97445	25.4309	5.2289	100.102	1173.12	0.47587	1005.8	14.2261
0.4579	286.114	0.97499	25.4409	5.22859	100.102	1173.01	0.47587	1005.71	14.2261
0.4608	286.157	0.97566	25.4443	5.23192	100.102	1174.09	0.47683	1006.55	14.2289
0.465	286.155	0.97605	25.465	5.24408	100.298	1176.9	0.47903	1008.92	14.2654
0.4644	286.241	0.97424	25.4141	5.24379	100.298	1178.18	0.47903	1010.03	14.2391
0.4672	286.168	0.97379	25.4056	5.24403	100.298	1178.32	0.47903	1010.16	14.2246
0.47	286.107	0.97299	25.3988	5.24017	100.298	1176.99	0.47786	1009.15	14.2052
0.4711	286.164	0.97128	25.3514	5.23998	100.298	1178.22	0.47786	1010.2	14.1754
0.4729	286.044	0.97047	25.3342	5.24025	100.298	1176.73	0.47655	1008.89	14.1557
0.4766	286.028	0.97168	25.3664	5.2403	100.298	1175.97	0.47655	1008.23	14.162
0.4784	286.125	0.97136	25.3539	5.23998	100.298	1176.38	0.47655	1008.59	14.15
0.4808	286.043	0.97142	25.3591	5.24025	100.298	1176.14	0.47655	1008.38	14.1447
0.4843	286.122	0.9723	25.3727	5.2449	100.298	1177.68	0.47784	1009.68	14.1611
0.4874	286.072	0.9727	25.3812	5.23299	100.102	1175.51	0.47665	1007.96	14.1255
0.4899	286.1	0.97225	25.3682	5.2329	100.102	1175.88	0.47665	1008.29	14.1109
0.4906	286.144	0.97078	25.3235	5.22936	100.102	1174.47	0.4749	1006.97	14.0643
0.4932	286.182	0.97028	25.3135	5.24142	100.298	1176.51	0.47594	1008.58	14.0814
0.4955	286.302	0.96984	25.2967	5.24102	100.298	1177.07	0.47594	1009.09	14.0658
0.4965	286.248	0.96821	25.2565	5.2412	100.298	1177.95	0.47594	1009.84	14.0398
0.4991	286.181	0.96845	25.2656	5.24142	100.298	1177.67	0.47594	1009.6	14.0366
0.5022	286.14	0.96842	25.2667	5.24156	100.298	1177.57	0.47594	1009.51	14.0276
0.5041	286.141	0.96785	25.253	5.22738	100.102	1174.18	0.47331	1006.78	13.9778
0.5078	286.243	0.96811	25.2552	5.22704	100.102	1174.34	0.47331	1006.91	13.9693
0.5084	286.276	0.96611	25.1928	5.22587	100.102	1173.47	0.47168	1006.04	13.9215
0.5083	286.369	0.9639	25.1376	5.23639	100.298	1175.64	0.47195	1007.8	13.9199
0.5082	286.255	0.96121	25.0722	5.22429	100.102	1173.26	0.46925	1005.91	13.8508
0.51	286.249	0.96	25.0403	5.23855	100.298	1175.61	0.47018	1007.75	13.8646
0.5107	286.082	0.95796	24.997	5.22679	100.102	1173.23	0.46791	1005.88	13.8075
0.5107	285.98	0.95547	24.9319	5.22677	100.102	1172.31	0.4662	1004.99	13.7618
0.5109	285.988	0.95264	24.8581	5.22552	100.102	1171.79	0.46446	1004.52	13.7132
0.5117	285.928	0.9508	24.8114	5.22696	100.102	1171.67	0.46353	1004.38	13.6866
0.5131	285.801	0.94982	24.7913	5.22738	100.102	1172	0.46353	1004.66	13.6704
0.5144	285.659	0.94877	24.7703	5.22785	100.102	1172.31	0.46353	1004.91	13.6539
0.5163	285.665	0.94883	24.7715	5.22783	100.102	1172.31	0.46353	1004.91	13.6493
0.5195	285.622	0.94962	24.794	5.22798	100.102	1171.7	0.46353	1004.38	13.6526
0.5218	285.655	0.95019	24.8074	5.22787	100.102	1171.41	0.46353	1004.13	13.654
0.5252	285.74	0.95184	24.8469	5.22759	100.102	1170.58	0.46353	1003.42	13.6674
0.5293	285.872	0.95446	24.9039	5.23497	100.102	1173.05	0.46614	1005.53	13.7186
0.533	285.972	0.95683	24.9648	5.23542	100.102	1174.27	0.46802	1006.72	13.7568
0.5366	286.185	0.95879	25.0054	5.23388	100.102	1175.1	0.46923	1007.51	13.7747
0.5401	286.393	0.96107	25.0531	5.2321	100.102	1175.53	0.4703	1007.91	13.792
0.5448	286.556	0.96383	25.1153	5.23083	100.102	1175.78	0.47153	1008.13	13.8135
0.5475	286.821	0.96607	25.155	5.22212	100	1174.9	0.47159	1007.46	13.8083
0.5503	286.981	0.96755	25.1865	5.22353	100.102	1174.31	0.47159	1006.91	13.829
0.5532	287.166	0.96924	25.2141	5.21927	100	1174.86	0.47248	1007.39	13.82
0.5573	287.302	0.97227	25.2852	5.21687	100	1174.57	0.4735	1007.11	13.8399
0.5612	287.535	0.97483	25.343	5.21988	100.102	1175.74	0.47518	1008.07	13.8719
0.5638	287.697	0.97622	25.372	5.2174	100	1175.32	0.47518	1007.75	13.8734
0.5681	287.858	0.97923	25.4356	5.2128	100	1175.48	0.47656	1007.96	13.8956
0.5713	288.055	0.98158	25.4845	5.20911	100	1175.23	0.47723	1007.72	13.9026
0.5741	288.222	0.98353	25.5277	5.20818	100	1174.48	0.47723	1007.08	13.9189
0.5777	288.341	0.9851	25.5627	5.21261	100.102	1176.43	0.47928	1008.68	13.9421
0.5803	288.508	0.98656	25.5931	5.20822	100	1176.21	0.47928	1008.55	13.9349
0.5836	288.82	0.98843	25.6064	5.19763	100	1175.92	0.47949	1008.41	13.9249
0.5863	288.994	0.99073	25.6581	5.19614	100	1175.08	0.47949	1007.68	13.9437
0.5897	289.209	0.99369	25.2966	5.04232	98.1032	1147.35	0.45537	983.412	13.2824
0.5908	289.383	0.99466	24.3407	4.70177	95.298	1088.66	0.40201	932.044	11.8323
0.5896	289.41	0.99312	19.9441	3.3715	85.1017	840.724	0.21101	715.061	6.03962
0.4489	283.684	0.90337	16.876	3.01147	80.1017	789.422	0.16162	671.47	4.35678
0.4497	283.63	0.90381	18.0623	3.26424	83.4012	820.778	0.18344	695.857	5.18085
0.4484	283.67	0.9031	18.0092	3.25864	83.2994	817.822	0.18192	693.412	5.1557
0.4385	283.182	0.899	18.5005	3.40318	84.7965	836.435	0.19462	708.759	5.67192
0.4421	283.157	0.90126	21.5742	4.37736	92.2965	1011.21	0.31536	861.288	9.58027
0.4425	283.271	0.9008	22.3305	4.69122	94.3968	1065.22	0.35763	910.16	10.9298
0.4449	283.395	0.90153	22.6552	4.82206	95.3997	1088.58	0.37648	931.045	11.4834
0.4452	283.404	0.90091	22.7035	4.84836	95.6032	1092.84	0.37991	935.055	11.6006
0.4464	283.357	0.90033	22.7552	4.87362	95.7994	1097.37	0.38342	939.104	11.7
0.4487	283.477	0.90068	22.7592	4.87201	95.7994	1097.5	0.38342	939.249	11.6904
0.4525	283.554	0.90197	22.8027	4.88582	95.9012	1100.38	0.38597	941.712	11.746
0.4539	283.627	0.90229	21.5777	4.43754	92.3983	1022.38	0.32396	873.78	9.9679
0.4549	283.677	0.9025	20.1875	3.94315	89.3023	930.68	0.2578	792.566	7.90695
0.4558	283.611	0.90289	21.0018	4.18878	91.0029	975.481	0.28966	830.738	8.83958
0.4576	283.697	0.904	21.1599	4.24215	91.3009	984.27	0.29662	838.763	9.07292
0.4593	283.688	0.90495	21.1824	4.24228	91.3009	983.545	0.29662	838.158	9.07857
0.4607	283.755	0.9055	21.1929	4.24126	91.3009	983.465	0.29662	838.092	9.0763
0.4631	283.765	0.90674	21.2612	4.26036	91.4026	988.713	0.30043	842.841	9.17846
0.4634	283.891	0.90702	21.2631	4.25843	91.4026	988.907	0.30043	843.043	9.17152
0.4641	283.927	0.90708	21.2186	4.24265	91.3009	986.491	0.29855	841.068	9.12221
0.4647	284.068	0.90753	19.3459	3.63208	86.8023	873.464	0.22073	742.322	6.64658
0.4646	284.056	0.90736	19.1617	3.56403	86.3009	865.313	0.21426	734.238	6.34171
0.4641	284.028	0.90685	19.0793	3.53664	86.0974	859.533	0.2106	728.958	6.2087
0.464	284.128	0.90646	19.0676	3.5354	86.0974	860.092	0.2106	729.424	6.20097
0.4636	284.007	0.90612	19.0395	3.52246	86.0029	856.263	0.20853	726.096	6.14804
0.4623	284.046	0.90505	18.4015	3.34756	84.3968	826.38	0.1892	700.459	5.47354
0.4615	283.999	0.90483	18.3082	3.32038	84.0988	824.383	0.18721	698.665	5.36653
0.4619	284.015	0.90516	18.5995	3.39522	84.8983	834.942	0.19447	707.447	5.63888
0.4612	284.084	0.90477	18.8138	3.45984	85.5015	845.334	0.20112	716.325	5.87966
0.462	284.03	0.90556	18.7947	3.45431	85.3997	844.753	0.20085	715.872	5.86149
0.4613	284.099	0.9055	18.0912	3.27183	83.5029	818.73	0.18307	694.188	5.20308
0.4605	283.954	0.90505	17.9404	3.22774	83.0015	813.739	0.17927	690.028	5.03782
0.4608	284.073	0.90522	16.7161	2.95422	79.6003	784.28	0.15757	667.282	4.11965
0.4195	282.296	0.87183	16.8327	3.12446	81.4026	803.975	0.16611	683.084	4.61999
0.4167	281.86	0.86697	22.6888	5.1072	98.5974	1138.71	0.40305	972.543	12.1301
0.4137	281.407	0.86174	22.6375	5.19512	98.9026	1144.27	0.40921	979.95	12.5364
0.4107	280.864	0.85675	22.5952	5.26288	99.7965	1162.26	0.41926	995.759	12.7581
0.4089	280.377	0.85205	22.5186	5.2991	100.102	1172.45	0.42414	1004.91	12.8573
0.4079	280.017	0.84838	22.4446	5.30023	100.102	1172.35	0.42294	1004.97	12.8214
0.4068	279.66	0.84511	22.3805	5.31793	100.298	1175.5	0.42377	1007.58	12.8316
0.4067	279.343	0.84241	22.3219	5.32114	100.4	1176.56	0.42377	1008.47	12.8038
0.4062	279.009	0.83954	22.2858	5.35639	100.4	1188.13	0.4297	1019.09	12.9425
0.4072	278.849	0.83779	22.2457	5.35698	100.4	1188.95	0.4297	1019.86	12.9141
0.4078	278.673	0.83586	22.1978	5.36156	100.298	1189.17	0.42896	1020.22	12.9108
0.408	278.472	0.83364	22.1495	5.36565	100.298	1189.78	0.4285	1020.76	12.8938
0.4087	278.296	0.83187	22.1094	5.36844	100.4	1190.6	0.4285	1021.42	12.8751
0.4098	278.137	0.8306	22.0863	5.37207	100.298	1190.78	0.42804	1021.69	12.8685
0.4122	278.04	0.82983	22.0696	5.37244	100.298	1191.12	0.42804	1021.97	12.8501
0.4139	277.908	0.82853	22.0402	5.37507	100.4	1191.69	0.42804	1022.41	12.8349
0.4147	277.94	0.82692	22.006	5.38606	100.4	1194.87	0.42894	1025.31	12.8546
0.4159	277.886	0.82581	21.9786	5.38627	100.4	1195.57	0.42894	1025.93	12.8341
0.4162	277.803	0.82428	21.9357	5.38328	100.298	1193.63	0.42701	1024.29	12.8007
0.4179	277.775	0.82299	21.9025	5.38553	100.4	1194.51	0.42701	1025	12.7842
0.4197	277.748	0.82217	21.8823	5.38294	100.298	1193.24	0.42575	1023.93	12.7546
0.4207	277.69	0.82087	21.8501	5.38531	100.4	1194.03	0.42575	1024.56	12.7407
0.4212	277.615	0.81945	21.8169	5.38528	100.298	1193.51	0.42471	1024.18	12.7174
0.423	277.596	0.81843	21.7904	5.38535	100.298	1194.26	0.42471	1024.82	12.6961
0.4239	277.529	0.8172	21.7614	5.38688	100.298	1193.74	0.42381	1024.39	12.6807
0.425	277.475	0.81565	21.7222	5.38708	100.298	1194.8	0.42381	1025.29	12.6539
0.4262	277.429	0.81466	21.6991	5.38898	100.298	1194.13	0.42287	1024.74	12.6433
0.4263	277.22	0.81255	21.6536	5.39307	100.298	1194.67	0.42241	1025.22	12.6272
0.4272	277.16	0.81112	21.6178	5.3933	100.298	1195.63	0.42241	1026.05	12.603
0.429	277.031	0.81032	21.604	5.39697	100.298	1195.4	0.42195	1025.9	12.6009
0.4302	276.989	0.80893	21.5687	5.39713	100.298	1196.35	0.42195	1026.71	12.5762
0.4304	276.894	0.80728	21.5301	5.40107	100.298	1196.34	0.42114	1026.75	12.5673
0.4287	276.816	0.80475	21.4666	5.4038	100.298	1196.97	0.42032	1027.31	12.545
0.4304	276.786	0.80391	21.4321	5.38645	100.102	1190.83	0.41623	1021.91	12.4574
0.4336	276.732	0.80377	21.4449	5.3976	100.298	1194.19	0.41826	1024.76	12.485
0.4342	276.652	0.80242	21.412	5.39791	100.298	1195	0.41826	1025.46	12.4631
0.436	276.63	0.80215	21.3935	5.38649	100.102	1190.2	0.41517	1021.32	12.4119
0.4377	276.614	0.80183	21.3856	5.38655	100.102	1190.43	0.41517	1021.5	12.4023
0.4373	276.481	0.79991	21.3411	5.38592	100.102	1189.21	0.41367	1020.39	12.3693
0.4387	276.445	0.79905	21.3194	5.38606	100.102	1189.83	0.41367	1020.92	12.3524
0.4394	276.373	0.79765	21.2864	5.38689	100.102	1189.12	0.41259	1020.3	12.3315
0.4372	276.273	0.7951	21.2233	5.38914	100.102	1189.48	0.41164	1020.61	12.3078
0.4348	276.056	0.79115	21.1421	5.4113	100.298	1196.38	0.41399	1026.71	12.3416
0.4322	275.833	0.78734	21.052	5.42332	100.298	1200.05	0.41444	1030.08	12.3423
0.4304	275.544	0.78421	20.983	5.43268	100.298	1202.38	0.41455	1032.22	12.3383
0.4306	275.243	0.7817	20.9312	5.44106	100.298	1204.28	0.41474	1033.95	12.3331
0.4327	275.024	0.78076	20.9042	5.42861	100.102	1199.03	0.41146	1029.37	12.2653
0.4347	274.807	0.78078	20.7809	5.23704	98.1032	1129.77	0.37165	968.128	11.5021
0.4379	274.75	0.78215	20.2317	4.95041	94.8983	1078.73	0.3362	923.184	10.4828
0.4404	274.76	0.78311	20.893	5.2565	98.8009	1140	0.37844	975.914	11.5577
0.4469	274.851	0.78545	21.0148	5.34859	99.7965	1171.14	0.39805	1003.72	11.9439
0.447	274.759	0.785	20.5996	5.07138	96.0974	1096.56	0.3513	938.92	10.9203
0.4484	274.819	0.78526	20.3711	4.96447	95.1017	1082.21	0.33998	925.856	10.5293
0.4509	274.84	0.78514	20.3673	4.96419	95.1017	1082.71	0.33998	926.261	10.5212
0.4511	274.951	0.78444	20.3057	4.9476	95	1077.91	0.33636	922.034	10.4505
0.4537	274.976	0.78528	20.3262	4.9447	95	1077.93	0.33669	921.98	10.4404
0.4556	274.954	0.78559	19.6032	4.63424	92.5	1024.14	0.29891	874.908	9.34086
0.4518	274.989	0.78437	15.954	3.30943	82.2965	793.62	0.15713	674.067	4.71269
0.4497	274.983	0.78307	15.3115	3.12086	80.298	781.246	0.14599	662.934	4.0787
0.4225	273.633	0.76622	16.5455	3.57087	84.8983	837.016	0.17774	708.703	5.4017
0.4208	273.348	0.76499	17.1078	3.78	86.5988	869.992	0.19707	737.908	6.11861
0.4192	273.278	0.76341	17.1703	3.81902	86.8968	875.476	0.20023	742.867	6.24852
0.4196	273.087	0.7628	17.1626	3.82161	86.8968	875.111	0.20023	742.553	6.25242
0.4203	273.119	0.76252	15.4109	3.25357	81.4971	788.659	0.1502	669.216	4.43773
0.4184	273.036	0.76141	15.0675	3.15598	80.3997	782.322	0.14455	664.015	4.12839
0.4201	272.902	0.76331	20.2026	5.05537	96.3009	1098.69	0.34298	937.812	10.5232
0.4249	272.912	0.76502	20.4496	5.22462	98.0015	1121.01	0.36149	959.378	11.2141
0.4272	273.008	0.76623	19.5795	4.81265	93.5029	1047.98	0.31126	896.168	9.81465
0.4282	273.064	0.76667	18.448	4.32659	90	964.698	0.25557	822.722	8.11006
0.4295	273.223	0.76705	18.4817	4.329	90.1017	967.861	0.2567	824.841	8.09618
0.4271	273.21	0.7651	17.5453	3.97474	87.8997	903.933	0.21717	768.816	6.84716
0.4243	273.194	0.76231	18.6252	4.41399	90.7994	981.213	0.26399	835.894	8.31903
0.4218	273.19	0.75888	20.3742	5.32334	99.4985	1160.08	0.37941	992.913	11.4862
0.4194	273.178	0.75503	20.2394	5.31007	99.0988	1148.91	0.37255	984.286	11.4141
0.4206	273.13	0.75245	20.225	5.42262	99.8983	1188.44	0.3931	1019.48	11.8165
0.4197	273.198	0.74946	20.1421	5.42456	100	1190.77	0.3931	1021.67	11.7775
0.4203	273.333	0.74712	20.0843	5.43238	100.102	1192.41	0.39249	1023.22	11.7725
0.4207	273.348	0.74489	20.039	5.49866	100.298	1218.39	0.40553	1046.62	12.0069
0.4212	273.365	0.74223	19.9664	5.50623	100.298	1221.05	0.4056	1049.22	11.9972
0.4213	273.273	0.74018	19.9155	5.51006	100.298	1222.16	0.4052	1050.25	11.9792
0.4224	273.216	0.73854	19.8737	5.51262	100.4	1223.42	0.4052	1051.3	11.9586
0.4229	273.131	0.73666	19.8279	5.51515	100.298	1223.54	0.40423	1051.51	11.9381
0.4224	273.006	0.73427	19.7697	5.52029	100.298	1224.96	0.40387	1052.79	11.9211
0.4227	272.915	0.73279	19.733	5.52067	100.298	1226.06	0.40387	1053.76	11.8974
0.4226	272.805	0.73038	19.6817	5.54753	100.4	1234.7	0.40731	1061.55	11.9636
0.423	272.623	0.72819	19.6248	5.5386	100.298	1230.37	0.404	1057.77	11.8939
0.4229	272.411	0.72627	19.5806	5.5395	100.298	1231.6	0.404	1058.79	11.8659
0.4233	272.319	0.72447	19.539	5.54715	100.298	1232.53	0.4035	1059.7	11.8645
0.424	272.15	0.72298	19.505	5.54788	100.298	1233.44	0.4035	1060.47	11.8405
0.4236	271.918	0.72057	19.4533	5.56305	100.298	1237.03	0.4043	1063.77	11.8615
0.4239	271.728	0.71902	19.4182	5.56388	100.298	1237.95	0.4043	1064.56	11.8377
0.4239	271.517	0.71725	19.3831	5.58087	100.298	1242.33	0.40581	1068.59	11.8752
0.4248	271.349	0.71632	19.3639	5.58161	100.298	1242.72	0.40581	1068.94	11.8596
0.4262	271.204	0.71504	19.3345	5.58224	100.298	1243.53	0.40581	1069.62	11.8367
0.4271	271.036	0.71411	19.3085	5.56089	100.102	1232.34	0.39933	1059.74	11.7395
0.4277	270.958	0.71278	19.2754	5.56122	100.102	1233.42	0.39933	1060.59	11.7173
0.4287	270.912	0.71208	19.2594	5.5612	100.102	1232.06	0.3982	1059.4	11.7017
0.4307	270.786	0.71152	19.2632	5.60699	100.298	1249.48	0.40734	1075.01	11.8607
0.4332	270.798	0.71145	19.2484	5.57516	100.102	1236.89	0.40059	1063.89	11.7352
0.4348	270.664	0.71128	19.2487	5.57574	100.102	1236.78	0.40059	1063.72	11.7305
0.437	270.655	0.71128	19.2489	5.57578	100.102	1236.76	0.40059	1063.7	11.7248
0.4409	270.634	0.71218	19.2741	5.57587	100.102	1235.88	0.40059	1062.93	11.7299
0.4437	270.657	0.71263	19.2853	5.57577	100.102	1235.5	0.40059	1062.6	11.7297
0.4469	270.696	0.71335	19.3041	5.57276	100.102	1235.62	0.40108	1062.65	11.7194
0.4506	270.762	0.71476	19.3399	5.57247	100.102	1234.51	0.40108	1061.69	11.7323
0.4552	270.978	0.71676	19.3829	5.56103	100.102	1232.24	0.40079	1059.59	11.7088
0.4586	271.036	0.71798	19.4138	5.56077	100.102	1231.28	0.40079	1058.74	11.7194
0.4625	271.234	0.71971	19.4503	5.5491	100.102	1228.7	0.40019	1056.36	11.6921
0.4667	271.332	0.7216	19.4977	5.5463	100	1227.3	0.40019	1055.18	11.7029
0.47	271.483	0.7231	19.5296	5.5376	100.102	1225.31	0.39991	1053.26	11.6833
0.4745	271.707	0.72507	19.5746	5.53428	100	1224.19	0.39991	1052.36	11.6928
0.4773	271.853	0.72617	19.5945	5.52265	100.102	1221.08	0.39882	1049.43	11.6567
0.4817	271.958	0.72823	19.6461	5.51987	100	1219.61	0.39882	1048.19	11.6697
0.4859	272.169	0.72992	19.6732	5.48919	100	1209.48	0.39414	1038.98	11.5653
0.4885	272.308	0.73125	19.7093	5.49979	100.102	1214.49	0.39739	1043.36	11.6194
0.4927	272.515	0.73317	19.7535	5.49893	100.102	1213.32	0.39739	1042.39	11.637
0.4959	272.683	0.73463	19.7818	5.48917	100.102	1211.83	0.39727	1040.98	11.6149
0.4999	272.891	0.7363	19.8191	5.48831	100.102	1210.94	0.39727	1040.23	11.6292
0.5032	273.056	0.73783	19.8426	5.4574	100	1201.18	0.39266	1031.42	11.5238
0.5074	273.284	0.74001	19.8904	5.44823	100	1199	0.3923	1029.37	11.5107
0.5117	273.402	0.74227	19.9454	5.44448	100	1198.18	0.39287	1028.6	11.5211
0.5155	273.608	0.74439	19.9992	5.4559	100.102	1203.41	0.3966	1033.26	11.5902
0.5192	273.913	0.74629	20.039	5.45468	100.102	1202.53	0.3966	1032.56	11.607
0.5225	274.095	0.74819	20.077	5.44206	100.102	1199.98	0.39609	1030.2	11.5796
0.5266	274.314	0.75042	20.1263	5.43547	100.102	1198.53	0.39615	1028.86	11.5787
0.5307	274.539	0.75317	20.1917	5.43236	100	1196.86	0.39615	1027.49	11.6012
0.5344	274.74	0.75494	20.2264	5.42301	100.102	1195.59	0.39632	1026.18	11.5814
0.5388	274.992	0.7577	20.288	5.4162	100.102	1194.22	0.39664	1024.95	11.5869
0.5419	275.159	0.75958	20.3321	5.41335	100	1193.13	0.39664	1024.04	11.5987
0.5455	275.369	0.76164	20.3677	5.38941	100	1185.71	0.39343	1017.3	11.5254
0.5489	275.558	0.76392	20.4269	5.40319	100.102	1191.95	0.39781	1022.82	11.6075
0.5528	275.895	0.76589	20.467	5.40189	100.102	1191.15	0.39781	1022.19	11.6244
0.5561	276.082	0.76784	20.4977	5.37169	100	1182.11	0.39362	1014.04	11.5255
0.5591	276.252	0.76963	20.5382	5.37224	100	1183.41	0.39498	1015.14	11.5484
0.5618	276.519	0.77167	20.5826	5.37123	100	1182.44	0.39498	1014.33	11.5698
0.563	276.689	0.77366	20.631	5.37586	100.102	1186.51	0.39821	1017.87	11.6153
0.5599	276.832	0.77289	20.6052	5.37944	100.298	1187.3	0.39821	1018.51	11.6233
0.5594	276.916	0.77271	20.5971	5.37912	100.298	1187.69	0.39821	1018.87	11.6203
0.5576	276.91	0.77219	20.6015	5.41854	100.4	1202.93	0.40649	1032.58	11.7785
0.5569	276.875	0.77249	20.611	5.41648	100.298	1202.55	0.40649	1032.38	11.7766
0.5557	276.9	0.77212	20.5915	5.39794	100.298	1195.02	0.40206	1025.6	11.6988
0.5555	276.898	0.7726	20.6046	5.39795	100.298	1194.69	0.40206	1025.28	11.707
0.5567	276.967	0.77389	20.6361	5.39732	100.298	1195.27	0.40298	1025.77	11.7198
0.5545	277.054	0.77314	20.613	5.39698	100.298	1196.06	0.40298	1026.45	11.7117
0.5545	277.046	0.77395	20.6348	5.39702	100.298	1195.42	0.40298	1025.91	11.7241
0.5545	277.052	0.77465	20.6533	5.39699	100.298	1194.85	0.40298	1025.41	11.7348
0.552	277.016	0.77344	20.6223	5.3993	100.4	1195.65	0.40298	1026.05	11.7301
0.5508	277.053	0.77276	20.6029	5.39915	100.4	1196.31	0.40298	1026.64	11.7217
0.5478	276.877	0.77118	20.5674	5.39983	100.4	1197.14	0.40298	1027.33	11.7064
0.5511	276.848	0.77063	20.5623	5.4187	100.4	1202.64	0.40562	1032.38	11.7698
0.553	276.859	0.77179	20.5931	5.41647	100.298	1201.73	0.40562	1031.68	11.7753
0.5547	276.95	0.77265	20.1779	5.07277	96.4026	1105.68	0.34791	947.24	10.5193
0.5584	276.956	0.77496	20.6794	5.38472	100.501	1191.84	0.40128	1021.86	11.657
0.5605	277.074	0.77626	20.662	5.34504	99.7965	1177.91	0.3941	1010.36	11.5419
0.564	277.183	0.77857	20.7301	5.3507	100	1179.23	0.39585	1011.34	11.5843
0.569	277.368	0.78158	20.8013	5.3499	100	1179.91	0.39751	1011.96	11.6169
0.5714	277.511	0.78329	20.0449	4.91273	95	1081.99	0.33371	926.497	10.0889
0.5516	277.411	0.77714	19.9077	4.90036	95	1080.32	0.32996	924.166	9.97177
0.5511	277.483	0.77756	20.5832	5.19102	98.2994	1131.3	0.36681	968.278	10.9549
0.5463	277.323	0.77546	20.6053	5.28341	99.4985	1156.14	0.38083	990.472	11.2989
0.5413	277.134	0.77268	20.5669	5.32885	99.8983	1170.38	0.38792	1003.24	11.4515
0.5351	277.006	0.76928	20.5098	5.38163	100.298	1188.76	0.39684	1019.7	11.6261
0.5318	276.813	0.76828	20.4995	5.40305	100.4	1195.71	0.40053	1026.06	11.707
0.5308	276.659	0.76784	20.5022	5.42336	100.501	1202.61	0.40443	1032.29	11.7852
0.5244	276.516	0.76471	20.4258	5.42983	100.501	1204.44	0.40407	1033.99	11.7793
0.5206	276.302	0.76368	20.4156	5.45059	100.603	1211.23	0.40761	1040.08	11.8549
0.5179	276.159	0.76414	20.4332	5.44893	100.501	1210.49	0.40761	1039.51	11.862
0.5179	276.057	0.76602	20.4846	5.45144	100.501	1211.25	0.40918	1040.22	11.904
0.5203	276.077	0.76858	20.5523	5.44913	100.4	1209.19	0.40918	1038.48	11.93
0.5242	276.296	0.77306	20.6491	5.42804	100.298	1205	0.40902	1034.66	11.9075
0.5303	276.523	0.77707	20.7244	5.38041	100	1188.26	0.40122	1019.7	11.762
0.5352	276.795	0.78067	20.8069	5.37239	100	1186.57	0.40168	1018.04	11.7701
0.5373	277.443	0.78325	20.4233	5.06458	96.4026	1106.26	0.35215	947.624	10.6662
0.5393	277.556	0.78406	20.7144	5.17689	98.0015	1127.93	0.36767	965.601	11.0329
0.5415	277.682	0.78469	20.7262	5.18085	98.1032	1127.1	0.36767	964.928	11.0515
0.5444	277.848	0.78602	20.8952	5.32231	100	1172.29	0.39459	1004.66	11.6095
0.5469	277.991	0.78713	20.8927	5.30524	99.6003	1167.87	0.39248	1001.26	11.5692
0.5488	278.102	0.7873	20.814	5.20938	98.4012	1136.54	0.37417	973.643	11.1928
0.55	278.168	0.78778	20.2207	4.94049	95.3997	1089.16	0.3397	932.343	10.268
0.5513	278.244	0.78791	20.0505	4.86159	94.7965	1077.18	0.33048	921.512	9.98002
0.5531	278.243	0.78864	20.9203	5.26335	99.6003	1155.59	0.38527	989.545	11.3792
0.5524	278.306	0.78773	20.8904	5.28573	99.6003	1160.88	0.38828	994.84	11.4799
0.5487	278.203	0.7849	20.8401	5.31541	99.8983	1170.32	0.39253	1003.22	11.5652
0.5467	278.08	0.78194	20.7661	5.31999	100.102	1172.13	0.39253	1004.77	11.5426
0.5438	277.913	0.7792	20.7296	5.36441	100.298	1186.35	0.3993	1017.54	11.6882
0.5419	277.701	0.77693	20.6771	5.36521	100.298	1187.53	0.3993	1018.62	11.6606
0.5409	277.438	0.77507	20.6427	5.37358	100.298	1187.52	0.39855	1018.73	11.671
0.5395	277.25	0.77379	20.6158	5.37429	100.298	1188.06	0.39855	1019.16	11.6574
0.5396	277.151	0.77324	20.5327	5.27891	99.0988	1155.31	0.37958	990.343	11.2832
0.5404	277.091	0.77339	20.5271	5.2547	98.9026	1147.23	0.37505	982.908	11.1816
0.54	276.959	0.77327	20.5288	5.25516	98.9026	1147.05	0.37505	982.688	11.1827
0.541	276.916	0.77422	20.5558	5.25531	98.9026	1146.21	0.37505	981.958	11.1951
0.5423	276.876	0.77544	20.5897	5.25546	98.9026	1145.16	0.37505	981.034	11.2108
0.543	276.922	0.77654	20.6186	5.25222	98.9026	1145.47	0.37579	981.244	11.2081
0.5448	277.024	0.77784	20.6496	5.25186	98.9026	1144.73	0.37579	980.609	11.2219
0.5458	277.083	0.77891	20.6756	5.25165	98.9026	1144.06	0.37579	980.03	11.2344
0.5476	277.179	0.78013	20.7011	5.24892	98.9026	1145.4	0.37712	981.17	11.2373
0.5488	277.466	0.7809	20.711	5.24792	98.9026	1145.54	0.37712	981.329	11.2422
0.5484	277.448	0.78027	20.6949	5.24798	98.9026	1145.96	0.37712	981.688	11.234
0.5485	277.451	0.77952	20.6749	5.24797	98.9026	1146.55	0.37712	982.204	11.2228
0.5495	277.4	0.77787	19.8864	4.90176	94.8983	1080.01	0.33008	924.488	10.0158
0.5473	277.372	0.77482	17.4534	3.92568	88.1032	904.34	0.21517	770.055	6.60836
0.5458	277.292	0.77267	17.0098	3.74369	86.8023	873.884	0.19643	741.97	5.90963
0.5456	277.172	0.77206	16.9157	3.70326	86.4971	867.178	0.19255	735.826	5.752
0.5421	276.975	0.76862	16.8255	3.69687	86.4026	865.545	0.19094	734.376	5.70858
0.539	276.8	0.76523	16.7566	3.69917	86.4026	866.857	0.19094	735.482	5.69534
0.5356	276.604	0.7618	16.7372	3.71353	86.4971	867.94	0.19102	736.436	5.71871
0.5322	276.319	0.75829	16.6688	3.71728	86.4971	868.942	0.19102	737.269	5.71004
0.5288	276.016	0.75501	16.6338	3.7253	86.4971	868.27	0.19021	736.756	5.71583
0.5248	275.698	0.75075	16.5496	3.7295	86.4971	869.601	0.19021	737.855	5.70361
0.5219	275.32	0.74807	16.5353	3.73839	86.4971	868.672	0.18952	737.117	5.71518
0.5185	275.034	0.74428	16.4439	3.7342	86.4026	866.734	0.18784	735.453	5.67839
0.514	274.686	0.74005	16.3461	3.72859	86.3009	864.504	0.18601	733.508	5.63311
0.5106	274.297	0.73661	16.2817	3.73375	86.3009	865.278	0.18601	734.138	5.63005
0.5069	273.893	0.73305	16.253	3.74135	86.3009	864.793	0.18538	733.732	5.62797
0.5036	273.509	0.7298	16.1493	3.7272	86.0974	860.635	0.18275	730.17	5.56386
0.4998	273.204	0.72662	16.0879	3.73126	86.0974	861.55	0.18275	730.907	5.55911
0.4958	272.787	0.7228	16.0491	3.73766	86.0974	860.671	0.18194	730.135	5.55124
0.4929	272.529	0.7202	15.9989	3.74112	86.0974	861.367	0.18194	730.704	5.54733
0.4917	272.256	0.71832	15.9912	3.74695	86.0974	860.983	0.1816	730.398	5.55096
0.4905	271.989	0.71766	15.9844	3.74249	86.0029	861.136	0.1816	730.537	5.53119
0.4897	271.837	0.71691	15.9722	3.75258	86.0974	860.521	0.1816	729.978	5.56306
0.49	271.647	0.71667	16.1559	3.81868	86.5988	872.731	0.18807	740.591	5.76859
0.4903	271.557	0.71738	16.2682	3.85865	86.8968	879.234	0.19192	746.36	5.9055
0.4923	271.56	0.71841	17.3811	4.31173	89.8983	959.852	0.23817	816.95	7.37081
0.4937	271.624	0.71954	17.7875	4.49081	91.0029	989.919	0.25702	844.021	7.98402
0.494	271.639	0.71997	17.8899	4.53611	91.3009	997.728	0.26221	851.071	8.14269
0.4949	271.689	0.72002	17.9447	4.56429	91.4971	1002.6	0.26513	855.443	8.23762
0.4973	271.704	0.72126	17.9751	4.56407	91.4971	1001.71	0.26513	854.703	8.24651
0.4992	271.808	0.72255	17.9426	4.54213	91.3009	999.177	0.26351	852.565	8.19286
0.5019	271.937	0.72413	18.7556	4.88734	94.0988	1059.29	0.30279	905.042	9.31406
0.5048	272.095	0.72592	19.2578	5.11744	96.4026	1097.56	0.32955	938.752	10.0879
0.509	272.311	0.72836	19.3431	5.13671	96.5988	1100.74	0.3327	941.814	10.1859
0.5123	272.488	0.73048	19.4219	5.15129	96.8023	1103.79	0.33545	944.482	10.2565
0.5159	272.676	0.73266	19.3488	5.08887	96.0029	1093.26	0.32894	935.483	10.08
0.5194	272.761	0.73462	19.3142	5.04774	95.5015	1086.38	0.32505	929.465	9.96461
0.5233	273.076	0.73689	19.8237	5.41388	100.102	1187.14	0.38411	1017.7	11.265
0.5269	273.272	0.73903	19.8412	5.39592	99.6003	1180.64	0.38171	1012.9	11.2494
0.5299	273.439	0.74078	19.8945	5.40984	99.8983	1184.59	0.38457	1016.26	11.3171
0.5337	273.761	0.74286	19.9364	5.41189	99.8983	1187.18	0.38664	1018.63	11.3516
0.5369	273.927	0.74513	19.9897	5.41224	99.8983	1188.3	0.38821	1019.67	11.3824
0.536	273.992	0.74524	19.9902	5.41418	100	1188.27	0.38821	1019.6	11.3928
0.536	274.196	0.74543	19.9962	5.42354	100.102	1192.56	0.3904	1023.39	11.4302
0.538	274.201	0.74679	20.0331	5.42881	100.102	1194.89	0.39236	1025.53	11.4688
0.5388	274.248	0.7477	20.0558	5.43189	100.102	1196.47	0.39366	1026.97	11.4947
0.5396	274.399	0.74813	20.0617	5.4313	100.102	1196.48	0.39366	1027.01	11.4974
0.5401	274.536	0.74859	20.0691	5.43076	100.102	1196.45	0.39366	1027	11.5015
0.5415	274.61	0.74973	20.0934	5.43009	100.102	1197.71	0.39492	1028.11	11.5152
0.5434	274.61	0.75134	20.1365	5.43009	100.102	1196.36	0.39492	1026.94	11.5361
0.5453	274.715	0.75188	20.1567	5.44222	100.298	1201.48	0.39802	1031.4	11.5842
0.5489	274.814	0.75325	20.1896	5.44653	100.298	1203.99	0.40001	1033.7	11.6169
0.5517	274.973	0.75507	20.237	5.45507	100.4	1207.54	0.40274	1036.87	11.6725
0.5564	275.25	0.75807	20.2658	5.38248	99.7965	1183.42	0.39044	1015.47	11.4287
0.5593	275.414	0.75949	20.0341	5.13693	96.9985	1111.49	0.34885	952.005	10.5383
0.5603	275.579	0.76005	18.8691	4.62986	92.3983	1026.62	0.28901	877.601	8.85519
0.5608	275.713	0.76063	18.2044	4.31856	90.3997	972.249	0.25403	829.107	7.77406
0.5613	275.846	0.76071	17.9638	4.20954	89.7965	953.551	0.24214	812.207	7.38589
0.5606	275.816	0.76032	16.0794	3.49924	84.3968	828.789	0.17022	703.328	5.01216
0.5448	275.225	0.75082	17.6294	4.12969	89.3968	939.612	0.23105	798.676	6.99117
0.545	275.235	0.75152	17.8039	4.21603	89.7965	953.39	0.23998	811.729	7.32392
0.5454	275.25	0.75222	19.0272	4.72065	93.4012	1042.7	0.29752	890.047	9.00949
0.5435	275.141	0.75178	19.1258	4.7892	93.8009	1053.32	0.30488	900.116	9.26939
0.5424	275.089	0.75178	19.1547	4.80847	93.9026	1056.46	0.30695	903.023	9.3453
0.5421	275.074	0.75211	19.189	4.82119	93.9971	1058.61	0.30855	904.948	9.39426
0.5428	275.111	0.752	19.1848	4.82069	93.9971	1058.77	0.30855	905.094	9.38951
0.5424	275.088	0.75207	19.1876	4.821	93.9971	1058.64	0.30855	904.978	9.39244
0.5432	275.133	0.7528	19.2046	4.82039	93.9971	1058.28	0.30855	904.67	9.39784
0.5415	275.139	0.75227	19.191	4.82031	93.9971	1058.66	0.30855	904.996	9.39393
0.541	275.223	0.7524	19.1912	4.81916	93.9971	1058.87	0.30855	905.195	9.39204
0.5422	275.18	0.75344	19.2192	4.81975	93.9971	1058	0.30855	904.442	9.40522
0.5417	275.148	0.75327	19.2399	4.8323	94.0988	1060.77	0.31038	906.84	9.44706
0.5413	275.239	0.75285	19.2262	4.83106	94.0988	1061.33	0.31038	907.352	9.43771
0.5406	275.192	0.75297	19.2308	4.8317	94.0988	1061.1	0.31038	907.152	9.44293
0.5404	275.184	0.75276	19.1962	4.82145	93.9971	1059.01	0.30884	905.355	9.40973
0.5393	275.125	0.75237	19.2184	4.83313	94.0988	1060.81	0.31007	906.898	9.44367
0.5383	275.169	0.75144	19.1931	4.83254	94.0988	1061.59	0.31007	907.571	9.43137
0.5373	275.113	0.75061	19.1739	4.8333	94.0988	1062.01	0.31007	907.945	9.42561
0.5366	274.976	0.75004	19.1642	4.83518	94.0988	1061.95	0.31007	907.88	9.42688
0.5346	274.968	0.74849	19.1045	4.82629	93.9971	1058.97	0.30746	905.33	9.38379
0.5348	274.874	0.7483	19.1348	4.8382	94.0988	1060.77	0.30882	906.857	9.41795
0.5339	274.816	0.74831	19.1127	4.82879	93.9971	1058.92	0.30762	905.276	9.39045
0.5346	274.756	0.74878	19.1268	4.82961	93.9971	1058.41	0.30762	904.824	9.39831
0.5329	274.77	0.74837	19.145	4.84034	94.0988	1060.73	0.30902	906.815	9.42938
0.533	274.772	0.74852	19.1488	4.84031	94.0988	1060.6	0.30902	906.717	9.43095
0.5325	274.75	0.74865	19.1528	4.8406	94.0988	1060.43	0.30902	906.569	9.43459
0.5327	274.757	0.74944	19.1462	4.8298	93.9971	1058.9	0.30817	905.253	9.40981
0.5329	274.767	0.74983	19.1828	4.84029	94.0988	1060.75	0.30963	906.836	9.44754
0.5319	274.817	0.7496	19.1751	4.8396	94.0988	1061.04	0.30963	907.104	9.44367
0.5322	274.839	0.75044	19.1958	4.8393	94.0988	1060.53	0.30963	906.663	9.45271
0.5309	274.76	0.74966	19.1785	4.84038	94.0988	1060.79	0.30963	906.881	9.4492
0.5327	274.866	0.751	19.2092	4.83892	94.0988	1060.22	0.30963	906.4	9.45746
0.5313	274.888	0.75016	19.187	4.83863	94.0988	1060.86	0.30963	906.955	9.44822
0.5308	274.857	0.7497	19.1763	4.83905	94.0988	1061.11	0.30963	907.165	9.44495
0.5307	274.852	0.74936	19.1364	4.82832	93.9971	1058.95	0.30801	905.309	9.40817
0.5304	274.742	0.74832	19.1137	4.82983	93.9971	1059.35	0.30801	905.635	9.40141
0.5301	274.719	0.74777	19.1005	4.83014	93.9971	1059.68	0.30801	905.919	9.39624
0.5289	274.653	0.74685	19.0793	4.83104	93.9971	1060.12	0.30801	906.294	9.3902
0.5293	274.675	0.74735	19.0914	4.83075	93.9971	1059.85	0.30801	906.069	9.39477
0.529	274.556	0.74739	19.137	4.84462	94.0988	1060.68	0.30896	906.788	9.43872
0.5288	274.537	0.74777	19.1215	4.8344	93.9971	1058.86	0.30786	905.221	9.41182
0.5287	274.531	0.74801	19.1278	4.83448	93.9971	1058.69	0.30786	905.069	9.41545
0.5289	274.545	0.7486	19.1425	4.8343	93.9971	1058.31	0.30786	904.741	9.4219
0.5294	274.571	0.74975	19.1708	4.83394	93.9971	1057.59	0.30786	904.111	9.4341
0.5299	274.704	0.75001	19.1728	4.83211	93.9971	1057.83	0.30786	904.335	9.42951
0.5325	274.748	0.75177	19.2068	4.82881	93.9971	1058.78	0.30908	905.119	9.43468
0.5341	274.939	0.75272	19.243	4.83677	94.0988	1060.79	0.31054	906.874	9.4697
0.5351	274.991	0.75306	19.2195	4.82527	93.9971	1058.98	0.30929	905.326	9.43599
0.5345	275.062	0.75196	19.1889	4.8243	93.9971	1060.02	0.30929	906.225	9.41953
0.5366	275.075	0.7519	19.187	4.82412	93.9971	1060.15	0.30929	906.348	9.41431
0.5364	275.065	0.75091	19.1621	4.82425	93.9971	1060.81	0.30929	906.924	9.40266
0.5339	275.029	0.74939	19.1224	4.8244	93.9971	1058.91	0.30768	905.266	9.3893
0.5349	274.988	0.74884	19.11	4.82496	93.9971	1059.19	0.30768	905.499	9.38278
0.533	274.883	0.74725	19.107	4.83834	94.0988	1060.76	0.30838	906.857	9.40905
0.5334	274.797	0.74698	19.1029	4.83953	94.0988	1060.66	0.30838	906.764	9.40923
0.5358	274.715	0.74835	19.1408	4.84065	94.0988	1059.41	0.30838	905.686	9.42648
0.5347	274.655	0.74747	19.1205	4.84148	94.0988	1059.77	0.30838	905.981	9.42043
0.5361	274.74	0.74802	19.1315	4.84031	94.0988	1059.7	0.30838	905.927	9.42043
0.537	274.787	0.7483	19.1371	4.83147	93.9971	1060.32	0.30838	906.51	9.38899
0.5372	274.689	0.7485	18.6972	4.64556	92.5	1026.74	0.28632	877.16	8.78316
0.538	274.832	0.74883	18.6354	4.61173	92.2965	1021.83	0.28279	872.6	8.66347
0.5397	274.938	0.74974	18.5597	4.5705	91.9985	1015.13	0.27852	866.701	8.53238
0.5405	274.979	0.75027	17.6794	4.19213	89.4985	946.598	0.23605	806.531	7.27106
0.5411	275.009	0.75098	17.5309	4.11074	89.0988	933.115	0.22796	794.058	6.97933
0.541	275.01	0.75103	17.5318	4.11072	89.0988	933.35	0.22796	794.214	6.98059
0.5413	275.024	0.75099	17.5306	4.11047	89.0988	933.419	0.22796	794.275	6.97895
0.5419	275.057	0.75131	17.5371	4.10988	89.0988	933.348	0.22796	794.217	6.97893
0.5419	275.166	0.75151	17.5381	4.10795	89.0988	933.616	0.22796	794.457	6.97341
0.5421	275.177	0.75191	17.5472	4.10776	89.0988	933.418	0.22796	794.288	6.97621
0.5424	275.188	0.75168	17.5415	4.10757	89.0988	933.586	0.22796	794.433	6.97292
0.5424	275.191	0.75158	17.6087	4.13208	89.3023	938.105	0.23092	798.245	7.04535
0.5424	275.192	0.75129	17.6018	4.13207	89.3023	938.204	0.23092	798.347	7.04227
0.541	275.223	0.75044	17.5809	4.13153	89.3023	938.826	0.23092	798.887	7.034
0.5427	275.212	0.75135	17.6026	4.1317	89.3023	938.267	0.23092	798.406	7.04115
0.5429	275.22	0.75156	17.6428	4.14873	89.3968	941.186	0.23269	800.997	7.10206
0.5449	275.227	0.75264	18.922	4.66591	93.0015	1033.24	0.29142	881.643	8.8275
0.5458	275.278	0.75313	19.0129	4.72357	93.2994	1042.22	0.29775	890.32	9.05916
0.5472	275.35	0.75409	19.0346	4.72249	93.2994	1041.61	0.29775	889.826	9.06369
0.5497	275.396	0.75604	19.1035	4.73916	93.4012	1045.48	0.30073	893.318	9.14849
0.5519	275.624	0.75765	19.1523	4.74843	93.5029	1047.95	0.3026	895.53	9.1978
0.554	275.751	0.75921	19.1872	4.74671	93.5029	1047.25	0.3026	894.935	9.20655
[truncated: 2,233 more rows]

[truncated: 5 more sheets: GSP_Mission_4, GSP_Mission_5, GSP_Mission_6, GSP_Mission_7, GSP_Mission_8]
