# Supplementary material for: Data regarding dynamic performance predictions of an aeroengine
Source: Data Brief. 2020 Jul 4;31:105977. doi: 10.1016/j.dib.2020.105977 (PMC7358712; doi:10.1016/j.dib.2020.105977)
Supplement: Supplementary file 3 [file mmc3.xls]

## Sheet: EGT_narx_1
858.844
996.972
1008.42
1010.06
994.174
998.117
996.338
789.978
927.986
864.174
872.661
932.915
985.427
1003.85
998.007
997.659
1001.42
1000.69
995.462
999.505
993.674
1014.24
997.866
1008.87
1009.18
1000.99
1003.12
1014.75
1001.23
1012.07
1003.99
1000.82
1015.16
1013.64
1009.79
1001.44
1016.9
1007.78
1006.45
1007.06
1014.01
1002.45
1020.13
1011.13
1014.19
1014.24
1009.42
1007.81
1012.11
1018.85
1013.63
1012.18
1015.71
1011.83
1012.48
1012.18
1011.05
1014.91
1013.96
1011.78
1011.42
1010.48
1010.18
1010.89
1008.32
1008.78
1010.16
1009.08
1009.33
1009.5
1005.61
1008.49
1007.64
1007.92
1010.12
1008.34
979.048
897.929
869.076
837.609
841.46
846.215
802.982
815.408
807.318
812.943
794.35
804.95
807.399
801.173
801.624
804.96
804.147
798.604
804.784
795.517
799.551
807.169
801.629
795.681
802.192
806.494
801.889
804.53
807.289
797.392
806.72
806.192
800.73
804.157
804.187
803.046
809.461
811.559
804.445
813.916
804.739
812.808
815.033
813.694
814.767
823.922
823.238
817.804
813.825
818.808
823.321
817.08
813.386
816.786
817.216
824.392
817.151
819.397
814.582
815.974
824.236
822.783
821.655
804.151
818.383
821.133
809.989
822.83
816.214
822.076
805.079
823.823
822.922
805.026
811.093
822.251
762.39
739.255
749.987
728.67
737.31
740.677
731.163
711.657
713.927
729.614
718.149
714.98
724.685
700.629
715.394
719.213
726.219
721.985
725.571
723.426
707.27
713.904
700.462
729.933
714.89
720.222
716.516
725.026
717.365
730.304
704.758
717.05
710.948
721.98
706.251
733.741
713.445
714.557
724.905
713.595
722.573
715.499
725.035
716.441
707.977
701.392
709.009
717.602
697.923
694.525
715.428
713.156
706.039
711.525
707.692
721.877
715.921
712.827
707.254
694.806
710.994
712.088
719.269
696.776
713.778
706.519
691.491
714.1
711.936
705.336
706.571
695.096
691.96
704.622
706.391
708.339
688.077
703.369
697.222
691.104
709.875
701.701
700.783
699.213
696.238
701.021
694.713
700.424
696.206
701.021
705.21
695.964
699.015
704.217
695.899
721.262
701.789
710.03
714.103
710.984
709.369
721.322
715.552
715.33
711.192
720.125
718.865
721.848
715.036
712.655
714.931
732.964
715.867
717.913
721.295
721.581
714.417
726.103
700.837
725.176
720.08
722.005
717.839
720.499
722.82
718.105
721.809
723.434
722.085
712.884
727.608
713.895
719.274
717.24
729.739
723.536
715.048
711.123
720.066
721.077
715.916
722.206
723.032
699.502
728.514
721.951
728.319
719.38
720.521
721.503
720.699
720.77
720.321
719.5
730.359
713.684
742.333
731.686
738.101
731.997
734.457
735.08
734.107
729.55
735.565
733.307
731.407
731.807
787.201
771.278
769.307
736.831
723.836
725.65
723.544
719.773
706.703
710.255
998.873
988.719
1006.33
1004.09
1005.5
1008.56
1007.66
876.99
792.64
813.985
810.937
788.224
720.639
705.995
688.957
729.015
736.366
1015.23
994.26
825.738
869.326
827.068
758.393
722.698
726.665
717.077
738.045
708.389
697.703
717.985
702.419
695.354
691.542
687.904
709.151
697.336
696.995
703.521
710.917
710.17
709.785
708.798
710.378
710.049
710.604
711.524
806.116
875.559
762.211
849.073
708.517
706.139
735.328
710.499
720.947
688.556
675.467
718.276
701.881
699.413
738.722
727.082
706.467
706.56
706.646
699.995
704.387
730.191
723.021
722.484
704.88
696.495
694.123
718.134
729.758
740.572
723.48
710.391
699.615
693.974
701.858
729.617
705.324
716.419
709.736
715.253
718.466
718.068
702.915
689.194
701.304
724.511
755.195
760.206
707.405
696.411
714.706
700.818
697.852
715.859
751.035
721.348
705.516
711.541
710.376
696.33
702.369
699.445
696.764
698.144
730.568
847.555
787.819
728.803
721.691
831.376
717.645
707.557
723.689
738.439
722.837
702.255
721.256
725.176
723.172
720.046
718.456
715.993
713.152
811.456
713.037
735.75
720.634
697.965
737.193
713.406
714.375
727.829
725.071
765.192
780.336
727.477
786.735
721.513
727.065
721.802
717.458
791.109
833.424
736.801
712.637
717.188
712.584
712.508
688.488
679.175
690.716
774.797
748.126
750.228
706.06
691.052
694.266
669.089
616.514
675.976
681.669
683.066
681.47
670.351
730.456
746.788
703.77
752.321
702.121
703.784
675.944
686.531
701.635
680.165
690.702
715.128
665.075
681.513
723.727
712.707
693.98
727.378
684.472
707.045
706.144
718.311
698.579
742.522
718.476
695.526
708.98
703.369
700.606
702.503
712.598
710.801
706.725
723.364
714.629
710.239
691.703
693.126
693.384
696.115
699.441
693.987
703.71
702.845
727.686
751.033
729.547
731.726
769.777
789.24
735.972
773.863
776.501
729.214
736.97
722.795
702.603
746.794
732.599
718.97
734.329
730.932
732.956
734.497
718.302
724.554
798.714
754.251
746.242
847.974
767.128
715.732
722.428
819.443
781.455
724.141
721.782
782.752
721.769
694.532
698.089
757.95
726.675
727.202
733.684
724.758
765.606
729.796
722.847
713.585
712.895
697.672
700.053
704.868
724.152
728.516
726.213
699.921
700.991
707.372
697.519
714.54
727.954
738.342
706.583
699.461
698.113
700.008
711.221
719.354
708.817
708.309
706.624
714.916
711.335
710.107
708.562
707.409
721.056
707.696
704.182
704.482
704.222
707.186
713.798
718.629
726.071
713.875
717.624
720.947
721.924
723.432
721.939
720.021
723.829
738.278
735.726
716.037
715.843
723.551
751.011
780.186
786.437
756.203
848.062
945.548
918.315
863.112
840.501
810.567
934.003
904.895
848.51
762.283
795.442
932.672
971.534
870.637
750.624
787.095
804.117
762.165
738.116
736.202
776.489
801.558
761.71
734.294
738.653
730.985
728.716
744.29
733.984
730.899
782.084
735.306
717.034
712.17
722.849
733.42
734.178
738.548
741.074
734.997
725.569
724.373
738.33
741.947
729.386
739.894
726.297
719.58
732.799
718.756
735.92
782.108
745.249
719.013
830.346
859.961
814.306
801.054
754.549
955.096
901.288
989.469
963.136
969.078
1018.28
1024.97
1001.77
983.479
1004.35
988.663
834.736
998.885
1013.47
1013.91
865.327
1016.23
954.932
850.618
994.798
908.437
877.634
980.005
915.453
909.602
988.457
1015.46
1002.43
1001.32
980.937
888.672
972.208
991.865
940.011
978.174
946.27
874.305
863.869
894.481
800.914
901.126
925.033
947.779
946.871
812.267
904.488
833.888
921.329
868.319
972.367
851.745
924.774
841.386
846.313
815.421
898.751
850.019
929.992
870.313
832.836
849.124
921.675
940.602
823.853
771.881
837.82
793.687
772.081
778.873
735.515
754.672
790.204
837.046
799.624
849.883
844.663
759.27
794.347
765.404
775.509
742.576
725.112
715.943
712.684
729.253
734.178
722.163
730.601
749.07
728.93
730.336
706.962
687.069
780.095
822.691
753.353
724.532
712.323
723.725
721.592
703.377
770.559
718.378
718.834
689.965
718.242
690.592
689.506
689.86
759.702
708.677
731.074
709.41
762.72
967.34
981.795
765.909
806.986
773.238
726.224
699.872
802.629
989.99
844.361
986.862
991.913
997.882
1001.05
1001.29
867.106
758.872
984.107
998.122
1005.32
998.144
1000.91
1001.51
1003.75
1002.91
1003.36
1004.26
1002.65
1005.47
1007.03
1004.95
1004.06
1005.17
1005.36
1000.71
763.939
823.796
728.153
729.501
741.527
929.991
978.407
975.367
972.167
975.258
972.218
975.389
974.184
1012.44
999.876
1004.87
1006.37
1005.15
1004.53
1005.77
1005.16
1005.9
1004.34
1005.51
1004.97
1005.68
1005.35
1006.45
1006.18
1006.87
1006.75
1006.59
1006.84
1007.68
1008.72
1009.51
1009.94
1010.18
1010.41
1010.52
1009.96
1010.64
1012.65
1013.06
1014.1
1012.18
1013.48
1012.94
1013.55
1014.39
1014.48
1016.25
1013.92
1016.96
1013.05
1015.21
1014.9
1014.4
1014.86
1014.34
1016.85
1013.21
1013.6
1013.74
1012.79
1012.42
1012.1
1011.08
1010.63
1010.67
1009.33
1011.86
1010.59
1007.43
1007.61
1006.61
1006.09
1005.92
1005.26
1004.77
1004.58
1003.95
1003.5
1001.46
1001.81
1002.36
1001.69
1001.63
1000.92
1000.78
1000.14
998.453
990.367
982.628
974.78
1002.8
996.381
997.508
995.016
995.683
996.673
995.504
964.498
929.062
937.021
930.55
931.273
815.676
790.006
796.914
800.049
798.787
793.949
795.196
789.012
790.629
793.509
789.127
791.24
790.352
789.96
848.965
917.542
970.596
969.959
978.397
982.27
976.62
929.251
934.271
940.48
940.994
959.586
993.303
985.892
989.121
988.64
988.72
990.267
991.543
992.263
992.762
993.58
993.934
994.138
993.829
996.634
996.554
997.025
997.544
997.86
998.298
995.776
996.088
994.102
992.927
995.944
994.378
997.487
997.92
997.363
997.28
998.061
997.583
996.798
998.877
998.543
998.686
999.028
999.269
998.79
999.751
999.312
998.82
1000.91
1000.36
998.833
1001.34
998.167
999.55
999.732
999.081
999.292
999.988
999.275
998.434
1000.07
998.645
1000.04
997.824
997.306
996.761
996.364
997.978
995.447
997.805
997.842
997.939
997.194
999.23
996.809
995.129
999.827
997.706
996.145
1000.1
998.97
987.078
961.42
972.652
971.435
924.974
896.005
866.245
826.192
844.049
844.045
840.103
839.612
840.408
837.029
844.074
824.449
817.328
910.269
925.375
925.297
916.084
1001.81
980.228
872.533
840.553
802.04
829.159
835.784
834.895
883.979
890.532
891.891
902.65
834.577
856.482
926.225
914.78
913.775
908.691
903.667
903.801
901.577
869.022
845.264
862.567
858.933
852.331
863.369
785.305
785.518
791.112
783.217
762.634
756.467
759.867
745.85
794.653
702.871
709.003
808.677
771.926
776.423
784.653
777.623
762.591
972.048
980.577
991.111
989.09
992.012
993.415
991.941
995.781
997.639
998.147
998.036
999.764
999.424
999.259
1001.18
1000.66
983.832
860.634
809.031
781.951
779.495
788.336
786.215
780.331
786.898
778.854
779.095
781.355
775.132
777.289
951.892
999.313
994.538
999.094
998.907
999.872
999.668
1000.59
1001.43
1000.66
1001.76
1000.01
998.755
996.544
970.25
852.981
897.734
1007.75
988.716
995.15
990.685
996.196
875.756
840.02
813.194
832.129
842.709
835.055
848.295
1007.79
983.65
996.061
996.651
1002.04
1001.21
1000.67
1004.72
1006.33
1004.71
1004.27
1002.49
1004.23
1002.3
1001.83
1004.04
999.065
828.961
754.029
723.105
717.232
716.589
717.558
723.516
722.533
719.585
724.797
719.697
719.749
867.654
899.874
940.583
960.164
952.836
943.765
978.062
992.365
994.231
988.532
981.922
983.372
1001.94
992.795
996.887
993.871
996.618
997.327
994.27
997.614
997.273
995.886
995.2
996.816
992.495
941.685
957.438
828.64
830.325
797.038
811.736
779.802
788.093
761.409
763.763
760.642
755.271
759.653
746.854
750.233
755.184
741.373
749.909
748.377
749.368
742.178
750.149
876.688
881.652
870.244
868.511
865.513
955.674
938.825
999.494
993.604
998.771
1000.01
999.028
1001.3
1001.79
1001.67
1001.02
1001.22
1006.64
1005.17
1005.76
1004.91
1004.4
1004.52
1000.95
1000.07
753.502
727.069
861.938
940.991
950.367
938.091
938.024
952.939
996.143
966.904
837.768
789.642
861.441
858.105
849.063
866.118
976.433
970.816
961.538
964.037
964.367
962.001
960.44
961.656
960.446
956.356
834.675
782.729
785.962
781.22
780.132
785.299
784.336
779.168
788.876
778.207
789.304
764.348
772.536
759.782
758.575
744.248
755.921
944.502
988.119
991.456
993.79
991.464
992.386
995.326
998.126
993.898
969.219
810.302
804.345
860.747
993.952
983.829
989.015
988.688
991.063
991.848
995.45
994.563
996.346
998.396
999.615
995.738
998.519
999.761
998.481
997.59
997.763
997.096
997.375
996.749
998.265
995.057
995.342
996.546
997.284
996.814
995.79
996.274
998.986
994.936
995.096
992.497
996.378
998.397
997.075
991.993
998.046
995.065
984.617
979.762
947.073
913.29
890.018
797.022
795.743
795.955
796.54
784.235
782.942
796.403
791.725
791.25
786.076
796.086
782.418
791.778
791.665
793.708
786.846
777.774
787.177
783.424
790.95
783.764
786.558
795.806
783.522
784.415
800.983
780.282
792.498
768.254
771.364
768.782
853.135
780.602
743.366
771.31
753.164
743.992
751.752
739.192
743.967
748.796
756.382
745.804
744.699
749.138
742.782
740.112
743.057
740.692
735.157
742.911
726.218
735.748
765.263
751.744
739.061
747.279
740.928
743.497
740.259
746.584
740.491
738.252
737.204
744.431
740.399
742.997
746.939
742.982
742.527
745.529
752.915
745.671
744.815
748.036
977.566
979.507
990.21
985.662
991.662
988.327
992.697
990.468
992.589
994.189
993.024
993.224
995.585
994.202
996.705
999.877
998.271
998.914
972.05
854.637
806.679
762.265
773.475
781.794
771.724
762.743
776.468
761.212
776.525
779.903
784
777.57
783.289
782.522
774.826
776.747
780.374
780.54
773.247
774.249
765.247
812.456
783.89
906.649
896.644
877.635
881.348
958.986
944.078
901.773
919.557
918.443
920.881
925.758
941.375
944.45
941.125
948.084
943.945
940.857
946.726
947.755
947.531
949.045
948.583
948.982
949.819
949.342
948.885
947.96
949.378
947.355
945.74
948.765
942.251
958.575
944.73
947.66
950.893
948.501
941.558
914.136
926.202
930.006
918.952
925.086
927.535
926.866
918.399
930.56
937.189
935.466
936.668
928.598
937.504
930.456
923.424
921.209
929.714
895.76
915.98
914.347
918.169
922.668
910.483
884.465
887.434
876.21
876.459
883.758
879.745
884.961
886.13
889.42
878.783
919.138
932.889
922.88
923.733
919.127
917.387
911.522
921.135
958.807
958.625
946.957
954.486
957.554
961.638
957.011
957.198
944.007
944.969
948.36
954.631
957.172
932.726
921.727
926.519
923.228
928.411
923.434
928.277
919.622
927.561
925.639
922.562
916.063
923.6
923.833
916.502
913.206
920.09
925.982
921.384
924.087
918.574
923.174
921.954
924.454
920.114
929.508
926.57
925.113
928.034
923.227
926.502
927.713
925.73
922.646
923.893
924.083
928.378
923.785
925.386
920.306
929.727
924.057
923.913
927.568
924.17
915.061
930.9
928.08
925.197
925.821
924.11
925.196
924.863
928.353
929.415
924.001
921.69
924.605
925.389
928.715
925.596
922.749
926.777
930.05
920.302
927.64
923.609
927.228
925.577
923.672
922.403
923.181
926.31
917.632
912.679
920.461
921.516
927.879
922.244
922.166
919.017
919.16
924.146
927.139
919.376
933.916
1003.09
981.983
988.233
985.968
986.632
991.862
994.47
995.079
996.981
991.958
997.469
994.774
997.391
993.416
995.455
993.157
993.017
994.12
991.562
992.869
995.65
996.323
994.961
994.718
907.769
785.894
757.455
771.073
770.79
769.606
780.747
771.305
760.158
757.577
896.857
883.926
866.462
812.843
830.315
827.94
827.056
827.387
828.672
820.979
814.939
827.733
816.937
829.623
823.434
818.6
821.462
824.487
821.571
827.99
830.725
835.113
839.161
826.513
820.192
920.581
919.774
909.005
913.513
916.346
935.667
943.086
939.853
944.487
940.174
941.689
944.34
942.069
946.312
947.521
947.697
947.88
947.75
947.211
944.348
943.82
943.216
941.567
938.449
937.63
934.102
938.055
935.56
931.234
931.738
928.683
928.637
927.594
926.604
923.582
925.239
924.557
925.457
925.127
926.442
926.149
926.66
927.265
927.806
927.058
928.584
928.943
928.75
931.374
930.409
931.761
931.354
930.652
927.259
928.525
930.696
953.32
957.777
954.126
955.902
970.09
999.464
982.42
993.286
991.784
989.526
993.768
990.785
994.463
993.156
992.587
992.129
991.332
996.118
994.667
991.76
993.658
991.498
994.65
993.248
996.648
991.492
992.341
894.483
935.978
934.486
1011.1
981.166
993.047
992.285
991.436
957.942
842.977
829.632
766.802
723.469
715.95
724.504
723.64
720.508
719.177
720.594
720.329
736.936
829.84
914.474
937.051
984.049
975.71
893.058
922.026
916.931
922.717
956.962
951.228
952.091
953.219
948.178
948.014
949.537
946.545
950.857
949.141
935.126
926.852
925.873
930.134
928.204
932.279
925.775
927.982
930.096
923.905
927.022
923.284
929.433
926.985
928.407
928.849
923.049
923.211
923.498
922.898
927.872
920.702
929.191
926.542
925.672
931.072
924.479
925.733
929.146
928.547
926.101
927.159
925.402
927.223
926.913
923.744
926.726
926.425
927.943
924.406
927.787
922.614
929.84
924.025
922.746
930.438
923.811
928.611
924.113
925.754
925.909
926.49
924.512
926.566
927.173
928.561
924.226
931.42
921.562
925.633
923.842
924.137
923.098
921.017
924.859
928.391
927.168
932.184
930.564
886.777
884.977
881.803
883.824
881.976
870.586
833.869
834.924
817.915
834.097
831.805
829.141
832.217
942.005
940.833
936.218
911.275
914.952
917.402
923.071
922.6
893.087
851.059
869.328
866.138
870.389
869.125
871.682
860.071
871.409
861.323
869.301
869.414
856.363
867.248
920.904
968.176
971.011
968.489
966.579
970.135
968.281
969.646
972.055
937.168
879.984
907.914
902.355
885.8
900.369
885.106
895.394
893.27
897.972
907.374
907.094
908.538
903.738
905.57
915.206
902.944
902.995
899.619
960.22
1005.85
986.786
990.395
991.916
991.577
[truncated: 6,727 more rows]

## Sheet: EGT_narx_2
739.884
942.269
1000.33
1003.82
998.46
999.582
997.727
733.177
873.688
778.331
742.706
842.473
984.889
1001.23
997.936
1003.63
1002.67
1000.69
1000.21
1002.23
1001.45
1003.11
1002.54
1000.66
1004.04
1003.51
1001.42
1003.5
1002.47
1000.22
1003.42
1013.04
1002.06
1000.64
999.287
1002.45
1003.51
1001.59
1000.82
996.143
996.24
1006.92
999.442
1000.36
1002.38
1000.89
996.947
1000.59
1002.51
1000.31
1000.6
999.215
1005.52
1000.93
1000.79
998.547
1001.21
1003.07
1001.25
998.682
1001.94
995.8
999.1
998.133
998.728
997.022
998.514
998.82
998.833
1002.51
994.182
1000.84
996.122
998.588
998.462
997.645
956.789
866.348
850.487
818.994
845.54
839.43
797.119
808.841
806.721
810.675
801.457
804.918
803.294
805.633
799.594
804.949
806.353
798.92
798.607
800.304
799.766
803.011
797.695
798.527
797.957
804.734
804.104
798.296
807.377
805.596
802.639
808.976
799.536
802.706
807.457
807.061
805.907
807.643
805.829
807.951
805.983
808.926
810.976
816.296
810.682
819.453
816.645
820.229
821.163
819.251
816.805
822.298
816.71
817.988
816.057
820.011
813.57
820.22
813.831
815.259
820.088
818.798
817.55
809.324
819.471
814.951
817.47
816.489
817.764
818.382
814.05
815.614
816.554
816.579
811.925
812.507
759.312
745.861
739.882
738.754
733.671
734.92
728.817
714.933
712.353
715.085
716.648
714.371
714.433
712.066
712.853
714.64
715.141
715.567
718.887
718.241
714.045
714.927
712.197
714.803
715.92
716.858
715.228
716.887
715.409
719.251
712.595
715.663
717.452
712.254
713.513
717.803
717.735
715.512
715.696
717.161
716.664
716.518
715.799
716.662
714.008
708.305
702.608
707.101
702.706
701.95
704.121
706.656
706.621
707.52
707.494
707.802
708.518
708.984
709.492
705.315
707.353
706.309
709.978
705.926
706.741
705.287
698.862
701.297
702.385
704.464
702.778
696.921
693.996
694.959
696.773
700.01
695.635
695.629
694.678
695.15
698.734
695.896
699.706
699.146
694.63
697.429
695.936
697.182
694.901
697.366
696.357
697.18
698.768
695.501
698.037
709.76
710.694
708.394
714.455
709.412
712.398
713.689
716.27
713.958
713.49
715.79
720.091
718.313
717.915
716.49
717.635
722.345
716.753
720.109
720.405
718.513
719.987
721.457
714.094
718.441
717.289
720.352
718.013
719.568
719.119
720.013
720.371
717.907
720.953
717.489
724.262
719.763
717.031
717.351
720.255
723.908
720.643
717.597
716.727
717.638
718.215
718.221
721.534
717.058
717.021
718.832
721.237
721.35
722.029
722.547
720.378
720.143
721.683
722.07
730.032
729.773
731.135
734.284
732.366
734.445
731.826
732.155
735.74
732.85
734.557
735.211
731.793
736.709
782.916
769.185
772.063
740.169
726.503
723.376
722.688
719.29
707.78
708.694
987.402
983.381
1004.45
995.128
998.476
999.429
999.375
825.232
792.309
809.211
808.625
791.524
710.119
697.889
680.768
703.131
733.128
999.396
991.057
812.173
864.605
821.167
758.473
724.291
729.165
715.471
737.282
710.467
697.813
715.168
699.868
696.824
690.146
684.574
705.435
696.784
698.105
702.252
709.202
709.865
709.31
708.866
709.572
709.595
709.758
710.994
798.245
867.407
761.62
839.676
718.059
699.744
732.145
715.022
720.353
690.205
674.782
713.918
700.964
698.412
735.367
726.66
711.193
708.557
704.084
702.115
703.743
727.98
723.055
722.38
706.655
696.551
697.212
715.303
725.862
738.85
724.52
714.805
700.798
691.185
702.103
724.882
709.433
717.282
707.539
716.615
720.591
715.152
704.404
690.873
699.072
724.033
754.822
759.044
711.997
694.334
709.662
702.749
699.278
715.614
748.075
728.334
708.59
708.865
709.714
697.842
703.723
704.277
697.468
697.648
725.968
839.591
783.138
738.528
723.778
821.581
727.266
708.665
722.112
739.193
721.969
708.805
720.119
727.525
721.112
718.108
718.904
716.577
713.589
803.271
725.15
734.466
722.009
701.971
732.735
717.191
714.154
729.081
725.447
762.41
777.659
732.697
782.252
730.367
727.731
720.242
717.92
787.466
827.582
739.014
718.674
714.938
713.272
714.732
690.072
678.883
687.115
769.355
749.949
749.953
710.433
693.112
692.996
672.731
620.644
680.425
657.344
671.068
669.619
684.103
730.925
740.167
705.747
746.26
696.693
704.553
685.839
672.058
694.132
675.444
690.612
699.847
683.548
680.423
712.326
699.805
703.125
726.332
688.893
706.893
714.173
702.648
696.953
729.768
712.877
697.983
711.08
703.943
701.202
700.029
710.517
711.67
713.611
723.339
711.572
716.729
698.58
691.449
694.025
700.107
701.198
697.956
704.467
708.421
728.987
753.786
730.365
735.131
768.952
785.929
740.53
771.249
775.625
731.868
735.838
720.157
713.618
747.16
731.346
731.08
735.66
730.928
733.184
729.23
725.365
723.527
797.813
758.786
745.47
847.117
760.356
719.918
724.163
812.901
779.601
727.05
725.116
782.995
722.407
702.196
701.95
753.927
725.337
730.765
738.477
722.837
764.259
733.782
718.337
723.581
714.883
702.14
696.134
706.567
727.415
727.755
727.069
710.158
703.497
710.605
709.688
717.552
732.435
738.51
710.493
705.664
701.945
706.832
714.688
715.902
710.491
712.497
712.381
719.82
712.748
711.468
711.742
709.586
724.946
709.621
705.936
707.785
703.756
724.49
716.579
720.507
725.194
711.903
723.949
717.958
717.639
722.793
719.789
717.549
725.3
735.274
736.183
700.866
716.126
721.96
747.199
774.759
775.339
744
844.242
916.121
915.583
855.831
820.141
786.119
909.175
896.973
789.645
744.401
793.665
909.4
962.492
795.392
743.519
787.722
795.042
753.022
731.665
734.203
774.33
798.058
747.175
730.314
735.652
728.257
723.383
744.481
732.951
726.426
778.204
724.382
710.398
715.776
717.59
731.728
737.499
737.654
738.838
728.394
719.959
723.73
739.338
741.749
729.536
739.742
719.3
718.002
728.41
715.04
735.546
781.577
736.464
717.805
841.611
845.346
739.12
798.157
741.651
940.287
912.482
966.443
961.681
963.194
999.495
1017.43
988.073
972.779
991.305
982.645
834.363
975.392
997.974
1004.88
866.003
996.615
941.281
830.065
979.441
895.668
876.037
971.371
908.026
903.024
976.984
1012.37
991.993
994.816
968.108
876.051
970.321
987.754
928.534
979.142
938.897
860.245
855.316
892.805
789.394
897.354
924.425
947.48
947.127
806.658
898.951
816.603
924.165
861.172
967.947
820.738
926.828
833.923
837.2
804.971
886.801
840.822
929.366
857.666
823.504
846.695
916.788
941.404
809.158
773.443
835.352
790.12
766.948
778.697
746.765
759.414
783.586
831.477
804.202
846.126
841.724
757.655
793.611
763.778
774.123
748.209
722.998
712.645
708.18
721.013
735.808
722.854
734.283
738.845
731.381
728.956
712.157
701.702
773.122
813.404
758.602
723.823
703.714
719.049
721.16
710.023
763.762
718.678
702.254
677.972
714.506
691.561
687.588
679.184
753.724
718.317
726.77
698.745
753.913
964.259
994.513
793.835
813.799
780.369
727.396
710.772
804.563
993.037
833.849
995.459
994.343
1003.21
1003.44
1002.31
806.169
738.332
983.315
1001.95
1000.17
988.862
991.334
993.804
994.194
993.51
995.52
995.95
995.933
995.199
995.572
995.683
995.462
998.973
997.923
993.54
721.18
818.984
735.47
730.045
742.501
928.93
979.271
970.065
967.177
969.251
964.223
969.07
968.739
1015.57
990.78
998.853
999.131
998.817
995.456
998.756
998.123
1000.47
998.682
1000.64
1000.21
1000.35
999.937
1000
999.915
999.539
998.216
997.195
995.563
996.113
996.434
996.146
997.882
997.623
998.851
996.922
996.941
996.397
998.879
1000.73
1000.45
998.076
1000.17
1000.41
999.761
999.24
1000.1
1003.28
998.813
1005.2
996.891
1002.69
1001.3
1002.38
1000.37
1000.14
1007.55
999.874
1001.84
1002.98
1004.14
1004.85
1003.47
1006.1
1004.06
1003.78
1008.82
1008.06
1006.6
1003.87
1005.98
1005.7
1004.72
1003.46
1004.51
1004.98
1002.7
1004.43
1004.46
1001.63
1002.06
1004.64
1001.96
1002.31
1003.34
1001.93
1003.12
999.331
991.44
982.906
977.32
1011.47
999.125
1002.56
997.608
998.381
1000.54
1000.39
960.439
923.528
940.123
931.611
934.582
823.728
789.648
798.973
798.964
798.027
795.716
796.493
788.953
789.811
792.305
790.862
787.892
789.253
788.997
841.781
924.007
978.757
978.332
986.709
989.97
983.106
927.477
935.522
945.803
943.549
965.981
1000.79
990.472
994.791
993.029
993.799
995.074
998.881
996.603
997.461
999.961
1000.12
999.995
1001.04
1004.66
1004.99
1005.79
1006.44
1006.93
1006.39
1003.16
1003.97
1002.11
998.697
1002.93
999.675
1002.59
1003.77
1001.47
1001.65
1001.06
1000.92
999.78
1002.15
1000.62
1001.84
1000.71
1001.39
1000.76
1000.65
1000.88
1000.95
1001.73
1000.72
1000.36
1001.96
999.42
1000.13
1000.45
999.505
999.502
1000.47
999.544
998.11
1000.55
1000.03
999.599
996.981
996.363
997.381
995.723
994.397
994.289
996.099
994.58
994.583
996.748
993.312
995.537
993.445
997.777
994.682
992.807
994.684
994.632
981.768
950
969.899
963.352
919.478
893.882
865.749
828.028
839.509
843.733
838.211
838.038
840.485
836.347
838.728
828.478
814.692
888.229
915.5
921.779
916.019
982.643
978.517
864.198
846.277
806.916
826.947
830.332
838.336
872.123
888.927
887.862
898.503
838.622
854.979
912.464
909.455
911.095
906.677
901.992
905.819
900.077
869.771
844.676
860.446
854.904
856.961
852.677
793.594
794.142
789.803
780.253
763.562
756.07
754.044
747.037
771.582
694.084
711.05
793.076
776.49
772.295
774.929
777.324
771.228
971.912
980.981
991.531
990.253
991.724
991.59
991.024
996.291
996.228
996.276
997.03
995.654
996.679
995.461
995.425
999.039
977.757
834.923
816.542
781.718
780.337
785.73
780.572
782.154
783.583
781.148
777.126
780.057
776.471
778.514
922.996
988.088
994.694
997.646
995.914
998.61
994.964
999.36
998.911
995.426
996.716
996.158
995.68
991.177
957.666
849.425
893.86
980.909
983.827
989.64
987.24
990.157
856.261
839.726
818.18
835.203
835.327
837.609
848.324
980.267
978.535
993.231
990.125
993.601
998.778
994.517
996.135
998.962
999.195
998.976
996.187
998.714
995.774
996.023
1001.81
992.859
818.064
758.506
719.761
706.756
704.255
702.248
704.35
703.417
701.988
711.983
706.383
706.383
894.227
887.48
936.598
963.114
957.704
945.517
978.58
994.432
993.469
987.473
980.156
981.027
1002.43
990.403
995.897
992.64
994.096
997.067
993.677
994.583
993.802
994.168
993.524
994.126
988.79
929.976
954.345
831.616
832.875
798.719
808.536
776.841
783.697
767.057
760.083
758.126
755.804
753.568
748.055
742.613
746.678
741.473
746.324
741.446
747.005
742.723
742.496
847.143
870.296
866.919
868.627
865.995
930.93
940.7
990.373
991.478
996.32
998.911
995.792
997.606
997.934
998.58
994.772
996.741
1003.37
1001.61
999.57
999.737
999.857
999.959
997.73
995.883
765.985
723.716
824.201
904.563
944.918
934.539
931.619
948.925
985.15
960.015
834.109
792.315
848.78
851.556
850.157
862.322
946.407
969.234
956.843
962.846
964.235
964.645
961.485
961.304
962.77
958.454
843.962
792.055
790.776
781.657
780.323
783.474
782.859
782.426
783.266
777.089
776.345
772.309
766.619
758.574
757.74
747.22
751.933
937.936
991.218
996.794
997.457
993.094
995.412
997.481
999.176
994.166
965.98
822.125
800.374
849.576
988.282
981.942
988.909
991.387
989.993
992.669
994.462
991.83
994.685
997.136
997.331
992.659
998.808
997.136
996.934
997.384
996.705
998.018
999.423
998.693
999.769
996.094
996.114
996.003
996.843
994.328
996.437
995.078
997.789
995.638
996.234
994.699
997.586
998.131
997.256
993.77
995.807
995.208
982.191
979.278
942.621
905.823
885.138
802.135
795.956
799.866
803.375
792.649
786.351
787.433
787.524
789.21
784.695
786.118
783.131
788.178
786.097
787.497
786.033
787.922
785.817
783.701
789.906
783.723
785.004
786.052
783.898
784.066
789.531
787.073
781.25
770.807
766.371
763.121
838.776
778.218
760.836
754.96
753
741.725
743.877
743.911
743.766
743.879
746.443
742.327
743.702
741.825
737.841
735.789
737.662
736.204
733.497
737.184
719.738
726.507
765.483
740.063
737.034
739.236
743.079
743.211
737.471
745.417
737.165
738.919
737.674
739.285
737.389
738.466
738.45
738.883
736.271
740.312
741.931
742.482
741.826
741.553
979.419
983.308
991.385
987.256
992.395
989.6
992.574
991.3
994.085
994.949
994.191
992.241
994.442
995.294
995.355
995.644
995.535
997.158
963.059
844.354
810.856
766.503
768.891
773.922
770.84
766.236
771.329
771.631
765.515
769.356
777.674
774.078
777.785
775.545
775.514
776.643
775.797
776.772
774.214
774.89
781.592
791.073
779.295
878.981
893.052
875.758
879.169
944.493
941.779
901.18
914.016
917.065
918.924
927.48
938.674
944.952
944.145
946.606
943.797
942.419
947.978
942.614
945.515
947.19
948.322
946.809
947.884
947.06
948.567
947.325
948.722
946.834
948.612
947.911
944.885
951.385
949.089
948.878
945.237
949.726
942.551
911.318
924.895
924.633
923.559
923.693
923.729
923.336
921.043
923.119
935.086
934.078
933.739
931.462
932.412
927.432
918.124
921.833
925.597
905.687
913.773
914.312
913.658
916.058
910.877
889.094
878.236
876.305
877.35
880.506
879.559
881.279
882.478
885.348
884.075
912.968
926.254
924.738
925.646
919.686
915.711
915.232
921.285
954.277
957.052
948.491
951.707
960.172
960.618
958.632
958.71
945.425
946.287
949.712
951.321
956.887
928.022
920.893
923.48
924.165
924.952
920.404
924.731
920.364
921.916
923.949
918.873
916.651
923.419
921.779
913.154
916.104
920.283
918.492
919.66
920.338
917.587
919.59
920.369
922.739
918.982
923.853
925.003
921.867
924.329
923.855
924.845
927.893
922.476
923.27
922.711
922.696
926.772
922.565
924.098
921.106
924.692
924.587
922.743
924.474
922.888
922.155
922.553
926.679
924.076
924.748
926.575
924.061
924.008
925.417
924.868
926.409
924.173
922.086
924.353
924.262
924.654
923.676
927.285
925.904
923.159
925.006
924.68
924.543
924.694
921.478
923.347
923.936
923.598
918.952
914.17
917.268
921.773
921.366
922.559
922.706
920.11
920.124
919.47
924.254
922.498
935.846
992.812
981.886
990.172
986.035
987.065
993.17
994.558
994.498
995.873
992.793
995.18
993.913
997.331
994.076
996.644
996.249
993.046
995.953
997.288
994.422
992.637
994.197
992.208
991.726
892.116
805.354
763.608
763.771
766.898
765.085
771.646
772.76
765.972
762.608
860.632
874.565
863.957
813.951
828.691
826.139
825.87
827.984
828.317
824.585
816.414
819.818
812.747
818.981
821.804
815.829
819.607
821.555
823.812
829.759
828.932
830.175
831.652
834.903
827.114
895.637
912.526
904.197
913.319
910.83
928.661
940.879
936.909
939.741
939.141
940.929
941.695
941.238
944.084
944.012
947.949
946.962
950.607
948.896
947.09
947.882
948.577
946.305
944.619
942.168
939.245
941.237
938.802
933.44
933.766
930.165
929.77
929.1
928.025
925.123
926.733
926.946
927.474
928.08
928.526
929.121
929.377
929.685
929.716
929.816
930.229
929.984
930.256
931.856
931.663
932.062
931.224
931.389
932.145
931.945
931.082
950.839
956.265
956.52
955.763
971.725
998.311
984.551
992.523
992.995
990.204
994.87
992.458
995.364
994.401
994.048
992.146
991.359
996.73
994.54
991.109
995.687
990.675
991.874
992.506
994.843
991.055
988.864
885.75
933.185
933.722
995.704
978.393
991.615
988.83
988.834
949.172
849.795
829.314
770.174
732.405
714.589
716.862
712.954
715.151
708.152
711.972
714.184
723.355
807.732
877.2
922.81
970.204
973.975
883.934
920.326
913.231
920.349
954.28
947.638
951.208
950.759
950.941
947.222
948.761
947.401
951.434
942.945
932.204
925.605
924.62
924.6
928.246
928.343
923.997
926.238
926.197
922.271
925.346
923.539
925.508
925.117
924.626
925.153
923.703
925.455
922.142
923.417
926.125
921.632
923.439
924.798
925.877
927.108
925.173
925.872
923.62
928.732
926.46
925.603
923.965
921.801
927.298
922.496
925.075
925.041
924.672
922.931
924.469
923.3
926.375
923.076
923.537
925.049
922.653
925.222
922.91
924.325
924.636
925.151
925.075
923.366
925.68
927.149
923.387
926.351
922.934
926.215
922.467
926.773
922.148
922.014
923.584
923.262
929.694
928.958
929.229
884.341
886.476
882.97
880.272
878.013
869.408
834.644
840.158
817.454
830.721
829.504
830.065
829.997
917.287
941.01
933.472
913.503
916.137
918.205
921.474
921.208
893.676
853.182
870.215
863.619
868.255
867.388
864.656
858.882
865.74
859.295
866.422
864.464
858.317
861.851
911.047
955.618
970.621
969.657
966.821
968.312
969.211
973.018
971.98
936.73
880.581
906.211
899.053
885.686
893.297
889.046
890.399
892.951
890.795
901.232
902.052
903.682
901.773
902.942
907.331
906.588
909.118
899.49
947.813
992.623
983.271
993.082
991.963
990.383
[truncated: 6,727 more rows]

## Sheet: EGT_narx_3
819.553
1026.04
1004.71
994.536
1000.34
1003.66
1001.72
760.687
993.508
871.056
904.468
980.053
973.843
999.903
1000.7
1016.04
1007.7
1003.11
1018.74
1003.4
1017.33
963.322
1018.03
981.067
992.117
1013.85
1011.2
989.631
1029.09
1006.07
1019.23
1002.86
1003.09
1005.88
1011.48
1034.41
1003.5
1020.76
1025.55
1022.01
1012.29
1036.56
1003.75
1025.03
1022.53
1020.42
1017.9
1028.51
1028.96
1011.66
1025.93
1020.35
1019.08
1034.12
1022.43
1028.33
1033.42
1024.04
1016.24
1028.81
1038.81
1015.08
1013.25
1002.5
1024.5
1026.5
1028.27
1023.92
1016.78
1000.1
1044.5
997.779
1024.08
1021.35
1017.93
1011.25
959.374
851.379
857.999
834.695
830.124
837.764
802.64
808.947
803.488
807.835
791.222
800.273
801.784
799.595
795.872
799.702
801.183
793.845
795.086
792.357
794.095
797.876
794.311
789.047
792.027
800.327
797.896
793.613
800.578
792.298
799.573
800.951
793.896
796.911
798.4
797.881
800.546
802.761
798.402
803.358
799.53
804.831
806.379
810.233
804.591
813.286
811.87
812.814
812.011
811.726
812.621
813.394
808.886
810.693
809.738
815.733
807.166
814.416
806.612
808.561
816.115
814.203
813.999
799.421
813.175
810.592
807.238
813.724
810.96
813.351
802.264
812.294
814.27
803.479
804.557
808.86
764.993
745.184
746.445
732.798
736.804
739.968
732.414
716.138
714.168
724.87
720.377
716.905
721.523
706.313
715.632
719.493
723.034
720.211
726.334
723.855
710.779
715.766
705.991
722.87
716.674
720.519
716.711
723.631
717.446
727.133
708.075
716.886
716.456
716.333
709.681
726.893
716.865
716.547
721.306
717.077
721.079
716.895
722.024
718.002
711.017
704.995
705.498
714.5
699.469
697.772
710
711.445
707.649
711.604
709.385
717.385
714.318
712.824
710.529
699.458
711.041
710.199
715.619
701.527
709.524
706.372
694.723
708.721
708.77
706.979
706.473
696.573
693.195
701.13
702.971
707.121
692.585
701.672
696.881
694.029
706.512
700.221
701.964
700.595
695.75
700.976
695.557
700.376
695.548
700.922
701.75
697.195
700.148
701.323
698.921
713.398
704.654
706.009
715.168
706.896
709.773
716.972
716.697
714.049
711.48
717.065
718.808
718.524
714.775
712.494
715.277
726.6
713.858
717.821
720.051
718.047
716.119
723.542
703.583
720.017
717.019
720.934
716.261
719.345
719.756
718.4
720.463
718.171
720.675
712.43
727.288
715.494
715.629
715.644
723.101
724.234
716.576
713.096
716.879
718.017
716.134
719.194
721.641
705.923
719.775
718.628
723.776
719.389
720.897
721.993
719.245
719.081
720.989
718.7
726.611
717.368
732.968
731.73
732.276
731.786
730.876
730.849
734.106
728.996
733.667
733.215
728.823
733.045
776.761
763.317
765.194
737.626
723.997
722.979
723.321
718.723
706.566
710.171
946.806
985.818
1007.11
1000.93
999.303
1003.62
993.715
827.277
769.819
803.87
803.54
788.719
711.017
704.341
685.371
756.009
732.711
1000.22
991.079
772.177
856.752
818.428
759.348
722.414
726.429
715.034
732.881
709.063
697.919
715.421
701.017
697.246
691.65
688.901
706.891
697.017
698.168
702.419
709.095
708.954
708.603
707.624
709.225
708.983
709.449
710.106
800.362
890.493
761.26
842.777
709.641
703.24
730.34
711.072
719.056
685.545
675.136
714.453
701.725
699.197
732.786
724.821
708.106
707.893
703.494
701.681
703.31
725.729
721.175
720.454
705.203
696.749
694.587
715.97
724.098
735.949
722.032
711.916
699.414
692.949
702.62
722.853
706.443
716.603
707.162
715.101
717.88
715.261
702.892
689.098
700.601
722.446
749.635
752.287
705.882
695.803
710.683
703.103
699.786
714.913
743.578
722.931
704.33
709.682
709.15
696.041
703.408
701.659
696.291
697.99
723.736
866.362
782.797
730.289
719.483
831.38
717.996
707.02
720.369
735.1
719.049
703.458
718.357
723.107
719.869
716.359
716.582
714.222
712.197
807.53
714.095
731.097
719.597
697.659
729.954
715.104
712.994
726.15
722.418
757.163
770.922
728.065
777.023
723.507
724.364
718.967
716.603
785.85
827.135
736.96
714.021
714.556
711.878
713.29
686.431
679.452
691.963
769.83
744.557
745.953
704.45
691.164
694.719
665.572
604.256
679.016
669.725
678.641
679.002
677.712
726.818
737.512
703.814
743.066
697.382
703.529
678.238
680.93
700.593
678.16
688.808
711.848
671.161
680.98
717.188
706.963
696.623
725.734
682.092
705.513
705.951
712.003
698.932
740.603
713.124
695.889
709.997
705.69
707.645
699.473
709.182
710.301
708.766
720.214
711.631
709.979
692.606
692.156
695.529
696.49
700.888
699.272
702.779
706.223
724.95
748.232
727.768
729.663
761.754
779.194
731.278
763.4
769.981
734.239
731.311
718.814
700.626
733.384
727.026
720.856
731.182
726.366
728.503
725.574
718.032
720.272
790.484
752.171
744.153
857.067
774.173
718.65
719.638
819.479
778.235
730.396
721.813
778.402
725.018
695.386
699.11
743.392
723.169
727.361
734.158
719.699
757.65
732.599
717.756
716.85
711.715
698.825
695.918
704.906
723.67
724.222
725.261
704.037
702.98
709.438
708.82
716.463
730.564
735.814
712.118
706.103
702.694
707.478
715.376
717.894
714.08
715.186
714.745
721.769
716.633
715.041
715.245
713.07
727.052
714.638
707.809
709.04
707.012
718.469
724.229
729.77
734.208
723.236
730.959
729.09
730.164
735.033
734.204
729.501
735.845
750.111
745.293
725.35
729.774
736.93
763.248
791.629
797.508
771.251
869.575
913.31
942.762
878.188
870.472
827.359
886.817
916.043
850.804
775.134
804.781
876.818
974.372
849.165
757.301
793.415
809.032
775.032
747.104
744.883
782.917
809.845
774.865
742.2
746.515
740.451
735.753
753.022
743.926
739.95
789.907
744.637
725.949
724.817
728.945
743.083
748.924
750.984
751.489
743.035
738.964
736.698
749.656
753.927
745.015
753.72
737.515
735.198
744.174
736.568
751.531
797.878
760.927
738.157
861.757
880.523
812.617
820.724
759.18
861.53
926.873
982.99
983.788
990.895
1014.61
1036.45
1006.6
992.562
1005.01
1004.4
828.404
1004.24
1016.96
1022.1
891.99
1030.23
956.178
859.09
1013.06
937.526
877.203
984.044
946.091
889.85
999.137
1027.91
1004.76
1009.38
986.43
890.267
970.202
1001.68
952.499
984.666
951.693
869.108
857.839
889.991
800.849
879.772
921.742
950.539
953.127
791.499
901.453
833.596
913.154
854.578
971.923
824.259
922.476
826.175
835.482
807.883
900.125
842.859
922.276
857.122
824.673
839.164
921.438
939.568
808.547
771.331
829.805
788.439
770.236
773.365
737.539
752.166
777.905
828.007
795.419
839.897
833.864
759.24
786.906
764.539
768.832
745.832
725.533
715.11
711.425
723.833
733.129
722.51
730.465
741.967
730.949
730.844
708.936
693.892
771.804
811.877
756.359
724.847
709.819
722.336
720.513
707.209
760.351
719.809
714.125
677.737
714.924
693.812
691.052
686.852
751.636
713.816
726.933
705.876
752.191
876.611
996.479
736.987
809.863
776.462
728.624
711.135
807.912
971.208
802.902
976.624
990.388
995.805
992.17
999.52
848.041
764.014
962.495
998.804
1003.91
992.352
996.149
1000.89
1003.73
1003.94
1005.11
1004.35
1004.4
1007.96
1011.99
1011.83
1011.12
1012.06
1010.67
1003.82
741.39
819.436
730.55
725.524
737.568
829.516
980.922
982.038
973.965
975.652
976.243
980.374
980.152
1026.08
1000.97
1004.21
1010.99
1003.5
1007.98
1007.4
1007.09
1005
1002.86
1003.86
999.833
1002.33
1001.85
1004.61
1001.15
1003.89
1002.53
1001.14
1003.3
1004.49
1010.09
1011.11
1008.5
1008.87
1004.72
1007.15
1001.97
1006.87
1008.22
1003.54
1008.23
999.927
1001.19
994.634
999.763
1004.15
997.972
1000.82
995.646
996.019
992.818
992.555
991.359
985.738
995.243
995.355
990.642
989.809
992.255
993.17
988.96
990.507
995.736
987.915
991.996
996.796
987.36
997.276
995.517
990.128
992.483
992.241
992.207
992.924
992.539
993.021
992.402
993.142
993.439
990.953
991.823
994.367
992.255
992.658
993.835
992.521
994.074
990.413
982.49
973.733
967.856
1005.63
991.001
995.004
990.1
991.049
993.171
993.713
954.645
919.65
934.65
927.952
930.906
862.841
803.826
793.14
797.503
797.082
791.164
790.327
789.45
789.698
791.511
785.397
794.561
789.656
789.62
843.222
941.437
980.027
971.149
979.646
981.073
977.235
925.579
932.006
942.293
940.195
963.096
1000.16
983.971
989.456
986.762
988.63
988.742
994.001
990.647
991.128
994.076
994.246
992.44
993.898
994.439
998.288
998.529
1001.03
999.013
999.413
996.894
1000.21
1000.35
994.001
999.273
994.122
999.617
1001.79
998.282
999.689
997.43
998.601
997.504
999.965
997.946
1000.34
998.337
999.503
999.014
998.382
999.079
999.268
999.63
998.648
998.49
999.875
997.419
998.073
998.389
997.348
997.251
998.222
997.246
995.595
998.089
996.508
996.925
994.043
993.253
992.578
990.938
991.686
988.815
991.735
990.653
990.586
989.856
991.691
989.683
987.235
992.765
989.014
986.771
990.996
989.714
974.979
947.023
965.052
963.967
913.897
891.37
872.007
851.492
851.977
844.079
844.404
843.64
840.727
841.672
849.199
830.592
832.539
914.329
928.459
924.889
914.356
1013.43
972.322
863.555
850.895
835.948
832.148
839.808
831.876
881.038
890.699
890.882
902.268
847.874
858.158
932.645
913.066
912.14
906.661
901.547
902.627
899.716
870.113
855.848
863.956
862.716
852.941
869.468
808.558
785.343
797.854
785.162
758.995
748.406
750.585
733.915
752.093
689.085
696.51
781.798
760.59
780.455
789.587
773.159
760.948
972.523
980.447
990.496
986.327
988.258
988.638
987.136
991.665
992.095
991.741
991.201
992.38
991.291
990.716
990.791
992.098
969.165
855.519
850.141
791.162
776.965
780.462
781.514
772.02
778.673
771.475
773.26
775.435
772.238
774.166
949.713
1008.35
991.158
994.257
991.937
993.475
991.615
993.451
993.726
991.735
993.154
990.717
989.066
984.548
955.122
849.459
897.473
1022.6
977.65
985.681
979.506
985.68
866.915
878.92
836.779
832.932
850.772
834.177
845.328
1004.89
970.009
987.394
985.04
990.702
990.359
986.857
992.876
994.793
992.937
992.757
990.071
993.664
990.079
990.274
993.878
984.092
870.715
720.273
700.559
697.52
696.907
696.395
701.367
701.026
699.677
703.761
700.223
701.377
766.08
908.256
952.087
968.496
953.923
942.147
982.129
994.925
991.822
984.188
976.668
978.295
1001.13
986.345
992.287
987.897
990.92
992.4
987.417
991.029
990.102
988.54
987.728
989.257
983.103
925.383
949.4
860.631
847.536
824.32
818.205
787.644
783.651
755.659
755.272
749.438
743.186
748.35
734.946
737.703
741.787
728.581
737.567
736.434
735.774
730.535
738.038
852.594
878.631
870.912
869.277
866.84
966.416
937.81
1010.71
989.301
994.013
994.707
991.927
993.77
993.885
993.584
990.84
992.304
999.285
996.237
995.39
994.807
995.157
995.246
989.93
988.826
724.467
696.962
830.245
955.466
952.302
934.142
933.583
951.333
1003.4
953.906
887.01
788.392
849.661
857.905
848.565
865.141
993.189
967.418
954.53
959.723
960.895
958.88
956.864
958.432
957.794
952.782
870.865
799.961
785.439
778.577
775.459
778.401
778.259
772.671
783.03
772.858
783.703
754.824
762.216
749.745
746.061
734.244
743.929
950.094
997.335
993.849
994.066
989.853
991.548
994.123
996.302
990.603
961.957
825.629
831.765
857.799
997.912
979.103
985.806
985.576
987.061
987.478
990.729
988.433
990.527
992.978
993.797
987.563
993.351
993.425
992.378
991.911
992.181
992.622
993.329
992.599
994.624
989.906
990.787
991.811
992.617
990.649
991.066
990.604
994.292
988.919
989.531
986.218
990.591
993.183
991.048
984.25
992.761
988.566
976.454
971.996
935.594
905.057
885.904
842.965
812.05
803.369
793.993
784.9
783.283
802.119
795.564
790.856
786.713
799.795
784.703
788.503
793.876
794.832
787.501
768.071
786.989
785.786
783.11
785.685
786.965
800.292
785.924
786.276
802.414
774.585
797.185
766.865
766.409
768.06
837.7
801.306
738.837
773.257
745.599
739.937
746.413
728.931
734.839
741.306
749.75
739.957
735.741
745.647
736.533
733.524
734.77
734.081
731.052
734.996
721.681
727.904
746.67
753.625
735.669
743.358
733.611
735.869
736.103
736.512
737.084
730.477
730.552
737.935
736.035
737.33
743.85
737.588
742.416
739.409
753.128
741.8
741.904
747.82
970.847
980.905
990.048
982.736
989.021
984.816
988.711
986.066
987.333
989.231
986.697
986.808
988.995
987.07
989.411
993.085
990.589
991.006
959.042
843.98
839.283
786.249
773.589
776.318
768.5
757.241
767.012
748.61
774.768
777.204
773.423
772.038
775.958
781.077
768.808
769.79
775.511
776.893
769.171
768.889
755.158
819.308
791.566
913.571
896.893
875.716
879.464
967.845
941.773
897.187
916.022
916.265
918.678
925.431
940.381
944.405
939.893
946.089
941.32
938.196
944.747
943.61
944.082
945.889
945.71
945.541
946.523
945.782
945.775
944.594
946.223
943.864
942.899
945.364
938.101
954.976
941.335
944.234
946.614
945.772
937.629
908.284
923.035
926.382
916.999
922.36
924.347
923.687
916.295
926.796
935.977
933.022
933.699
926.079
933.785
926.412
918.591
918.069
926.492
892.132
913.057
911.753
914.865
919.121
907.726
881.554
885.642
874.829
875.55
881.827
878.371
882.753
883.996
887.12
878.595
918.753
932.658
921.853
922.536
916.976
914.717
910.194
919.538
961.94
957.505
943.261
951.353
955.792
958.864
953.462
953.529
938.347
940.608
944.885
951.187
954.611
926.307
916.53
922.695
920.337
925.038
919.702
924.993
916.516
923.905
922.841
918.995
913.233
921.784
921.252
913.098
911.498
918.389
921.969
918.693
921.147
915.86
920.12
919.356
922.119
917.222
926.177
924.194
921.974
925.167
921.111
924.093
926.042
922.85
920.616
921.527
921.654
926.317
921.407
923.163
918.314
926.756
922.33
921.679
925.064
921.931
914.316
926.847
926.205
923.109
923.807
923.09
923.062
922.805
925.903
926.487
923.058
920.54
922.115
923.481
925.864
923.705
921.235
925.612
927.329
919.057
925.369
922.135
924.827
923.656
921.151
920.894
921.709
923.915
915.801
910.757
917.93
920.338
924.427
920.905
920.928
917.584
917.688
921.131
924.992
918.454
934.253
1011.44
977.784
985.665
981.841
982.892
988.422
990.385
989.861
992.365
984.948
992.309
988.905
992.62
988.054
990.821
987.853
988.111
990.072
986.221
986.123
988.734
989.43
986.55
986.141
891.222
858.756
773.497
774.611
763.666
761.43
766.724
749.483
743.94
748.627
898.147
881.191
864.629
824.92
830.188
827.825
826.848
825.354
826.199
821.094
817.521
830.582
824.492
834.494
823.736
823.77
822.294
823.848
816.774
818.892
826.839
831.808
836.154
824.243
820.209
924.346
918.961
905.618
911.559
912.843
933.69
942.07
936.519
940.898
936.625
938.475
941.082
938.896
943.517
944.519
946
946.051
947.415
946.71
944.378
944.738
944.975
943.296
941.093
939.85
937.076
940.383
938.422
933.98
934.883
931.923
931.867
931.212
930.073
926.893
928.295
927.506
928.103
927.573
928.49
927.949
928.097
928.372
928.471
927.508
928.708
928.655
928.44
930.594
929.785
930.881
930.083
929.488
926.886
927.735
929.062
952.27
956.625
953.03
954.098
969.988
1001.17
979.317
991.46
989.352
986.07
991.064
987.299
991.342
988.746
988.392
987.218
986.28
992.024
989.375
985.349
987.502
984.188
988.261
986.348
990.055
982.572
984.64
876.787
930.354
929.623
1020.48
969.518
985.351
982.845
980.658
940.616
827.424
843.086
780.426
704.385
702.064
707.356
706.979
702.319
702.793
703.511
702.069
719.569
789.668
920.708
941
995.447
972.458
883.49
917.688
912.192
919.429
960.148
947.905
948.493
949.253
944.248
943.501
945.343
942.098
947.088
943.554
928.778
921
921.225
925.529
924.773
928.503
921.762
924.674
926.385
920.074
923.852
919.902
925.928
923.724
924.843
925.309
920.09
920.676
920.145
919.982
924.849
917.386
925.126
923.166
922.656
927.64
921.515
922.812
925.216
925.977
923.339
924.183
922.261
923.271
924.72
920.583
923.924
923.697
924.67
921.261
924.687
920.071
926.891
921.128
920.109
926.966
920.856
925.627
921.288
923.075
923.327
923.752
922.11
923.399
924.711
926.081
921.465
928.13
919.062
923.34
920.927
922.491
920.1
918.455
922.132
924.79
925.422
928.93
927.588
883.108
882.556
879.848
881.215
879.384
868.826
837.197
834.67
823.947
832.128
830.728
827.868
830.971
951.846
942.736
933.512
907.443
912.264
915.17
920.736
919.991
889.638
850.685
867.729
864.176
868.154
867.091
868.473
858.421
868.367
859.447
866.981
866.752
855.445
864.42
924.302
976.548
971.528
965.519
962.218
965.625
962.891
965.27
967.356
927.112
872.587
904.114
898.512
882.63
896.471
882.994
891.887
890.859
894.039
904.214
903.912
905.277
900.827
902.577
911.186
901.468
902.506
897.182
964.783
1012.99
979.833
985.098
984.772
984.008
[truncated: 6,727 more rows]

## Sheet: EGT_narx_4
902.236
996.709
1069.58
1013.63
995.237
1004.7
1001.69
978.437
966.102
862.203
931.003
955.79
1049.7
1008.1
999.919
1006.41
1002.5
999.896
1007.11
994.192
1004.74
1015.76
997.149
1006.14
998.16
988.303
993.356
1002.01
992.188
1001.56
983.965
949.508
998.959
997.222
990.196
981.245
994.643
986.061
984.832
989.921
993.989
965.919
1004.67
995.034
993.285
996.017
991.532
984.659
990.95
1002.23
997.122
995.845
998.362
996.023
997.12
997.931
993.626
1001.26
1002.82
998.789
995.524
1002.38
1000.72
1004.28
1000.96
1003.18
1001.55
1002.51
1001.18
1008.01
994.798
1005.14
1003.4
1006.43
1008.2
1007.04
989.026
906.679
862.301
826.814
837.388
833.804
795.089
799.337
796.422
802.603
789.193
795.621
793.377
794.348
789.491
793.826
795.059
787.917
789.433
785.85
788.303
790.547
784.758
785.336
784.714
791.528
788.918
786.356
795.192
793.199
793.075
797.478
789.031
792.383
795.471
795.721
795.086
797.347
793.899
796.902
795.915
797.478
799.432
804.965
802.418
810.677
808.233
810.11
810.83
809.559
808.65
810.954
807.041
808.108
806.24
810.241
803.487
809.934
804.261
804.415
811.272
808.099
808.462
798.163
809.393
806.16
806.887
806.478
805.758
809.247
800.493
808.351
807.087
805.338
803.584
807.449
760.821
737.032
741.395
725.278
729.919
734.02
725.379
708.022
706.115
720.558
713.343
709.923
715.163
697.774
708.287
712.917
717.876
713.53
721.636
717.134
702.805
708.385
697.643
719.156
709.028
713.758
709.661
718.351
710.305
723.872
699.238
709.641
708.552
710.574
701.611
724.464
708.8
709.735
716.712
709.692
715.454
709.227
717.871
710.831
703.032
697.306
698.368
710.334
690.664
689.033
704.86
705.498
699.956
705.361
703.007
714.404
708.463
707.209
703.854
692.587
704.61
704.912
710.655
693.221
703.778
699.099
686.311
705.684
703.696
701.819
700.87
689.409
685.398
696.951
699.005
703.936
684.948
697.945
691.619
687.189
704.508
695.738
697.116
695.482
689.246
696.177
689.699
694.674
689.627
695.835
698.683
691.809
694.486
699.17
692.853
713.33
697.729
699.31
710.334
699.806
703.509
714.17
710.96
708.584
705.367
711.837
713.764
713.858
708.845
705.777
709.396
725.255
707.918
711.178
714.818
712.465
709.496
719.798
696.424
715.519
711.232
714.873
709.941
713.325
714.735
711.641
713.8
714.003
715.188
705.932
722.649
708.093
710.564
709.802
720.156
718.681
709.242
705.878
711.803
713.406
709.349
714.568
715.943
700.171
716.294
714.019
719.383
713.557
714.83
716.308
713.658
713.011
715.602
712.417
721.474
712.4
729.839
725.605
727.082
724.445
726.479
725.98
729.151
722.976
728.163
727.506
722.424
727.175
772.986
758.699
759.681
731.388
717.617
716.924
717.289
711.221
699.868
703.331
960.566
979.251
993.456
997.113
1002.9
1001.2
1004.8
875.869
786.455
802.854
802.208
784.077
707.923
698.576
680.934
810.71
731.986
960.357
986.529
810.264
853.82
814.619
761.008
720.475
721.094
710.231
729.805
705.81
693.719
711.074
697.114
693.102
687.395
686.755
702.661
691.766
692.583
696.888
703.261
703.708
702.913
702.529
703.855
704.33
704.108
704.911
790.724
857.403
765.913
830.062
714.08
698.378
726.016
705.375
713.026
685.736
670.956
711.266
697.645
693.394
730.236
719.968
703.946
702.344
697.434
697.464
698.183
721.945
716.359
715.045
701.225
694.011
689.757
713.766
720.646
731.916
717.899
707.886
696.421
691.042
698.043
719.836
702.493
712.114
703.669
710.916
713.135
711.807
699.436
686.231
696.915
717.867
748.136
749.658
708.656
695.898
709.494
701.651
698.172
712.979
743.806
719.405
702.34
708.412
706.085
695
699.91
697.921
692.455
693.311
721.137
831.893
776.567
732.847
715.409
813.39
724.472
703.779
716.103
731.244
715.082
699.922
714.686
718.194
715.782
712.432
712.121
709.972
707.966
795.114
716.738
726.909
714.403
695.563
726.765
710.611
709.059
721.746
718.941
755.196
769.006
727.179
775.162
723.241
720.802
714.948
712.462
781.879
818.38
741.705
710.188
710.653
707.512
708.257
686.542
677.098
688.125
763.86
739.492
740.674
707.107
687.354
688.742
663.034
573.127
671.024
659.515
671.122
676.448
669.921
724.625
736.532
700.953
741.4
699.466
698.062
670.986
681.928
695.327
673.015
681.572
711.598
663.957
674.11
716.424
706.254
690.449
719.502
681.753
699.319
700.165
711.024
693.998
736.829
713.163
694.417
703.669
705.472
713.551
701.54
712.482
712.472
707.093
719.152
718.948
710.87
693.496
697.081
704.553
695.789
706.703
706.6
709.07
707.492
734.085
746.39
728.072
727.363
764.015
780.09
727.686
765.971
765.246
729.414
730.085
720.962
702.017
747.054
725.991
718.023
731.442
721.777
728.436
733.783
716.766
722.598
796.135
748.316
740.504
839.512
762.879
717.634
720.423
808.208
765.531
727.18
720.99
779.383
723.405
697.71
701.62
751.86
722.504
727.373
729.756
722.238
757.93
728.206
719.542
717.149
708.234
699.332
707.662
709.876
725.486
729.707
730.223
704.788
712.386
717.923
722.274
724.207
738.539
742.776
720.746
719.006
715.551
723.516
730.091
729.663
727.381
729.684
726.534
733.401
730.605
727.352
729.326
726.029
738.751
728.977
718.217
718.536
730.254
754.175
750.668
745.013
745.525
738.029
749.314
741.943
749.27
757.042
750.293
740.798
761.696
764.58
746.551
744.928
751.672
760.482
773.981
795.751
790.176
754.088
866.848
938.225
898.098
845.067
812.086
784.965
932.346
892.626
794.534
752.276
807.706
924.217
948.366
792.227
744.753
796.886
800.578
750.14
743.081
750.21
788.313
805.348
756.15
735.777
751.886
741.888
738.661
759.755
741.565
744.477
790.296
737.266
734.031
730.393
740.804
756.74
749.135
753.117
750.288
742.015
752.787
740.771
752.26
761.967
740.261
759.232
738.079
742.474
750.052
745.507
761.391
800.949
747.473
735.278
864.488
845.478
754.709
821.764
749.211
936.098
876.545
964.558
940.414
945.532
988.069
999.194
992.627
973.675
988.336
971.429
855.888
982.525
994.837
998.433
888.31
991.465
964.201
853.362
981.644
922.529
873.242
963.8
912.745
912.029
970.662
1002.33
1001.15
996.681
983.877
901.11
965.581
981.437
947.578
972.246
945.421
875.258
852.986
882.694
796.563
898.111
919.495
941.77
943.201
800.298
890.593
824.528
918.538
857.967
962.466
850.151
915.038
834.067
832.071
802.211
876.398
834.252
919.703
861.81
824.44
836.916
907.688
933.663
819.303
769.67
825.75
784.257
763.868
769.117
731.268
748.481
776.643
822.26
794.529
838.366
835.475
758.861
785.761
757.431
765.039
739.16
720.212
708.336
705.218
720.079
728.42
715.459
724.821
737.934
724.097
725.668
700.831
685.834
771.332
807.935
749.301
718.192
706.382
716.965
715.008
699.732
759.627
713.538
713.98
680.176
713.3
686.442
684.446
682.029
748.925
706.964
723.803
706.617
762.355
953.902
994.32
721.183
815.319
778.377
736.54
721.767
814.497
957.443
786.518
983.009
988.437
988.817
993.263
991.322
817.274
758.933
946.339
979.406
984.695
978.042
980.083
974.762
976.959
973.06
974.338
974.45
974.035
978.868
983.84
978.306
974.814
972.488
974.262
966.943
837.185
847.253
746.275
770.658
779.396
914.986
957.165
947.887
943.429
949.085
946.362
948.418
946.125
988.229
967.655
970.577
973.342
974.834
975.982
980.216
982.391
978.872
976.236
978.316
977.171
979.622
979.179
980.061
979.751
979.15
979.265
979.704
979.006
978.615
979.232
979.87
980.655
978.705
989.763
995.179
972.681
975.724
978.855
979.892
981.146
979.205
979.069
976.105
977.291
979.092
979.818
981.587
979.736
980.023
977.517
979.616
978.507
975.482
981.266
984.242
982.587
980.797
982.985
981.178
978.426
978.11
979.509
973.313
974.749
974.531
968.281
975.204
974.688
967.011
970.846
967.072
967.044
969.904
968.409
966.974
968.896
967.607
966.387
964.793
968.407
968.697
967.975
967.865
965.971
969.256
964.793
965.786
954.809
951.175
941.541
981.446
966.099
967.479
964.108
966.493
967.575
965.262
930.806
896.315
913.571
910.011
913.005
787.039
818.533
829.625
834.708
832.099
829.663
830.695
827.158
828.46
833.287
825.223
832.576
830.254
829.127
877.787
953.702
973.102
951.454
958.124
961.942
947.885
890.93
909.745
920.082
923.355
946.194
982.235
960.757
964.154
963.925
962.907
967.124
966.017
968.539
969.689
969.039
969.949
972.094
968.024
975.287
966.883
966.238
963.603
967.159
968.127
962.026
959.114
954.538
959.163
962.842
965.849
967.714
966.628
970.274
970.428
974.905
972.985
974.484
977.093
978.635
975.427
980.092
978.329
979.653
980.536
980.95
978.363
986.048
983.492
978.884
986.949
978.74
983.184
984.18
982.803
982.88
985.298
984.001
981.828
986.434
978.915
985.943
983.128
982.882
978.472
980.643
987.735
980.393
987.026
987.091
987.58
983.658
995.588
985.839
983.979
990.2
987.943
986.663
992.57
991.018
978.749
954.547
965.408
967.918
912.982
886.575
861.486
832.467
847.692
853.102
847.661
844.936
847.74
841.807
849.863
829.223
827.028
907.37
919.126
921.583
910.094
996.758
968.501
865.227
837.678
810.174
835.984
844.071
841.882
886.423
891.529
891.014
895.972
835.787
856.876
924.788
910.822
909.487
901.874
897.571
898.041
894.113
864.598
843.005
862.443
859.185
849.983
864.628
799.099
797.138
799.845
799.708
784.64
781.023
784.452
775.067
791.02
766.208
764.41
835.878
798.563
804.466
820.014
812.334
789.554
981.568
970.447
978.696
977.527
980.089
982.873
982.441
984.229
985.606
986.863
985.92
992.102
987.497
989.689
986.598
990.794
972.432
871.935
819.003
800.27
792.724
804.491
802.974
796.013
804.62
795.42
795.24
797.63
789.213
796.975
963.89
1004.34
986.97
995.128
992.76
994.327
994.211
990.557
993.529
994.87
995.627
989.291
986.331
983.802
962.801
852.287
887.021
997.592
979.891
984.993
981.006
986.098
874.826
841.972
818.822
831.857
840.542
836.806
845.845
990.737
971.739
985.565
989.069
996.613
994.766
991.642
1004.2
1003.35
998.574
998.23
995.074
999.923
992.856
993.23
990.794
985.402
832.802
752.901
741.138
741.41
744.209
751.963
765.509
761.273
760.25
775.165
776.328
789.033
930.186
923.984
963.461
953.974
939.97
932.933
967.828
980.1
980.449
974.158
969.044
970.846
989.784
977.093
985.163
979.057
986.594
984.419
978.327
988.148
986.983
982.648
983.3
986.269
980.975
932.163
948.443
838.946
832.191
807.488
819.127
795.367
800.703
781.215
786.32
781.171
779.769
780.191
770.906
777.568
783.996
771.78
776.379
775.751
782.111
776.228
780.19
883.662
890.352
870.603
867.057
864.571
945.203
931.881
991.084
986.12
995.167
991.908
991.254
991.45
992.674
990.758
990.878
992.087
998.318
993.338
995.968
994
995.438
994.17
983.435
986.577
755.834
742.757
843.972
929.098
941.756
929.32
928.076
945.623
979.648
957.18
847.99
802.626
858.64
853.509
847.41
862.75
970.469
964.301
953.79
956.302
956.072
950.783
950.702
954.722
949.088
944.917
829.44
797.408
802.448
798.822
798.554
805.433
803.179
797.564
812.678
798.813
802.994
782.402
802.85
793.598
800.438
783.539
805.685
965.492
996.257
985.362
983.162
980.908
976.78
982.256
986.812
977.753
954.119
814.543
817.673
868.467
993.666
973.736
977.501
972.216
983.384
975.874
984.691
983.914
984.71
988.772
990.448
981.393
989.44
990.514
988.16
985.024
987.144
986.148
985.205
984.469
990.201
982.173
985.573
988.209
988.262
985.321
985.915
984.191
992.847
979.253
982.794
978.24
983.992
992.501
986.96
979.822
995.787
985.035
978.234
972.921
937.435
906.571
884.405
811.757
807.181
804.773
812.556
794.059
795.97
807.716
801.117
805.787
799.061
808.328
798.566
806.63
808.726
813.248
803.081
792.78
803.73
795.044
810.398
795.9
800.394
814.717
796.517
799.889
818.064
794.352
816.135
787.514
795.654
790.347
870.605
804.876
765.114
808.081
786.167
777.601
789.511
774.093
775.9
781.387
792.668
779.087
779.981
784.766
780.97
778.486
782.693
782.37
771.835
784.041
770.059
780.988
793.251
797.713
777.084
790.918
779.035
784.068
778.323
784.781
780.577
772.976
773.51
780.511
776.313
783.43
785.528
784.334
781.169
785.199
793.471
787.146
787.351
791.036
978.804
970.724
980.433
973.149
981.871
978.58
981.077
979.89
977.076
985.898
980.922
986.301
986.402
985.82
989.529
996.531
992.27
991.824
967.264
858.921
822.872
780.533
789.575
800.286
786.415
781.062
797.624
776.319
799.249
802.884
805.428
798.601
809.273
802.898
799.699
799.704
804.068
802.17
789.563
793.172
779.494
828.134
800.355
912.064
895.716
880.302
880.156
966.748
940.74
893.577
917.514
913.536
918.762
921.168
946.797
940.737
935.388
944.969
938.183
935.302
941.174
942.583
941.881
946.593
943.7
943.998
944.81
944.717
943.985
942.277
942.685
944.315
940.001
943.995
934.225
962.426
935.684
942.017
948.712
943.957
934.111
906.994
920.705
927.411
912.033
917.95
923.472
925.117
911.316
931.751
934.225
930.923
936.797
919.963
936.684
921.475
915.852
912.225
922.86
888.181
910.698
908.072
911.715
919.359
902.1
875.054
883.332
870.95
871.058
880.46
877.081
881.698
883.814
888.41
872.673
921.103
930.832
917.05
918.355
914.062
913.21
904.87
918.168
957.949
956.714
938.392
957.202
947.719
959.624
946.964
949.832
935.469
938.84
942.494
957.103
952.364
927.349
917.102
924.228
920.072
925.175
919.798
925.202
914.276
924.306
922.601
919.543
909.358
921.773
923.639
913.766
906.259
917.993
926.382
921.952
921.189
912.846
920.44
919.34
919.61
915.271
929.152
922.123
922.733
925.613
917.952
925.111
926.151
922.743
919.315
918.362
920.4
927.49
919.647
922.129
914.878
928.098
920.934
920.595
926.097
920.559
907.066
931.089
926.164
922.947
920.949
920.09
922.393
919.693
926.072
928.282
918.845
916.451
920.794
922.756
928.168
921.866
917.319
923.976
928.783
913.709
924.347
918.012
925.304
922.043
918.05
917.196
917.122
923.572
911.409
905.389
921.6
917.772
929.741
920.605
916.521
911.484
914.748
923.32
927.261
908.835
927.556
997.643
973.083
979.006
976.216
979.393
981.105
985.277
986.311
992.091
977.635
995.232
984.219
990.641
984.215
986.404
980.747
988.534
985.359
977.081
977.315
984.218
988.147
984.778
986.922
903.505
795.329
778.297
789.255
794.189
795.473
810.249
801.945
784.596
777.264
888.672
880.305
864.431
821.224
839.517
833.625
836.072
835.905
837.448
825.094
819.146
825.201
820.473
834.954
834.126
824.744
834.7
835.637
834.515
846.897
841.151
846.005
848.185
834.593
827.117
910.225
913.653
902.982
910.61
916.278
930.481
941.224
935.725
940.378
935.827
938.18
942.13
940.945
947.665
945.958
941.584
944.807
942.456
945.295
941.386
942.751
940.502
939.405
931.249
933.601
925.285
942.587
934.906
927.823
931.974
926.935
929.61
924.81
923.728
917.991
922.854
919.606
922.664
920.229
923.574
920.912
921.77
923.255
923.381
920.144
925.315
925.13
925.188
927.705
927.075
929.783
927.917
925.129
917.734
922.756
928.376
952.361
954.863
945.294
950.004
962.811
991.566
971.014
991.324
983.012
978.143
985.283
981.015
986.373
980.798
984.935
983.445
984.253
988.876
987.916
983.774
984.123
982.952
989.655
985.936
989.28
980.945
987.146
886.078
931.51
927.087
1000.32
975.243
987.219
987.374
983.18
953.117
845.388
837.765
789.708
750.262
746.005
759.517
759.496
764.288
758.843
758.958
761.911
768.367
830.397
908.266
938.74
974.671
975.277
889.254
919.307
911.336
919.545
959.667
947.102
950.489
952.214
943.975
942.181
945.883
941.605
945.024
947.202
928.164
921.686
920.954
924.628
924.671
929.65
922.5
923.566
927.79
917.915
923.063
919.898
926.638
924.226
924.632
926.065
918.01
918.613
920.932
922.971
924.038
914.289
926.617
922.331
920.564
930.358
919.66
922.314
926.048
924.875
923.19
922.896
923.503
925.46
924.247
920.576
924.243
923.756
925.684
920.224
926.162
916.999
927.953
917.603
917.568
929.001
922.29
926.374
922.131
923.616
921.763
923.934
920.928
924.986
923.904
925.954
920.266
930.58
913.497
923.197
920.194
916.368
918.678
916.516
922.176
927.388
921.943
927.602
927.169
880.776
875.818
879.308
879.832
879.137
868.243
838.036
839.332
825.068
840.17
837.342
833.274
838.403
951.506
940.001
931.456
904.432
909.787
913.248
919.104
917.07
885.907
850.21
870.268
866.652
869.809
867.815
871.349
858.05
871.618
861.932
868.21
868.894
857.496
870.691
923.933
964.421
968.119
959.72
959.232
962.971
959.277
964.728
966.551
930.606
872.769
903.982
896.323
880.292
895.381
880.677
892.419
892.284
897.934
913.001
907.118
907.371
903.651
906.293
918.546
901.326
900.385
893.527
953.505
993.732
981.422
983.563
982.245
984.912
[truncated: 6,727 more rows]

## Sheet: EGT_narx_5
883.053
1009.7
1003.61
1009.07
988.134
994.848
992.876
918.255
674.826
813.085
919.948
1048.81
967.409
996.28
994.431
995.93
1002.63
999.839
997.982
994.145
994.31
1021.57
996.377
1014.6
1006.08
995.897
1003.79
1014.83
1001.83
1020.89
999.572
975.698
1018.98
1011.35
1010.36
998.832
1009.95
1003.54
1004.59
1005.62
1018.27
1005.62
1020.26
1006.84
1009.42
1011.22
1004
1004.1
1011.49
1017.79
1012.22
1011.36
1008.51
1012.7
1011.99
1014.66
1010.25
1012.14
1013.81
1015.24
1011.57
1009.88
1010.43
1012.53
1010.23
1011.31
1012.32
1010.85
1011.34
1009.09
1011.92
1007.08
1010.02
1007.97
1010.26
1009.58
978.042
903.427
865.804
837.293
849.555
842.949
803.617
807.583
807.431
809.301
804.503
804.023
797.226
800.79
796.411
800.076
798.407
794.927
794.067
795.231
794.408
795.767
790.519
799.025
797.236
794.695
794.784
795.912
801.976
805.838
794.825
803.479
795.619
797.511
803.317
802.446
800.184
801.006
800.221
801.577
800.227
799.444
801.976
804.964
807.539
813.059
810.177
810.475
809.943
810.681
808.642
810.57
807.263
808.58
807.39
808.492
807.55
808.216
807.559
806.537
809.259
807.962
807.003
802.656
808.923
807.324
808.152
805.573
806.194
809.997
803.188
809.574
806.647
808.544
807.308
812.176
751.065
732.491
737.998
732.99
729.445
729.824
723.016
707.173
709.89
717.45
711.476
710.892
712.885
706.216
709.605
710.938
715.266
714.894
716.345
712.879
710.066
710.382
705.842
720.844
711.148
713.1
713.199
715.368
711.968
721.667
706.984
713.257
708.284
717.188
708.972
722.933
711.03
711.725
717.787
711.122
715.499
712.323
718.23
712.296
709.196
707.102
707.586
710.163
701.708
698.001
712.956
709.161
704.22
707.768
707.516
713.776
708.495
709.511
705.683
705.96
705.156
709.031
713.998
697.486
713.064
708.263
696.318
712.654
706.882
707.881
706.163
700.482
696.962
705.676
708.063
708.829
693.253
704.014
701.505
697.202
712.153
699.884
707.029
704.306
697.16
702.102
702.161
700.731
700.896
702.122
705.625
701.887
704.833
701.712
697.777
718.298
703.476
710.892
713.451
712.757
712.502
717.982
713.711
713.907
712.825
713.139
719.974
719.251
717.907
716.134
716.552
725.858
717.47
718.578
719.867
719.416
717.287
721.711
713.443
721.122
718.528
717.32
718.42
718.031
719.845
716.377
717.842
722.209
719.946
718.927
721.09
715.922
721.1
717.493
723.685
720.452
716.709
713.287
718.455
719.494
715.544
719.142
720.259
713.357
723.132
721.813
721.085
720.034
719.26
719.769
719.905
718.94
718.406
718.677
729.938
731.046
733.86
731.187
732.592
730
732.81
733.027
732.812
731.673
731.628
731.593
731.051
732.475
785.47
769.371
769.358
737.351
725.894
725.361
720.924
714.953
711.666
707.461
1038.69
974.009
994.206
994.06
993.619
995.999
992.583
875.761
778.655
807.371
805.503
783.382
706.059
702.503
697.085
826.605
785.221
1054.46
980.714
841.145
853.364
814.566
755.674
725.794
726.659
721.756
737.101
713.474
707.034
712.289
705.756
707.346
700.626
702.76
704.77
695.578
698.584
703.192
706.227
711.743
708.805
710.839
710.103
711.717
710.246
709.788
797.99
857.762
761.902
836.331
714.772
709.708
722.361
715.52
717.113
696.96
692.525
711.197
703.752
699.515
729.823
723.587
714.201
706.855
708.299
708.199
703.935
723.64
720.393
721.88
710.975
709.202
700.745
716.62
722.585
735.772
728.469
716.475
709.917
707.313
700.699
722.949
711.693
715.136
712.643
719.613
718.454
719.27
709.501
702.306
702.651
717.356
753.599
761.889
713.732
707.952
716.262
711.393
706.425
718.077
747.129
728.129
718.353
718.277
714.518
708.891
706.21
708.084
701.584
701.617
725.195
841.724
780.72
738.625
729.677
819.436
725.827
714.817
723.281
735.522
728.286
711.774
722.883
724.263
726.3
724.483
721.154
721.409
717.638
798.697
723.154
733.641
725.354
708.17
729.14
717.092
716.005
727.988
727.931
764.576
777.573
733.372
783.351
727.35
732.1
727.907
719.408
786.844
821.216
739.904
719.154
722.142
716.807
713.896
694.402
692.78
696.856
767.421
749.834
748.735
709.068
699.4
699.717
676.943
605.316
733.656
667.923
682.076
701.431
680.346
725.487
738.639
711.622
741.17
703.944
700.388
695.524
706.346
695.178
688.705
691.222
713.256
688.723
685.908
708.356
706.606
704.555
713.715
698.802
698.123
708.222
712.64
704.869
764.671
712.52
712.127
698.876
716.147
749.388
693.246
703.813
711.31
710.752
710.667
718.738
719.271
712.18
725.302
724.456
689.424
704.252
739.144
699.329
691.659
722.308
744.391
737.366
740.803
771.502
786.542
756.099
772.376
777.793
734.557
732.26
733.128
729.116
739.712
740.972
737.011
730.269
731.651
738.464
727.791
734.071
725.961
808.062
763.982
744.942
855.066
766.904
730.72
720.671
834.664
772.203
730.906
711.671
791.809
732.764
718.632
714.717
801.784
733.553
729.454
731.154
736.414
768.309
730.294
728.907
728.62
709.358
714.122
726.841
695.191
719.364
719.657
724.879
720.959
729.337
700.084
764.678
717.942
728.708
734.039
719.483
740.353
745.251
718.861
725.692
719.582
716.125
724.832
715.699
712.31
712.843
717.246
723.04
710.114
720.594
718.634
722.19
711.588
737.973
742.318
717.463
718.505
722.1
722.595
719.729
720.138
721.237
722.701
720.146
721.185
724.332
734.358
731.747
720.262
713.645
721.419
776.93
783.033
774.315
733.502
864.183
911.689
901.05
836.58
803.75
776.548
909.411
884.063
811.89
744.698
795.989
914.977
948.784
839.628
745.057
788.818
798.117
743.242
731.678
729.649
782.769
798.349
745.076
733.076
734.325
728.213
726.282
745.881
730.933
723.209
802.971
735.305
726.012
730.64
719.926
731.444
728.005
733.389
743.624
738.439
722.275
726.054
742.099
736.127
725.623
738.883
732.112
717.609
732.614
728.791
740.705
815.481
740.993
717.33
961.882
841.176
779.404
838.246
763.118
950.994
898.135
965.668
958.119
964.01
999.598
1023.12
995.467
977.809
997.136
982.626
846.468
992.851
1009.28
1008.17
871.682
1017.37
952.791
841.921
1019.57
908.711
872.062
982.753
915.647
904.581
997.935
1014.56
998.952
996.956
968.034
886.067
966.876
990.256
937.118
974.24
943.693
864.682
850.666
885.259
798.495
898.481
915.331
941.675
943.157
823.921
895.086
819.647
917.718
853.671
978.099
851.138
917.17
832.503
833.23
806.749
882.027
832.299
916.894
856.085
822.997
837.174
907.996
932.889
820.613
769.603
831.912
788.92
763.972
776.569
745.579
760.939
784.674
829.993
799.688
840.979
836.193
751.562
793.667
758.118
774.328
741.312
720.623
713.877
708.396
722.945
732.335
720.052
731.717
738.262
727.155
726.184
713.768
698.82
771.263
820.043
751.002
718.256
709.122
717.843
718.004
707.204
764.352
714.579
713.734
730.047
746.016
686.886
691.847
694.509
751.182
712.286
727.815
710.463
766.032
949.344
974.759
766.255
799.361
768.163
724.688
725.647
807.833
932.465
865.94
952.971
953.53
961.217
963.925
958.966
888.536
781.992
931.09
960.815
972.621
966.767
968.72
962.849
970.544
967.46
963.021
969.589
961.163
973.055
970.338
957.293
951.867
950.149
953.63
944.19
735.14
810.926
751.254
741.727
749.358
894.942
935.814
930.337
923.71
931.288
927.824
931.379
927.265
975.392
947.742
961.387
958.8
952.763
955.634
951.318
946.647
947.374
945.38
946.156
948.135
949.028
949.595
950.833
952.142
953.906
957.288
959.317
962.606
962.919
959.476
962.972
955.973
955.665
947.71
947.915
952.416
952.158
952.343
945.28
947.658
944.917
944.999
943.747
945.311
947.399
945.827
940.44
941.952
944.117
939.278
938.621
942.479
939.891
941.461
935.381
937.477
932.376
932.657
932.569
930.034
929.457
930.471
929.721
933.429
934.628
929.801
940.733
936.435
937.035
938.18
941.128
945.369
947.136
947.122
948.439
953.196
951.137
953.27
954.618
955.962
956.306
959.84
960.537
959.636
960.518
961.913
962.835
954.512
948.844
944.977
981.831
967.629
965.319
967.866
969.91
970.069
967.822
939.77
915.414
919.525
914.806
915.682
844.726
809.593
805.63
809.366
809.021
805.933
806.392
804.407
805.041
806.672
804.84
806.661
806.256
806.295
853.275
954.078
974.456
952.555
963.046
963.045
956.165
914.468
920.949
926.828
930.128
953.661
992.534
972.701
973.594
973.2
972.012
971.591
968.79
973.719
971.084
968.651
967.143
965.334
964.749
964.569
962.671
963.611
964.403
963.876
961.744
962.162
966.501
968.622
976.159
980.029
978.788
987.792
987.043
989.182
989.948
991.228
992.071
989.168
991.786
990.672
993.735
991.999
994.306
991.158
995.758
991.29
993.707
991.867
993.333
993.446
991.661
992.736
992.402
991.97
992.2
993.703
991.674
992.481
993.95
991.062
997.403
993.762
994.488
994.655
1001.26
1000.49
998.951
1000.43
997.084
999.306
996.831
997.809
993.401
994.167
993.217
998.011
996.507
995.615
999.91
995.375
983.432
956.309
966.984
963.497
919.024
892.424
864.821
825.938
832.421
835.631
831.523
830.075
831.73
828.917
834.156
817.881
810.386
918.406
925.904
918.625
908.836
1013.11
975.929
883.647
842.954
799.112
816.863
824.408
825.74
873.922
881.941
881.922
895.517
835.647
847.996
931.361
906.902
906.002
902.299
895.468
895.486
894.698
864.22
839.276
851.592
848.393
841.276
851.169
782.338
775.573
777.891
769.829
751.871
745.378
746.327
736.957
792.266
711.471
716.447
806.842
770.598
776.229
785.307
780.607
768.134
976.417
984.759
994.715
990.571
995.068
994.657
990.105
995.452
999.248
999.787
998.618
998.263
1001.65
998.167
1008
994.388
989.215
874.978
809.204
774.147
765.043
773.376
771.099
765.986
772.793
766.701
764.881
769.113
763.221
771.17
968.241
1008.38
992.262
993.05
994.335
994.291
994.221
996.726
996.69
996.909
997.535
998.009
994.651
999.132
961.419
865.952
891.553
1013.32
983.78
990.51
985.618
991.525
882.697
839.34
808.096
815.013
822.265
818.964
829.246
999.173
977.532
989.952
990.626
996.319
991.513
995.896
996.088
996.848
993.671
993.591
993.963
993.818
993.774
992.84
995.886
996.699
839.44
746.468
708.023
702.862
707.417
711.843
722.717
712.914
704.984
723.173
715.111
722.731
909.147
914.24
951.99
964.234
949.364
937.479
982.976
995.265
997.006
989.768
979.931
982.517
1001.37
995.681
992.439
992.445
991.724
993.264
995.36
993.266
994.141
994.393
991.798
993.986
991.706
941.873
953.913
836.695
825.57
791.989
798.815
768.548
771.745
752.074
751.964
745.004
744.115
743.348
734.473
737.032
741.627
731.703
736.966
733.575
739.587
737.003
737.884
887.896
878.149
860.844
859.763
857.265
974.032
931.118
1007.37
990.647
994.713
995.449
995.177
999.931
998.468
999.178
1000.24
995.713
1001.13
1000.38
1000.78
999.105
994.382
996.658
1000.74
996.24
765.14
712.407
870.957
957.312
945.337
930.093
931.55
945.992
1001.48
958.138
847.39
785.109
840.895
835.289
829.92
845.006
985.284
959.243
949.385
952.074
951.5
948.974
948.009
951.146
948.85
945.524
843.982
784.998
778.808
771.094
770.429
774.999
773.531
770.008
781.275
768.525
768.723
747.738
759.398
748.102
753.49
737.292
755.603
955.477
992.569
984.139
986.127
982.784
987.638
988.914
992.177
991.949
969.209
831.066
808.824
859.716
999.223
979.44
987.117
988.694
986.249
995.443
994.297
993.361
995.601
994.331
993.238
997.844
990.064
993.722
989.675
987.555
987.519
984.424
987.356
986.283
989.06
990.524
987.291
991.135
991.037
994.885
987.335
992.323
991.963
991.159
989.828
989.131
994.08
992.288
992.273
991.423
992.086
991.619
979.861
977.157
944.301
912.205
887.374
792.516
787.191
786.786
788.323
771.675
770.495
779.886
774.749
777.701
771.214
777.825
770.783
775.454
777.501
780.594
773.659
766.46
774.969
769.259
780.114
770.352
773.047
783.377
770.732
772.704
785.209
768.463
781.121
756.119
758.789
754.569
846.206
774.345
738.666
763.114
746.571
736.314
745.014
735.794
737.162
741.009
749.192
738.294
739.767
742.745
737.504
735.116
738.249
738.486
731.385
739.713
722.879
732.064
758.246
749.919
734.424
743.663
738.546
742.27
736.137
743.441
738.897
733.952
735.195
739.711
737.149
742.487
743.233
742.936
740.531
742.752
749.386
744.559
744.983
747.098
974.435
980.42
992.587
988.553
992.555
986.642
996.857
988.783
998.728
992.719
995.692
993.171
997.436
993.833
997.872
998.197
996.761
997.795
970.599
866.207
806.156
749.667
757.172
764.891
754.959
749.429
761.927
748.751
763.304
766.836
769.472
764.606
773.89
769.134
767.72
768.454
771.669
771.519
761.842
765.063
762.739
799.312
773.353
925.542
893.939
873.638
874.943
972.97
940.781
899.113
913.908
912.409
914.61
921.299
936.6
942.225
938.02
944.383
941.003
939.132
946.928
947.491
944.637
945.003
944.446
945.337
945.39
945.666
944.065
943.822
944.48
943.144
941.71
946.021
941.128
953.206
940.557
942.251
945.078
942.08
936.22
910.184
919.528
922.356
913.73
917.8
920.783
919.442
913.19
924.918
932.879
929.757
931.107
928.561
932.359
927.791
917.492
914.852
920.923
892.186
907.241
905.278
908.765
913.258
901.619
875.412
877.753
865.561
866.2
872.104
869.683
873.605
875.468
879.126
870.033
911.519
928.719
914.986
915.662
912.316
910.91
909.486
915.94
961.879
955.973
946.084
950.809
957.624
956.948
953.265
953.953
939.897
940.909
945.1
949.868
953.814
927.763
915.851
920.891
918.491
921.968
918.543
921.162
912.781
920.36
918.4
915.809
907.921
916.588
917.146
910.8
907.13
916.543
920.169
916.317
918.152
914.488
917.213
915.984
919.095
916.306
922.413
920.371
919.233
921.373
917.327
920.338
920.769
921.119
917.985
918.535
919.049
921.816
919.428
919.087
916.813
923.256
919.018
919.594
922.138
920.138
912.213
925.652
922.011
921.649
920.333
919.929
921.347
920.729
923.453
923.369
918.987
918.123
921.733
921.123
924.538
921.698
918.286
922.591
925.537
917.13
924.182
920.334
923.707
922.141
920.782
919.145
918.869
922.278
915.099
909.657
916.992
917.576
922.747
917.891
916.918
916.247
916.299
921.094
923.073
916.06
932.826
1012.41
979.682
987.296
986.911
985.434
994.466
994.432
998.357
992.874
995.725
994.227
989.599
991.234
985.884
989.132
987.53
987.335
986.502
988.897
996.02
997.838
995.724
998.549
995.886
921.148
779.77
745.003
751.924
754.062
754.15
766.058
764.23
750.294
746.183
912.462
876.395
858.196
807.144
819.874
814.887
816.567
816.124
817.665
810.855
803.7
813.246
803.582
813.031
810.146
804.112
808.96
809.834
809.334
821.778
819.434
824.685
828.222
819.111
815.509
935.87
918.923
905.717
906.666
913.099
932.36
938.188
935.921
938.001
934.526
934.866
937.361
936.258
939.979
939.166
936.227
936.999
934.119
931.656
928.148
927.522
923.918
923.256
918.653
919.824
912.27
921.379
917.472
913.791
913.132
913.945
915.96
916.026
919.002
917.76
922.647
925.375
928.256
930.834
933.267
936.25
934.979
934.704
936.703
939.105
934.65
936.091
935.497
938.669
937.156
935.334
938.621
937.06
935.825
936.929
939.32
959.693
962.813
959.503
960.664
974.028
1005.19
986.088
991.877
993.068
991.101
992.96
989.871
993.47
995.962
991.166
993.389
991.811
994.63
995.669
993.999
995.161
994.071
994.822
991.966
996.368
992.776
989.619
904.981
928.453
928.806
1016.54
984.42
993.463
992.087
991.628
954.485
845.58
820.686
755.12
717.505
708.083
718.118
715.314
723.751
715.309
715.969
720.408
722.468
806.052
932.648
937.234
994.243
971.873
896.007
912.855
906.389
913.563
954.295
946.743
944.997
945.743
940.895
942.339
942.905
940.674
946.423
942.063
928.225
918.199
917.716
920.832
919.091
922.981
916.794
919.51
921.63
915.047
919.522
915.253
920.319
918.873
920.344
920.238
916.328
915.578
917.142
917.887
919.954
915.075
921.423
918.515
917.125
922.65
917.237
918.04
922.27
919.908
918.659
919.917
919.715
920.149
920.488
917.629
919.718
921.391
921.964
917.516
921.321
916.973
922.858
919.252
916.453
923.558
918.976
921.778
919.683
919.901
921.434
920.719
918.827
920.188
921.928
921.858
920.268
925.101
918.603
919.741
918.561
918.579
917.788
916.384
920.003
924.158
923.205
925.12
923.392
883.49
876.146
875.005
875.569
873.562
862.417
830.446
827.816
811.965
822.181
820.909
818.16
821.998
962.004
938.242
929.888
907.583
909.623
911.671
917.401
915.969
888.374
850.657
862.569
860.051
861.719
860.772
862.548
850.867
861.702
852.727
859.401
860.444
849.631
858.648
924.192
982.126
970.505
969.66
963.418
970.945
968.607
963.763
970.097
933.96
881.128
898.526
892.582
876.647
889.171
875.404
884.01
883.273
888.004
899.616
898.571
899.662
896.276
897.336
905.297
895.144
895.999
894.801
968.313
1015.01
986.259
986.768
995.218
989.984
[truncated: 6,727 more rows]

## Sheet: EGT_narx_6
910.884
935.852
996.92
998.352
988.867
990.804
989.851
839.562
361.502
718.891
822.88
1004.62
1009.22
986.128
990.753
993.933
996.927
997.692
989.404
997.713
992.301
1020.26
994.568
1011.53
1008.08
999.86
999.875
1013.3
996.768
1007.1
1001.1
1008.67
1010.83
1010.31
1004.74
998.998
1011.53
1004.87
1002.07
1001.08
1003.72
1003.52
1013.21
1008.92
1009.01
1009.36
1006.16
1005.39
1008.95
1010.66
1009.37
1008.36
1013.6
1009.64
1008.94
1007.74
1009.25
1012.91
1010.38
1007.27
1010.59
1006.93
1008.41
1005.98
1009.72
1008.84
1008.35
1009.01
1005.52
1010.85
1006.67
1007.67
1006.02
1010.34
1007.4
1004.45
972.037
889.564
873.167
842.026
840.083
849.19
810.327
820.266
808.843
815.889
790.772
804.685
810.026
799.447
800.862
802.853
802.327
795.692
804.418
789.514
796.048
803.816
798.403
787.517
795.524
803.418
796.416
799.636
801.7
788.007
805.718
800.046
795.864
800.024
797.146
796.358
804.51
807.546
798.131
809.549
799.902
809.379
811.459
809.312
809.663
819.198
818.842
812.109
807.921
812.55
819.348
810.1
807.099
810.724
811.048
820.322
809.674
814.254
807.44
808.914
820.585
817.442
818.376
796.224
813.163
816.134
803.306
818.736
809.564
816.813
796.573
819.502
819.377
798.117
804.219
816.126
766.512
740.637
750.472
721.974
734.246
740.255
730.297
711.66
709.947
730.882
717.899
713.278
725.481
694.327
712.555
718.467
727.103
721.167
728.938
725.895
702.787
712.145
694.791
729.762
713.186
720.342
714.249
727.64
716.259
734.235
700.405
715.003
710.523
718.969
701.334
737.451
712.32
713.73
725.903
712.832
723.789
714.531
728.472
717.048
705.424
698.572
706.546
720.707
693.215
689.544
713.547
713.579
705.19
712.263
707.042
727.252
719.156
714.816
708.044
688.903
712.353
712.471
721.688
694.885
711.891
706.452
688.647
715.995
715.418
706.436
708.852
695.105
690.815
706.687
709.357
713.585
687.865
706.971
697.768
690.429
714.614
705.38
702.178
700.817
697.612
703.685
694.061
703.002
696.035
703.822
709.238
696.232
700.306
709.961
697.644
722.228
697.707
705.77
715.416
706.603
706.833
724.386
716.783
715.635
709.615
721.291
717.387
722.195
712.233
708.842
712.815
738.234
712.914
715.997
721.457
721.004
711.781
729.109
692.07
725.501
719.21
722.971
715.741
720.485
723.359
717.21
722.14
722.926
722.379
707.642
731.904
710.994
716.608
715.274
732.787
725.189
712.497
708.379
719.366
720.885
714.215
722.954
723.174
692.552
729.517
721.118
731.643
718.239
720.46
722.141
720.112
720.25
721.077
716.318
726.011
703.305
743.937
730.155
738.114
730.46
733.822
733.903
734.037
726.466
735.972
732.924
728.807
729.782
778.576
766.234
764.222
737.274
723.313
724.811
725.41
719.634
706.948
711.797
991.465
965.407
993.39
985.911
992.014
989.337
990.085
838.258
776.708
811.89
806.66
788.051
715.933
705.215
688.851
735.218
779.525
1002.85
971.613
793.162
861.288
817.017
762.072
726.805
725.07
717.397
732.738
714.933
701.121
715.434
705.403
698.425
694.226
696.455
708.648
698.5
697.445
701.885
709.147
708.611
709.213
707.242
709.999
709.311
710.334
710.315
798.283
854.174
760.847
838.761
715.574
710.488
731.95
708.319
719.072
697.024
680.153
718.173
703.028
700.5
734.199
726.157
709.519
707.639
704.274
702.569
702.528
725.809
721.869
721.091
709.532
700.354
690.595
716.452
726.828
737.836
723.255
712.705
702.051
699.273
701.628
725.686
706.944
715.772
710.06
713.375
716.006
719.75
706.22
693.953
701.924
720.979
749.875
753.624
716.266
705.143
713.736
707.27
701.932
714.146
747.86
721.6
705.104
714.771
711.287
700.34
703.484
699.189
697.985
700.059
726.888
823.76
782.876
733.216
719.969
816.314
725.927
709.785
720.768
734.508
720.726
705.142
718
720.701
723.019
718.292
716.996
714.311
713.629
802.501
718.572
732.098
721.265
701.309
734.121
717.465
714.023
723.894
722.271
758.33
773.627
730.611
778.91
726.352
723.594
721.041
718.499
783.902
820.818
741.023
715.888
716.302
712.205
712.732
695.986
686.783
696.686
780.291
743.062
748.488
715.202
695.489
697.039
679.219
629.95
716.01
685.238
684.246
688.506
672.456
728.012
742.917
709.341
746.955
716.071
699.372
670.787
696.867
701.443
684.055
686.906
723.312
663.634
679.552
722.509
721.062
687.577
723.744
696.17
703.531
697.88
730.784
702.787
725.274
721.721
702.498
704.136
711.623
709.404
702.797
710.639
710.564
701.609
718.858
724.494
702.272
696.406
696.512
696.212
696.732
702.914
693.509
706.214
701.297
725.969
741.561
729.104
724.073
762.019
783.031
725.2
770.192
767.769
745.417
734.374
724.742
690.081
739.585
725.125
710.903
733.737
725.44
729.992
743.539
710.79
723.713
790.367
747.799
749.774
816.499
777.577
731.769
717.262
812.103
776.338
750.617
716.669
776.299
737.94
698.81
694.578
764.509
725.382
726.87
727.686
722.303
756.675
738.66
724.962
709.462
708.921
701.422
702.7
704.256
718.872
729.579
728.835
705.154
699.956
706.227
691.05
719.117
727.13
737.833
723.867
693.639
685.69
685.22
720.371
715.276
711.317
702.139
699.765
707.556
708.439
706.877
703.092
704.149
712.548
710.079
696.433
697.288
698.193
664.689
708.627
711.218
721.177
714.007
701.66
716.321
720.745
719.47
718.556
714.362
712.209
736.379
729.705
723.145
710.582
712.719
758.753
774.546
783.549
761.933
817.859
897.383
913.022
868.966
837.574
808.969
877.528
906.924
819.33
770.924
786.133
876.867
954.116
794.997
753.838
776.114
797.707
766.009
746.599
740.592
771.42
791.15
769.66
738.422
740.58
733.305
729.33
745.921
736.393
734.867
780.139
747.363
726.426
704.006
725.255
737.409
732.233
741.071
744.603
739.325
737.083
726.019
738.887
746.538
735.786
743.968
733.963
723.878
736.013
726.217
741.005
786.777
760.303
734.019
823.703
855.421
800.955
808.935
760.868
906.421
900
973.948
958.881
962.267
1003.34
1021.98
1002.75
985.931
1002.5
991.932
857.327
990.418
1008.6
1016.09
890.019
1015.76
962.943
857.775
1007.73
916.835
887.811
981.091
922.735
915.455
995.143
1020.79
1005
1007.24
983.14
898.306
978.085
994.473
944.06
983.419
943.898
874.941
859.691
890.266
802.19
886.517
919.824
948.996
946.005
794.71
893.967
826.32
922.419
853.836
973.124
827.592
924.729
829.744
838.908
809.541
890.712
841.049
927.32
855.365
826.399
840.762
918.619
936.888
807.22
773.141
830.834
790.836
777.289
776.364
729.377
749.213
785.995
828.758
792.829
844.234
837.282
761.003
790.17
767.491
771.411
743.48
727.579
715.971
712.204
726.789
729.964
720.149
725.441
750.033
728.714
731.363
703.136
684.142
773.661
813.965
753.427
724.341
715.932
721.522
717.632
700.885
764.279
720.325
728.216
709.679
755.797
693.358
690.842
693.869
759.27
708.825
728.658
722.835
761.251
949.295
992.22
722.408
804.656
780.81
746.783
731.814
830.807
979.435
805.154
991.273
977.324
988.749
993.903
988.122
813.331
765.743
970.718
975.515
984.009
974.095
977.973
975.865
976.714
973.54
974.838
973.314
974.531
974.824
977.371
975.838
974.675
975.883
974.675
969.653
711.595
825.42
733.894
730.655
743.026
920.279
951.564
946.244
942.748
946.741
942.063
947.091
945.557
993.983
963.266
969.067
971.716
970.783
968.962
973.66
975.397
974.46
973.188
974.701
972.938
974.262
974.705
974.449
973.052
972.769
970.522
968.835
966.291
965.247
966.843
964.67
967.11
965.754
971.751
971.676
962.34
962.888
965.221
968.159
967.559
965.222
966.65
966.052
965.634
964.839
965.373
970.393
965.898
971.182
962.393
969.419
966.773
967.943
968.898
970.906
976.173
969.928
973.071
974.812
975.6
977.129
977.415
977.846
977.079
978.36
980.237
982.308
980.873
977.454
980.8
980.298
979.654
980.118
980.22
980.884
980.372
981.106
981.54
978.961
981.282
983.091
981.449
982.275
982.14
982.732
982.521
980.391
972.379
965.521
958.01
993.179
981.423
983.811
980.592
981.714
984.013
982.799
946.59
910.77
924.69
919.086
920.365
824.839
802.421
805.052
808.039
805.506
803.207
803.857
799.203
799.46
803.324
798.786
801.188
800.251
799.384
851.331
922.726
968.41
964.846
973.388
978.26
968.483
915.531
925.942
931.975
933.508
955.455
991.494
979.518
982.678
983.247
982.721
985.645
986.386
986.961
987.649
989.05
989.21
990.662
990.772
996.002
993.359
994.642
994.182
996.311
995.391
992.304
991.285
989.101
988.966
991.998
991.659
988.74
992.187
990.989
989.963
992.264
990.415
990.359
992
991.639
990.258
993.43
990.616
992.144
991.414
991.965
990.484
994.418
992.753
990.364
994.699
989.379
991.42
992.406
990.858
991.176
992.567
991.955
989.207
992.835
989.297
991.271
989.707
988.754
988.089
986.389
989.664
985.285
989.402
988.343
988.038
987.434
991.687
989.245
986.221
991.801
988.001
986.807
991.053
989.89
977.512
951.628
967.546
966.28
917.793
895.991
873.54
844.718
854.931
860.617
854.787
852.012
854.59
849.503
854.492
837.751
831.834
909.191
923.478
926.757
918.448
999.559
970.577
864.413
848.55
816.964
843.051
849.414
851.522
889.249
897.136
896.356
904.389
848.159
867.011
927.815
915.848
916.558
910.239
905.761
907.434
903.576
874.843
851.564
872.524
868.209
861.706
869.882
812.896
808.738
806.313
803.818
790.005
785.309
784.704
779.479
845.971
746.992
753.75
820.993
791.66
795.325
806.194
803.545
785.424
964.573
971.872
985.347
984.494
985.663
986.267
986.213
989.384
989.2
989.648
989.025
991.76
989.578
990.06
987.565
991.991
971.748
855.867
830.349
816.557
802.54
811.378
807.362
803.653
809.552
803.422
800.171
804.752
796.412
808.391
949.726
995.881
989.219
994.103
993.365
995.108
992.914
993.1
993.395
992.763
993.123
989.562
985.722
981.92
956.624
846.947
898.079
1003.83
975.196
983.222
980.088
983.145
862.588
847.335
831.138
845.295
849.745
849.629
858.009
998.467
965.411
985.276
985.545
991.525
991.707
987.23
995.056
995.996
993.647
993.739
991.159
994.491
989.107
989.98
990.358
980.262
822.061
791.552
753.956
738.836
738.065
743.318
751.077
739.398
732.106
751.553
745.279
753.216
946.616
895.607
938.676
954.921
948.497
939.939
974.455
987.083
986.254
980.329
973.033
974.596
995.861
981.559
988.641
983.178
988.604
988.634
982.745
988.609
987.919
985.707
985.285
987.202
981.174
929.033
952.389
841.259
845.657
815.469
827.861
799.016
804.537
789.076
789.724
782.416
783.255
778.58
772.763
773.773
778.722
770.629
773.616
767.721
778.397
775.545
772.586
874.677
888.635
875.802
874.706
872.149
949.855
936.194
994.928
986.375
994.142
994.585
991.682
993.088
992.896
992.133
989.08
990.601
998.123
992.682
993.231
992.501
992.554
992.776
985.174
985.475
808.21
764.178
851.754
928.02
942.481
933.244
932.381
948.72
987.119
952.814
840.487
817.511
869.14
860.484
856.382
869.934
970.259
960.724
953.143
956.677
956.42
954.436
953.035
956.697
953.528
949.594
848.487
812.284
808.894
799.974
799.749
805.354
802.6
799.408
811.071
796.655
788.012
777.901
788.241
779.365
786.205
769.281
787.023
944.622
983.689
988.766
989.659
988.178
987.4
990.007
993.366
985.822
959.45
832.127
818.155
869.959
989.365
973.37
983.387
980.535
986.242
982.993
988.005
986.317
987.966
991.245
991.868
985.005
992.206
992.073
990.257
989.175
990.373
990.595
991.605
991.082
994.796
989.468
990.163
992.071
992.46
990.024
991.26
989.923
996.027
988.205
990.519
987.232
991.187
995.209
992.103
987.568
994.981
990.057
980.72
978.004
941.412
912.251
894.388
832.469
819.564
817.986
829.088
808.379
809.014
815.01
809.418
815.853
807.87
811.79
809.095
813.025
814.797
818.311
810.384
806.186
812.353
803.551
818.831
804.331
808.452
818.796
804.409
808.55
818.286
804.188
815.245
792.623
795.438
788.571
868.947
805.518
778.625
799.434
786.275
774.834
783.526
776.556
775.545
777.927
785.248
773.515
777.251
777.346
773.992
771.301
774.523
775.138
765.337
775.93
759.35
768.607
791.936
783.55
767.259
777.979
773.279
777.86
768.911
778.511
771.962
766.749
768.636
771.807
768.769
776.06
773.664
775.591
769.787
773.693
776.945
774.36
774.981
775.43
966.773
972.221
987.535
982.109
989.18
985.891
988.013
986.496
985.808
990.191
987.176
988.953
989.562
989.794
991.546
995.289
992.893
993.885
964.704
854.283
838.495
791.837
798.014
805.266
794.338
791.711
803.91
791.07
802.757
807.44
808.338
802.961
812.702
803.554
805.844
805.006
805.85
804.433
792.238
797.099
792.769
823.277
799.822
904.056
900.595
888.27
888.252
958.889
944.09
900.64
922.447
919.843
923.108
929.495
944.037
945.994
942.765
948.877
944.531
943.099
948.643
947.951
947.651
950.908
948.586
949.154
949.797
950.257
949.801
948.677
948.655
949.864
947.949
950.262
942.529
958.992
944.407
947.464
950.123
948.372
940.425
913.4
927.922
930.565
922.289
924.641
928.825
928.659
920.887
935.268
940.21
937.123
940.488
930.613
940.608
929.111
922.743
921.916
928.928
902.728
918.65
916.468
918.686
923.569
912.19
886.723
890.098
881.48
882.6
888.707
887.402
889.386
891.493
894.591
885.031
921.769
934.01
925.348
925.636
921.408
919.873
917.521
926.488
960.782
959.739
946.793
958.85
957.603
962.645
955.029
957.375
942.931
946.199
950.904
957.888
958.195
931.853
925.231
931.416
929.138
931.071
928.368
930.869
923.363
929.825
929.04
926.731
918.083
929.093
928.592
920.527
916.554
928.027
930.634
928.375
927.028
922.114
926.897
926.36
927.479
924.608
932.368
929.137
928.696
930.73
926.495
930.564
930.192
929.144
927.189
925.517
927.231
930.532
926.804
927.259
923.571
930.79
927.647
927.265
930.146
927.414
918.814
932.921
929.982
929.448
926.864
927.613
928.328
926.121
930.252
930.013
926.14
924.492
926.799
927.876
931.378
927.848
924.099
929.651
931.948
922.039
929.75
925.547
930.092
928.174
924.257
924.779
923.926
928.272
919.675
914.332
925.624
924.6
930.172
925.807
922.285
919.453
922.306
927.608
930.549
917.777
935.387
1001.14
976.095
985.951
982.244
984.614
988.218
989.927
990.985
994.013
984.371
995.139
988.096
993.544
989.19
991.488
988.783
991.498
990.824
988.577
985.513
988.709
992.097
989.677
991.365
902.899
843.286
795.768
797.573
803.142
803.423
812.321
811.747
796.383
788.495
889.065
888.487
878.137
830.847
853.55
845.083
849.159
848.599
849.145
840.046
832.24
836.725
831.243
843.294
846.21
835.776
847.056
845.709
846.913
857.077
850.156
852.567
852.576
847.867
840.91
915.732
921.756
913.712
921.061
926.544
939.167
947.742
944.724
946.885
945.553
946.666
948.771
948.977
952.116
949.005
945.566
947.472
945.235
943.992
941.171
942.849
940.596
940.415
935.976
937.713
930.442
939.913
936.057
931.222
932.401
930.203
931.656
930.447
930.569
927.915
930.064
929.597
930.688
930.172
932.241
931.819
931.29
932.054
932.606
931.165
933.131
933.359
933.711
936.244
935.884
936.415
936.901
934.227
929.456
933.924
938.491
958.155
960.65
955.202
957.795
971.777
998.44
979.84
995.607
991.408
987.629
993.027
990.374
993.689
990.748
992.359
990.415
990.794
995.577
994.156
990
993.723
988.497
992.817
991.454
995.167
988.484
990.69
893.442
943.327
940.207
1009.55
979.526
994.047
992.01
989.672
955.775
856.766
854.331
820.429
781.621
762.3
770.514
767.529
779.252
767.039
767.89
772.395
772.072
839.572
905.266
937.987
979.902
978.293
893.651
931.863
922.628
931.707
963.207
955.176
957.395
957.707
953.634
951.606
953.825
951.409
954.955
950.535
937.869
932.014
931.975
934
935.034
937.225
932.14
934.4
936.232
928.549
934.661
931.114
934.393
933.719
933.73
934.533
930.832
930.974
931.973
934.616
933.12
926.893
934.285
931.901
930.692
936.212
930.461
931.638
933.783
932.831
931.708
931.219
932.436
931.391
933.429
929.094
931.334
932.963
933.069
928.007
932.636
927.337
934.091
927.991
927.424
934.33
931.657
932.852
931.628
931.639
931.639
932.237
930.373
930.99
932.562
932.638
930.127
935.506
925.658
931.962
928.616
927.77
927.48
926.859
930.994
934.857
933.482
934.225
933.298
889.755
887.499
892.175
890.169
889.389
879.847
850.82
854.05
836.046
848.079
845.881
843.129
847.039
940.705
942.483
937.357
915.05
920.13
922.648
928.152
925.284
896.339
863.987
883.181
879.011
880.468
879.145
880.611
869.342
881.173
871.952
878.74
878.334
870.126
879.507
928.516
966.171
973.203
969.295
967.906
971.529
969.824
972.564
974.111
939.527
883.245
915.972
908.143
894.153
906.23
896.899
903.651
906.155
908.462
922.079
917.863
917.539
916.117
917.004
921.302
913.552
913.75
905.781
960.614
1002.43
983.621
990.791
989.697
989.696
[truncated: 6,727 more rows]

## Sheet: EGT_narx_7
971.244
936.778
929.576
1005.42
970.15
979.735
978.639
799.027
773.377
632.39
952.021
970.409
939.15
995.087
988.688
978.048
995.322
997.461
978.081
992.281
969.031
1028.79
987.316
1016.17
1011.04
996.387
1001.28
1016.65
996.916
1013.08
998.336
992.149
1014.07
1011.27
1006.29
999.861
1011.09
1005.49
1004.96
1005.1
1008.81
1000.86
1014.82
1010.02
1011.15
1011.31
1006.58
1006.78
1011.03
1014.39
1012.72
1010.56
1013.82
1013.71
1011.82
1012.73
1011.82
1014.33
1013.07
1012.63
1012.72
1009.49
1009.57
1010.94
1009.95
1010.59
1011.55
1009.26
1009.34
1009.52
1004.88
1008.43
1008.15
1007.57
1010.86
1006.73
971.851
872.291
853.417
827.769
839.596
847.093
810.337
825.908
817.99
824.426
803.607
815.846
820.83
814.542
812.443
815.108
817.272
809.43
813.428
804.9
809.535
814.337
810.667
799.787
805.073
816.712
811.63
808.827
813.872
800.397
817.614
812.816
808.096
811.673
808.622
807.965
815.471
818.518
810.175
819.891
812.165
821.443
822.788
823.639
818.868
828.123
827.125
824.629
822.067
823.297
829.091
823.075
819.608
821.95
822.275
832.095
819.787
827.161
817.925
820.473
831.912
829.279
830.01
808.3
824.874
825.987
814.86
830.853
822.409
827.444
809.833
828.75
831.245
808.78
814.492
823.823
763.547
744.312
754.967
730.983
739.336
742.991
733.924
713.414
709.774
723.111
713.366
710.41
717.58
695.994
709.202
713.178
719.84
717.455
721.169
718.098
703.296
708.927
695.725
724.034
710.136
715.04
711.678
720.011
711.632
726.999
699.186
711.714
707.123
715.842
701.233
728.552
709.424
710.279
719.975
709.646
717.658
711.484
721.531
711.941
703.301
699.487
702.831
710.086
691.479
686.691
709.196
706.514
699.564
705.027
702.143
715.08
709.123
707.616
701.897
691.04
703.341
705.934
713.876
688.701
708.218
703.381
684.67
708.242
705.2
701.177
701.386
690.681
686.002
698.849
701.934
704.027
681.846
698.809
693.166
686.265
706.691
696.052
698.758
695.559
690.039
696.6
691.172
695.082
691.433
696.158
701.227
692.51
696.107
699.406
691.916
719.124
692.674
702.322
711.458
704.479
705.396
717.829
712.514
711.332
707.333
713.52
716.579
718.138
712.067
708.725
711.273
730.647
711.45
715.234
718.751
717.518
711.741
723.973
695.929
720.922
716.435
718.207
714.6
717.185
719.512
714.36
718.511
720.065
719.505
709.577
726.018
710.439
715.903
713.205
726.684
722.216
711.807
706.824
716.444
718.113
712.311
719.132
720.521
696.516
723.69
719.161
724.547
717.226
718.207
719.552
717.768
717.249
718.068
712.878
723.951
710.966
741.253
733.228
737.756
732.548
736.405
735.779
737.421
730.525
737.055
735.498
730.968
732.601
771.02
775.955
775.512
745.425
729.711
728.19
724.872
715.406
709.345
705.974
981.785
994.527
1011
1004.14
1002.94
1005.58
1001.96
829.424
780.296
817.26
815.805
797.25
695.235
701.38
681.275
689.154
815.005
1016
1000.41
788.086
866.252
830.402
759.494
729.192
725.917
722.366
726.642
718.15
700.258
708.197
699.621
696.379
688.343
686.202
708.089
688.464
691.201
696.624
701.776
704.978
703.606
703.733
705.088
705.442
705.361
704.392
776.621
848.363
761.047
829.751
702.636
707.819
720.42
709.369
714.416
698.899
675.717
723.487
695.399
693.274
726.457
721.977
712.981
703.23
701.108
700.468
696.359
717.14
717.335
719.566
710.933
700.041
687.141
710.845
717.105
732.892
729.219
715.195
703.428
696.396
695.421
718.3
705.583
710.423
706.159
712.181
710.996
716.074
704.497
693.024
696.846
714.074
739.484
756.598
718.495
702.046
712.113
701.423
695.972
712.051
741.694
727.046
713.321
712.212
706.449
698.884
697.862
695.567
690.99
693.387
722.288
800.917
795.661
735.065
725.852
794.934
721.526
710.752
714.985
726.893
723.608
710.937
713.211
713.093
723.336
718.311
714.589
713.941
711.711
778.947
718.525
725.833
724.868
705.785
722.743
717.296
708.71
719.326
720.738
753.899
776.84
735.184
774.224
728.136
726.094
726.842
715.068
768.59
816.87
738.149
720.187
716.21
709.09
706.803
696.998
678.479
692.836
785.155
745.624
752.311
717.804
694.122
690.36
671.783
697.101
689.15
671.622
681.602
681.457
666.493
714.225
729.808
710.418
733.628
712.655
695.534
673.869
683.357
705.395
674.386
685.176
710.69
665.201
675.652
720.928
707.818
689.571
714.686
697.395
701.278
689.248
718.556
699.001
735.725
716.687
703.63
705.635
708.378
711.873
714.118
719.058
713.794
706.879
720.862
720.1
710.671
701.303
707.673
709.156
703.111
708.843
710.874
721.807
709.776
746.618
755.343
739.017
735.396
765.652
783.815
744.317
773.248
777.819
751.144
737.213
733.087
707.676
766.696
730.478
729.816
738.654
729.647
738.077
739.542
725.762
726.114
786.614
767.311
760.308
804.962
780.489
738.336
722.075
799.401
792.427
748.65
723.349
778.569
744.545
709.717
704.944
816.546
731.12
734.803
735.973
732.132
755.821
745.424
728.804
723.23
710.986
708.13
711.316
715.64
730.674
730.911
731.645
716.071
712.543
722.684
719.179
747.925
746.946
747.006
730.156
714.486
715.251
717.238
767.696
724.41
716.044
716.436
716.232
730.79
717.858
717.947
715.908
717.776
734.989
714.39
709.635
710.846
712.888
747.364
742.267
732.482
738.814
716.531
733.02
726.384
728.015
733.693
727.971
724.115
737.056
763.278
742.583
718.494
741.345
739.835
809.083
773.075
770.761
757.826
808.896
901.355
904.61
840.689
817.768
797.578
876.601
887.981
806.165
768.296
782.273
879.176
956.704
836.401
757.984
775.228
790.915
771.586
746.301
745.72
774.044
780.031
768.181
742.719
745.942
735.426
727.878
764.384
740.906
731.778
783.036
743.531
724.009
717.592
736.096
753.476
740.782
746.998
749.251
737.51
725.938
729.538
754.271
753.678
736.556
756.477
729.202
721.962
742.034
721.042
769.48
804.053
752
735.908
910.593
829.344
788.452
813.403
761.016
912.831
898.138
967.427
955.234
959.768
1003.36
1023.43
1003.29
986.148
1000.36
992.421
826.619
1003.88
1008.81
1014.46
879.131
1017.31
960.498
826.991
1033.87
917.297
877.013
986.596
920.955
902.578
1003.15
1019.17
1007.02
1007.97
987.405
889.445
973.138
998.389
946.768
985.117
953.412
868.305
861.258
892.785
797.39
894.964
926.199
952.277
954.647
804.142
898.003
830.051
933.997
869.834
997.491
820.285
926.27
840.295
847.337
816.863
884.838
856.203
935.416
872.454
834.625
852.857
923.706
947.48
816.003
774.976
832.038
800.878
783.736
787.113
740.48
758.311
790.882
826.585
804.848
846.232
845.081
756.031
796.102
774.732
780.023
748.63
728.683
718.712
709.305
721.875
724.935
722.143
725.894
747.91
733.678
732.929
711.193
688.765
756.241
803.293
759.716
724.364
715.233
717.998
712.768
703.313
747.701
721.52
721.478
717.591
769.574
679.378
682.91
684.091
758.601
710.259
725.347
717.729
772.765
934.838
997.334
719.302
823.764
798.382
747.564
726.509
889.517
974.86
813.509
1012.26
996.871
1005.47
1008.8
1005.45
814.294
789.65
981.967
1004.39
1006.05
992.189
994.418
990.741
992.337
988.391
988.455
990.16
987.465
991.758
991.467
981.344
977.649
978.237
978.328
968.84
702.324
808.098
747.193
750.974
763.85
901.447
981.327
951.668
943.246
949.529
943.063
948.682
945.051
1023.15
966.467
979.421
978.432
975.98
973.142
975.632
972.231
973.092
968.747
972.448
972.092
973.308
971.706
973.432
972.784
972.152
971.484
970.568
969.081
968.176
964.792
964.035
959.665
956.361
955.743
953.884
943.874
943.373
945.49
939.971
939.238
931.964
934.097
931.039
930.917
930.637
928.763
926.279
920.328
927.791
915.472
921.583
921.12
918.711
919.512
914.754
922.867
911.324
913.893
914.109
912.06
912.872
913.634
914.27
916.945
916.529
916.74
927.972
923.5
919.848
924.741
925.455
929.091
930.449
931.885
932.628
934.594
935.195
936.282
935.567
938.205
941.464
940.924
941.502
942.203
942.973
943.486
941.933
930.011
921.836
915.867
978.32
947.474
951.413
946.569
950.068
951.934
951.3
903.328
863.635
886.598
879.888
886.449
802.18
774.653
772.757
770.323
769.874
769.729
769.973
764.549
764.671
766.139
764.786
764.13
764.219
764.271
804.653
937.974
979.44
938.992
950.364
950.51
937.88
871.066
885.978
901.368
901.565
935.466
994.663
950.052
956.132
951.594
952.083
953.31
955.793
955.056
953.676
954.043
953.896
951.653
949.896
953.12
952.244
952.214
954.475
954.234
955.823
950.938
954.945
955.075
954.354
962.63
958.911
968.229
967.252
966.349
968.089
967.384
967.606
965.88
969.867
967.193
969.177
966.277
968.885
966.215
967.766
965.868
966.926
967.279
965.416
964.564
966.07
963.03
964.672
963.833
963.257
963.217
963.269
961.819
961.38
962.296
963.919
963.42
959.507
959.779
963.256
963.227
961.441
961.822
963.569
962.371
961.077
963.299
956.469
958.597
957.079
964.334
959.334
957.186
961.023
956.831
940.487
905.148
934.057
923.487
871.041
852.518
835.042
812.119
824.571
826.561
823.158
823.13
824.991
822.147
825.625
813.391
805.034
900.841
912.973
898.381
885.48
1028.29
936.68
821.62
816.897
794.285
814.003
816.552
821.612
864.493
873.683
868.173
881.383
820.123
838.728
920.721
887.878
885.515
880.058
873.332
877.428
874.922
843.154
824.984
842.869
838.362
837.773
838.974
785.013
780.611
779.134
772.271
752.636
744.484
744.685
736.533
821.375
762.559
760.561
794.107
763.175
763.91
767.761
766.201
757.56
973.884
959.573
969.891
959.491
962.375
960.594
956.373
964.713
965.379
963.904
964.049
961.676
963.101
959.636
962.583
958.655
937.167
808.081
798.234
781.439
767.895
773.456
770.358
767.899
771.962
766.88
767.126
765.917
762.899
761.942
950.016
1009.06
961.636
960.39
956.163
956.82
954.178
959.806
959.714
955.834
957.702
958.004
958.313
955.673
910.402
812.225
868.752
1030.16
945.42
956.406
947.929
955.791
811.944
812.353
801.904
818.127
822.12
819.505
831.757
1014.51
936.862
958.44
951.787
954.505
952.68
953.532
950.078
951.781
948.77
948.28
947.274
948.951
949.252
948.431
958.888
952.27
777.336
735.975
704.68
723.902
733.921
744.076
763.542
773.635
778.879
797.05
796.958
806.088
895.696
884.784
942.647
951.279
923.734
907.567
967.772
977.728
967.684
953.647
943.885
947.654
977.932
955.493
960.302
956.819
957.586
960.621
958.505
959.2
957.546
957.644
956.585
958.665
952.353
886.204
920.062
806.684
817.388
791.979
798.952
772.055
772.669
751.976
748.345
748.183
743.184
744.669
737.186
738.168
743.002
734.231
739.046
739.263
742.208
732.899
740.952
837.807
861.284
850.193
849.629
846.531
973.635
907.981
1012.1
959.677
960.639
960.758
956.162
960.501
959.068
960.159
957.274
956.976
965.163
962.435
959.591
957.772
955.215
956.691
957.82
955.253
700.185
696.99
820.957
948.093
930.737
903.413
902.926
923.993
995.977
919.24
799.275
783.615
833.413
835.85
830.233
843.753
1000.77
931.447
912.182
917.959
917.474
917.977
915.028
916.994
919.012
913.907
808.665
780.95
776.841
769.366
764.691
768.005
767.589
765.245
768.325
764.018
773.699
762.117
764.75
756.251
758.245
746.984
755.344
936.632
987.642
964.002
961.098
951.772
957.224
961.085
962.982
957.444
923.533
807.883
797.814
839.082
1007.55
943.941
955.462
957.868
955.057
961.52
962.429
957.858
960.748
961.546
960.508
955.721
958.208
958.938
955.378
954.942
953.525
952.324
955.507
955.183
957.013
955.551
955.382
957.215
957.702
955.938
953.121
955.208
955.35
953.467
953.973
954.021
961.461
959.78
959.313
955.955
958.856
958.133
940.367
940.616
900.197
868.022
853.583
793.197
788.881
788.438
790.401
782.509
778.972
783.292
780.812
780.337
777.131
781.511
771.694
780.319
777.804
778.679
775.225
772.802
776.464
774.518
780.93
775.275
777.073
780.434
774.37
774.126
785.142
774.396
778.52
762.309
762.955
757.132
822.816
778.417
744.215
757.166
746.309
738.793
744.031
735.033
739.554
743.367
749.117
742.307
741.374
743.71
741.061
739.723
743.287
739.747
734.871
742.567
729.526
743.882
757.84
745.303
739.052
745.347
739.68
741.082
739.795
744.983
738.619
739.538
736.805
744.172
739.626
741.005
745.579
741.753
740.841
746.16
750.424
745.411
743.892
746.512
973.512
957.879
967.157
953.741
960.654
953.058
961.186
955.418
963.176
961.367
962.721
959.903
964.553
963.397
965.954
964.355
961.703
963.08
921.125
816.375
801.594
760.813
762.665
766.92
759.952
753.453
763.008
754.025
762.06
761.408
770.049
765.712
768.985
769.632
764.17
766.906
769.821
769.144
767.469
766.995
763.307
790.947
777.785
897.167
884.529
859.107
863.339
969.623
917.598
868.485
889.517
890.929
892.368
902.535
915.389
922.638
916.741
921.338
915.685
913.834
924.04
918.417
917.744
917.928
918.694
917.52
917.471
916.039
915.873
915.223
917.004
914.14
916.879
919.971
916.212
923.649
917.004
918.775
916.113
917.916
911.126
878.144
896.822
896.648
893.949
897.765
898.338
895.264
892.894
899.314
911.733
906.417
904.932
904.14
906.065
900.564
887.687
891.147
896.778
870.715
888.506
888.174
889.546
890.364
882.055
858.069
855.621
852.369
856.447
860.588
858.655
861.236
862.655
865.046
861.05
899.406
912.41
894.674
895.614
890.266
887.398
888.073
896.29
949.112
933.249
917.786
921.392
933.914
930.229
926.873
927.571
910.702
915.355
922.045
923.498
930.96
894.178
887.906
896.357
897.407
900.129
895.087
898.859
891.754
897.183
896.238
890.91
886.728
896.732
895.61
887.167
889.097
897.905
896.486
894.457
896.29
892.312
894.647
894.131
897.999
893.148
898.266
897.614
893.821
896.112
893.759
895.888
898.176
895.569
894.536
895.614
895.534
898.902
895.505
895.977
893.783
898.888
895.686
895.481
897.478
895.106
892.203
899.671
898.214
896.521
896.23
898.122
897.673
897.805
899.286
896.744
896.131
895.636
896.748
897.498
898.26
896.361
894.401
899.833
899.359
893.019
898.923
896.206
897.693
896.773
893.786
894.388
895.696
896.668
889.843
885.445
892.045
896.375
896.222
894.084
895.266
893.121
893.389
895.063
898.161
893.99
913.372
1022.08
945.603
959.161
953.395
953.371
963.992
963.775
962.974
961.195
959.226
960.382
957.341
960.046
953.631
958.854
958.246
954.626
958.633
962.136
964.226
961.639
959.671
957.101
954.384
854.954
780.377
755.453
757.331
758.087
756.849
766.976
763.114
754.398
751.628
881.761
872.094
851.08
807.544
820.906
819.127
818.02
819.841
821.355
816.778
810.992
817.264
808.294
814.096
811.408
806.764
808.613
811.505
812.136
819.404
821.405
824.549
827.031
824.13
818.883
925.56
906.234
884.936
890.428
890.962
912.709
917.843
909.299
909.741
905.542
906.796
907.972
906.291
909.713
907.376
906.505
904.055
903.419
899.449
895.527
895.998
896.441
895.012
894.277
895.359
894.492
900.639
898.177
894.201
897.534
895.617
897.331
899.182
900.048
898.853
903.367
905.23
906.788
908.051
908.966
909.53
909.92
910.399
910.116
909.624
909.831
909.174
908.809
910.587
909.023
909.007
907.845
906.891
906.889
908.272
909.14
936.656
936.056
930.06
928.379
949.704
991.569
948.842
960.669
957.9
953.416
958.978
954.194
959.454
958.68
956.533
956.401
954.989
962.329
958.709
954.548
961.41
956.129
957.476
955.922
959.669
953.097
949.22
846.595
901.255
904.545
1025.78
938.821
958.84
952.865
952.314
904.342
815.195
816.386
763.864
707.084
715.066
729.831
731.497
731.015
730.746
733.799
734.024
742.826
797.53
908.222
930.418
997.966
944.925
848.283
891.16
883.854
893.882
940.526
921.793
919.461
917.917
916.143
916.022
917.086
915.701
923.555
911.809
898.047
890.557
893.719
895.326
896.994
898.832
892.118
896.481
896.623
890.347
895.651
892.23
896.176
894.619
894.739
893.131
891.381
893.847
893.072
895.669
898.914
894
897.93
896.569
896.787
899.568
896.203
897.718
898.32
899.276
897.821
898.787
897.483
895.443
899.741
895.134
898.146
899.291
898.496
894.633
897.574
894.903
899.261
895.141
894.254
898.175
893.107
896.704
893.682
895.116
896.843
895.902
895.541
895.022
897.847
897.831
894.78
898.239
892.596
895.847
893.757
898.134
894.362
894.623
898.458
899.415
903.691
903.087
901.176
855.178
860.217
860.946
861.677
859.469
850.09
822.406
827.389
811.085
823.751
821.868
821.287
822.319
954.58
924.303
906.788
881.879
888.721
892.765
898.125
896.395
865.779
833.52
855.052
850.832
855
853.993
852.549
844.518
853.261
845.059
852.456
850.472
841.538
847.824
912.145
977.847
948.57
940.253
931.196
936.616
934.834
934.966
939.509
895.974
846.585
880.836
874.964
861.496
874.084
864.47
870.555
872.092
872.388
882.558
881.253
881.347
877.601
879.188
884.076
879.573
884.695
879.17
959.989
1018.65
947.242
957.138
960.281
954.715
[truncated: 6,727 more rows]

## Sheet: EGT_narx_8
933.474
1017.44
999.363
1005.9
986.931
993.276
992.969
801.549
621.914
704.664
910.108
982.83
1002.14
996.232
995.114
990.687
998.824
1002.78
988.778
998.457
983.7
1033.49
994.964
1025.31
1018.63
1003.07
1007.84
1026.67
1002.73
1021.91
1004.78
1002
1018.26
1016.16
1008.69
1001.31
1012.84
1005.36
1004.46
1006.02
1007.24
1006.91
1010.54
1005.32
1007.8
1006.42
1004.61
1006.41
1007.72
1005.34
1007.45
1005.5
1008.42
1011.57
1006.97
1008.28
1011.16
1010.08
1006.34
1010.19
1015.02
1004.97
1006.26
1000.95
1010.79
1008.83
1012.37
1011.03
1009.5
1006.42
1014.03
1005.05
1009.26
1009.93
1006.23
1005.35
971.343
895.92
869.837
819.581
827.345
830.974
790.893
808.3
796.466
802.581
780.018
795.089
799.985
795.042
792.572
798.027
798.547
787.104
794.918
786.303
791.234
800.036
790.952
781.524
785.336
801.143
795.916
789.854
795.531
780.846
799.21
795.331
787.518
794.091
792.402
792.071
798.422
801.943
792.038
803.032
792.867
807.429
809.258
809.742
798.581
809.721
808.281
807.774
806.865
809.289
810.093
810.778
802.483
808.894
806.587
819.53
800.877
813.982
799.208
803.649
818.85
815.294
814.288
787.817
812.576
809.321
799.973
816.105
809.763
812.079
791.557
812.331
816.539
792.201
792.822
799.201
756.782
736.572
743.665
715.798
728.157
738.227
727.273
706.023
706.111
727.904
717.384
711.725
723.515
691.739
710.038
717.584
725.984
717.194
729.974
727.321
700.51
711.155
694.265
725.65
710.953
719.26
711.48
727.05
714.677
734.311
698.162
713.41
712.192
714.014
698.543
735.488
711.463
713.511
724.577
713.078
723.446
713.149
726.867
717.571
704.448
697.478
700.882
719.849
692.449
690.373
710.716
712.679
705.08
712.622
707.776
727.03
720.768
716.836
711.211
691.481
715.175
713.113
722.469
697.882
710.903
704.633
689.707
715.28
715.673
710.294
711.146
696.645
695.037
709.185
710.659
718.566
696.046
712.668
703.776
698.396
719.608
709.762
710.458
707.309
702.616
710.269
701.278
708.695
701.48
709.652
713.921
703.659
706.976
713.583
707.723
734.817
703.508
705.595
719.459
705.563
707.79
725.745
720.401
717.416
711.361
723.09
721.072
722.502
712.816
708.689
714.857
740.606
711.631
717.967
722.487
720.365
712.916
731.283
692.311
724.603
717.688
724.444
715.342
721.182
723.325
718.272
723.91
721.042
723.212
705.887
736.335
711.851
714.483
714.309
732.859
728.472
713.816
710.501
719.096
720.818
715.256
723.485
724.769
696.067
727.11
719.571
732.887
718.887
722.082
724.288
720.489
720.663
722.546
717.166
725.27
704.073
740.609
731.784
737.647
732.638
733.055
733.439
736.519
727.199
738.184
735.731
729.231
732.122
784.273
758.355
761.858
730.942
720.662
724.539
725.702
719.292
701.441
713.237
961.824
976.645
1010.8
1002.71
1004.75
1005.44
999.287
851.074
785.16
812.111
797.447
780.778
685.559
706.148
682.953
749.793
814.561
995.863
984.817
826.943
877.327
811.991
762.921
722.975
729.765
714.359
729.632
705.24
697.992
722.178
701.14
700.17
697.882
698.669
726.055
700.156
704.065
708.98
713.364
710.679
710.773
708.752
711.854
711.065
712.26
711.98
786.113
861.194
758.124
846.178
680.998
714.095
731.831
706.433
720.825
676.269
688.931
741.019
702.112
703.152
738.789
721.116
707.517
711.269
706.449
704.305
704.401
730.256
717.477
722.579
705.728
700.254
695.871
723.187
721.394
735.695
725.398
711.748
700.04
699.224
708.386
730.685
704.255
720.359
710.186
721.085
716.809
719.653
703.562
694.236
709.591
727.035
740.846
752.007
695.417
703.451
723.594
709.59
707.301
724.288
732.274
723.321
704.647
720.392
715.371
701.312
709.52
707.86
701.535
707.405
729.2
820.806
769.788
734.751
726.365
814.559
711.108
717.676
726.703
727.784
719.114
705.703
723.466
714.616
727.389
719
716.504
717.623
715.775
786.704
702.378
733.281
724.251
693.52
728.903
718.672
715.791
725.797
720.552
762.422
774.15
724.328
787.809
718.925
727.776
723.341
718.889
776.619
821.923
739.078
720.284
718.69
712.728
714.761
682.661
694.075
711.776
761.47
742.681
749.524
697.069
696.699
704.1
683.892
700.32
684.251
680.872
700.608
693.137
704.602
730.766
731.807
690.511
749.457
684.026
710.45
670.644
690.03
726.765
685.747
706.453
726.604
678.963
693.617
739.51
717.001
696.378
729.249
674.134
720.871
700.307
723.743
702.302
780.525
724.605
703.193
719.897
716.058
712.678
726.492
728.958
722.868
714.645
727.861
727.844
711.708
702.746
709.015
716.532
723.738
718.298
707.93
733.047
712.811
743.916
739.781
724.66
729.199
772.627
783.509
718.574
776.21
767.627
748.647
737.44
733.638
696.901
764.724
716.423
724.09
735.498
728.677
735.462
752.201
719.789
725.795
793.306
737.475
749.559
847.356
766.206
731.531
720.357
797.729
768.631
739.633
729.712
769.752
736.114
705.999
716.564
785.824
724.81
732.856
731.72
726.699
756.707
736.304
737.345
719.968
718.449
712.261
715.994
718.586
725.704
731.254
735.321
712.837
721.927
722.096
713.376
745.378
733.791
729.455
723.101
723.601
728.339
710.47
754.253
727.491
722.031
732.074
724.65
731.642
723.653
724.711
729.37
722.339
738.944
723.556
725.34
723.589
727.214
726.46
738.432
734.973
732.836
730.399
738.526
728.907
732.25
738.765
732.637
729.067
744.712
747.895
734.172
724.344
739.188
743.747
783.956
783.866
773.775
739.152
865.26
937.283
904.418
834.72
787.875
761.423
936.013
883.66
809.201
749.908
805.421
928.655
956.694
814.328
743.384
794.569
791.784
745.943
731.582
744.142
784.618
797.168
741.072
735.573
735.89
740.386
725.678
742.083
739.258
733
783.178
727.836
734.64
733.23
734.786
742.293
738.835
730.801
732.079
735.672
750.311
729.694
739.73
737.327
746.301
740.363
730.224
733.696
738.285
737.985
759.4
795.979
726.375
739.354
957.561
829.462
797.076
821.191
721.876
934.544
892.678
964.405
959.429
965.565
993.434
1013.58
1000.19
985.67
993.771
993.068
874.254
995.146
995.26
1006.66
907.247
1003.01
956.769
880.713
1005.95
922.708
878.869
985.84
919.97
898.435
1001.06
1007.83
999.05
1004.32
984.591
904.098
970.883
991.497
945.618
986.482
950.776
872.755
851.572
894.159
795.382
918.175
919.753
952.323
953.533
801.83
914.099
815.129
945.72
853.975
995.77
851.489
940.535
821.486
835.967
797.048
886.752
837.779
940.471
857.58
818.849
846.932
933.707
948.374
815.179
771.145
837.53
779.479
769.465
774.795
719.43
749.406
782.038
828.989
784.955
847.632
833.818
753.785
793.45
759.028
766.708
735.303
720.704
710.99
706.76
728.383
729.678
714.535
724.863
746.722
728.962
729.802
696.69
680.6
771.472
806.2
743.379
713.125
706.275
729.268
713.658
696.627
762.509
707.358
720.147
697.886
772.773
694.469
696.854
694.763
765.091
703.567
727.544
706.334
762.674
911.532
981.944
734.269
826.537
772.152
736.151
729.771
851.8
956.18
827.152
985.109
988.136
999.658
997.95
998.839
892.702
803.131
970.894
990.93
1001.89
994.776
997.334
998.796
1001.79
1001.04
1000.33
1002.15
1000.99
1003.23
1002.38
1000.24
1000.81
1002.92
1002.48
998.61
717.275
842.67
745.752
744.071
751.116
928.743
976.585
974.531
972.008
974.738
969.911
977.232
976.389
1019.88
998.351
1006.53
1008.68
1004.97
1002.18
1002.9
1000.78
1003.64
1002.73
1003.65
1003.25
1003.34
1003.35
1003.72
1003.05
1004.08
1002.67
1001.1
999.848
999.729
1000.74
998.319
999.651
1000.44
993.003
984.687
1000.33
997.801
997.684
999.232
997.613
995.232
997.272
999.403
998.267
995.502
994.679
998.713
993.794
1001.95
989.99
997.165
995.516
999.805
994.594
990.953
1000.93
991.072
991.816
994.869
996.523
997.06
994.693
999.049
997.086
997.621
1000.45
1001.62
997.24
997.701
997.64
998.589
998.855
997.156
997.447
997.722
997.203
996.93
997.256
995.62
995.218
996.134
995.565
995.755
995.678
994.334
995.558
993.354
986.96
978.456
972.13
1002.81
992.475
994.668
991.632
993.443
993.414
992.626
962.054
923.287
930.212
919.89
922.287
841.954
796.528
797.674
797.47
797.488
790.984
795.508
788.496
792.158
792.557
790.844
788.371
791.237
791.365
851.753
957.177
990.849
973.445
984.613
985.371
982.653
927.252
928.609
937.231
937.929
966.132
1009.67
990.49
996.638
992.232
994.092
993.68
993.185
997.736
994.038
992.927
994.283
991.34
989.189
988.709
994.702
992.796
997.197
992.176
1000.16
997.316
1002.59
1000.57
999.321
1003.13
999.595
1017.97
1004.7
1005.39
1006.81
1003.85
1004.86
1001.29
1003.97
1001.85
1004.06
998.094
1003.66
998.34
1002.32
998.908
1000.58
998.55
999.242
999.51
998.296
998.164
998.973
997.45
997.653
998.544
997.5
996.997
997.681
996.874
999.688
997.659
995.701
995.359
997.703
995.722
994.481
994.298
995.488
994.057
992.761
995.132
989.687
994.885
991.915
996.583
992.293
991.129
992.921
992.225
978.168
945.375
965.511
959.178
913.843
890.803
865.285
829.672
834.113
836.681
831.516
829.928
833.067
827.609
832.763
817.797
810.356
904.797
915.725
916.262
908.616
1010.14
973.174
881.679
847.045
808.105
823.12
825.494
829.52
871.789
882.166
879.882
891.615
837.745
847.765
923.536
901.623
904.635
897.463
892.848
896.216
889.648
858.776
835.8
852.126
845.159
843.052
846.379
794.302
789.33
783.764
781.128
766.14
760.45
759.981
753.791
877.498
730.685
730.069
806.471
777.7
779.462
785.625
783.015
772.558
993.157
978.542
994.274
991.575
993.183
992.075
990.802
996.184
995.987
995.745
995.722
994.181
995.192
993.557
991.594
995.679
971.781
873.04
826.51
799.464
779.081
784.069
780.719
778.027
783.766
777
777.091
778.228
770.479
773.048
959.892
1001.37
993.601
995.758
996.146
999.854
994.659
999.881
999.273
996.941
997.736
996.864
992.339
987.805
955.029
859.223
882.612
1016.68
976.379
983.578
983.553
982.593
872.102
848.673
811.494
820.422
821.983
822.423
833.243
999.021
961.303
987.109
984.451
989.425
996.815
989.092
994.14
996.665
997.405
999.044
997.525
1000.58
994.607
998.124
1000.81
987.525
823.788
728.735
734.551
718.207
715.988
722.957
735.109
736.5
735.148
754.519
749.755
753.985
852.576
894.723
943.436
965.969
953.163
939.539
986.006
996.949
995.631
989.359
979.985
981.414
1003.07
991.501
994.601
992.058
992.794
995.837
992.367
992.865
992.559
992.891
991.637
992.429
986.132
925.336
949.086
850.759
828.855
796.633
804.426
777.401
782.839
762.564
763.161
762.224
758.103
757.406
751.266
751.326
757.229
747.168
753.388
749.19
756.547
748.429
753.703
858.746
869.532
856.745
858.598
855.248
960.052
932.11
1007.01
989.178
996.458
999.755
996.358
999.252
998.799
999.997
994.734
996.239
1004.4
1000.3
998.005
998.735
997.621
998.953
995.356
993.438
705.478
744.701
835.691
930.492
935.586
925.874
922.396
943.966
995.954
947.279
851.681
806.855
845.704
834.999
833.147
848.152
979.463
957.661
949.576
956.228
956.331
956.807
954.025
956.776
955.803
951.2
862.716
801.574
791.025
780.867
777.889
782.707
781.303
778.042
785.261
777.218
782.54
772.637
779.132
771.532
771.872
761.239
768.6
962.695
991.017
989.639
993.117
988.675
994.155
995.36
996.77
995.269
965.351
838.797
811.163
854.597
1010.11
976.871
989.642
991.03
989.037
993.439
994.05
991.52
994.099
995.703
994.666
992.196
995.748
994.545
992.754
992.961
992.071
991.839
994.728
994.372
995.702
994.629
992.79
993.911
994.362
993.486
992.659
993.54
994.733
994.079
994.063
992.815
995.984
995.091
994.531
992.266
991.739
992.568
979.814
977.154
935.676
904.602
882.114
819.195
798.188
791.058
797.037
784.698
783.599
788.694
784.752
786.856
782.547
788.375
779.838
789.295
787.636
789.997
784.635
781.652
784.999
780.338
791.022
781.224
784.104
790.559
780.943
781.978
795.157
781.301
789.321
773.096
776.239
769.938
846.887
784.403
757.12
775.478
762.764
755.451
759.051
750.07
753.669
757.038
763.548
755.073
755.407
757.338
754.584
751.628
754.498
751.963
746.801
754.187
741.481
749.042
774.479
760.946
751.988
758.086
754.973
755.4
752.09
759.587
751.28
751.754
749.824
755.893
752.086
754.227
757.326
754.621
753.419
757.593
761.974
758.157
757.358
759.509
1004.36
977.791
993.912
989.077
993.684
989.495
994.2
990.779
994.292
993.25
992.888
991.111
992.64
993.188
993.64
992.857
992.759
994.936
956.987
864.868
829.378
774.282
775.068
778.437
768.442
762.859
776.143
764.605
773.519
776.307
782.663
777.771
783.523
781.43
777.457
779.408
781.822
781.618
775.952
777.512
773.138
797.424
783.622
899.027
886.499
868.635
872.529
967.549
937.235
894.149
909.858
910.502
913.124
922.246
935.8
943.094
939.958
944.287
940.45
938.45
945.716
940.637
942.323
944.497
943.847
943.483
944.343
943.793
944.491
943.243
944.254
942.968
943.575
944.564
937.042
949.333
941.125
943.134
941.485
944.639
935.652
902.699
918.838
919.808
914.17
917.195
918.678
918.751
912.348
921.906
932.623
929.729
931.012
923.794
929.923
919.829
910.426
912.483
919.099
889.088
906.189
905.233
905.97
909.964
900.773
875.832
872.536
867.095
866.213
872.355
869.849
873.309
875.069
878.352
873.244
910.71
925.231
917.685
918.766
912.698
909.32
907.708
916.307
961.445
955.373
942.738
950.005
957.446
957.665
953.948
954.116
937.005
939.33
945.037
949.044
953.865
920.544
913.961
918.128
916.843
919.788
914.529
919.31
912.251
917.13
917.772
912.819
908.365
919.028
917.308
906.521
907.774
916.635
915.786
915.203
915.304
911.233
915.111
915.308
917.918
912.755
920.732
919.383
916.722
919.897
917.215
920.055
922.4
917.98
917.248
917.198
917.513
922.112
917.278
918.579
914.966
921.119
918.68
917.709
920.36
917.756
912.777
920.632
920.922
920.223
918.61
920.68
919.482
919.179
921.514
919.068
919.716
917.702
918.206
919.607
920.93
919.636
917.559
922.238
922.34
915.204
921.294
918.83
920.417
919.729
916.363
917.137
917.929
919.1
912.004
906.937
912.694
916.781
916.648
916.339
916.745
914.344
914.173
916.001
920.191
916.259
933.104
1011.94
979.815
990.761
987.049
986.982
994.132
993.903
994.703
993.793
991.127
993.334
990.425
993.664
990.105
992.949
992.651
989.978
991.455
994.485
992.498
990.282
991.25
989.277
989.268
887.031
793.228
774.871
769.367
771.409
771.404
782.933
778.8
767.684
763.832
879.768
867.679
854.356
811.81
825.903
820.82
820.428
822.602
823.997
817.21
808.813
814.497
805.965
816.519
816.263
808.943
815.334
818.024
819.076
828.82
826.161
828.339
829.831
827.756
818.88
916.779
910.104
896.98
907.879
906.642
927.956
938.652
933.03
935.518
934.387
936.355
937.825
937.181
940.532
938.251
938.705
937.84
937.136
932.315
929.232
929.733
928.648
928.389
926.049
928.931
923.164
930.533
927.766
924.352
926.048
922.04
924.806
925.616
927.181
922.474
927.732
928.071
929.691
931.504
929.839
930.883
931.722
930.556
930.705
931.687
929.045
929.443
928.406
931.583
929.139
929.112
929.335
930.286
931.008
928.669
927.664
956.479
960.039
958.288
956.474
975.608
1006.76
985.399
992.026
993.853
992.103
994.583
991.786
994.617
994.765
992.214
990.972
990.085
995.287
993.469
989.498
994.765
988.04
989.295
989.588
992.887
987.115
985.021
883.161
927.81
923.894
1014.71
970.533
989.16
984.494
982.904
933.414
847.901
836.409
779.703
731.985
721.145
730.549
728.77
731.322
725.661
727.985
731.179
738.922
811.097
894.565
927.415
988.127
970.155
886.924
915.096
905.236
914.633
957.539
943.235
946.918
946.7
944.995
941.673
943.871
941.694
946.123
936.011
923.63
917.433
916.045
918.183
921.05
922.725
916.892
920.458
920.842
914.099
919.783
916.113
920.242
918.961
918.742
919.174
916.622
918.54
915.817
917.708
920.555
913.194
918.893
918.541
919.079
922.942
918.116
919.77
919.013
922.691
920.171
920.077
918.721
916.924
922.368
916.27
919.9
920.399
920.138
916.308
919.96
916.43
922.201
916.869
916.601
921.1
916.347
920.978
917.696
919.387
920.311
919.92
919.127
918.4
921.202
922.044
917.766
922.7
915.501
920.501
916.515
920.246
915.66
915.121
919.035
919.755
924.051
924.216
923.018
878.975
876.869
874.117
871.96
870.039
860.837
831.349
832.06
812.053
827.569
824.525
823.625
825.099
943.961
936.605
928.694
903.861
908.332
911.122
917.24
915.287
883.135
849.295
863.556
855.465
860.81
859.145
858.372
850.613
860.182
851.01
860.335
858.049
847.747
856.312
918.977
976.099
970.798
967.304
963.837
966.545
965.189
968.181
968.98
927.434
876.358
900.484
890.731
875.05
886.16
876.552
882.487
886.571
884.775
897.931
896.881
897.72
895.168
897.442
903.558
898.719
902.081
890.104
963.353
1010.64
979.398
990.661
990.424
987.969
[truncated: 6,727 more rows]

## Sheet: EGT_narx_9
827.543
975.656
1096.37
1000.51
987.31
995.314
990.712
955.008
636.554
629.107
885.571
976.126
1016.51
1002.05
993.4
1006.46
996.741
994.846
1003.23
990.114
1001.74
1013.52
998.008
1007.93
1004.71
997.269
1000.59
1010.96
1003.26
1006.78
997.578
986.581
1007.12
1003.51
998.666
1001.32
1002.11
997.237
998.446
996.415
995.974
1001.38
1000.37
998.086
997.905
997.319
993.779
996.625
999.491
996.639
999.553
997.788
998.526
1004.71
999.54
1002.54
1003.51
1000.18
998.801
1004.27
1006.95
996.708
997.267
995.573
1003.3
1003.98
1005.28
1003.32
1002.62
998.452
1009.16
998.028
1006
1004.49
1004.37
1003.23
973.584
900.794
882.185
840.549
846.791
849.104
808.535
822.945
812.001
817.096
802.223
808.271
816.419
807.706
806.569
809.639
810.749
804.612
810.077
803.857
805.051
812.605
809.527
800.8
804.609
813.802
810.072
807.38
811.331
805.412
813.006
810.506
804.296
807.279
807.999
807.231
811.978
814.449
808.435
816.502
807.975
817.852
819.614
819.865
814.369
824.703
823.947
821.518
819.996
821.042
826.175
822.542
817.669
819.883
819.807
829.301
817.541
824.272
815.47
817.963
827.939
826.385
826.453
807.853
821.573
821.526
814.68
827.517
820.532
823.261
812.64
822.539
827.074
810.93
808.73
813.711
752.267
736.153
737.953
726.037
724.297
730.61
721.089
704.394
700.924
716.927
712.185
706.215
713.455
697.877
703.361
710.088
715.17
711.308
722.151
720.613
702.508
707.573
699.906
715.121
708.628
713.411
706.592
719.277
709.269
726.815
701.335
708.411
714.189
703.665
701.591
727.044
712.256
708.777
715.048
712.59
716.14
712.397
720.224
714.88
706.862
698.963
693.587
711.859
691.005
690.169
699.64
704.373
701.532
705.981
702.902
719.93
713.462
710.034
708.206
693.61
707.437
704.528
716.262
699.943
701.959
702.19
689.944
706.047
708.663
704.415
705.412
693.834
690.005
699.309
704.191
712.798
694.713
703.609
694.83
693.961
713.854
701.19
704.286
701.91
695.204
703.067
694.583
702.943
693.716
703.506
705.247
697.631
703.716
705.581
702.672
719.347
703.395
699.184
714.509
701.062
706.289
717.47
717.061
712.668
709.364
716.034
717.069
717.385
712.391
709.983
711.825
735.804
710.226
716.965
719.022
716.26
715.437
725.473
705.752
718.636
714.023
720.665
713.305
718.008
718.319
717.371
720.89
715.121
719.918
708.995
731.503
715.848
710.57
711.658
726.836
725.616
717.114
712.335
713.953
715.651
714.836
718.043
722.262
710.532
720.485
715.351
727.118
718.178
720.776
722.394
718.287
718.565
721.236
716.593
725.005
724.716
738.805
733.261
735.571
734.819
732.047
732.419
735.767
730.413
736.791
735.788
731.18
735.486
771.604
772.444
774.371
740.324
723.029
721.786
724.584
718.565
704.353
711.439
965.889
988.302
1007.61
1004.73
1003.56
1008.36
1001.94
851.38
762.876
810.936
808.916
789.125
693.773
694.764
678.461
785.698
783.249
983.513
989.822
816.697
870.216
834.583
763.191
721.805
728.484
713.206
729.95
707.921
699.245
711.505
699.099
701.693
695.409
701.965
702.927
695.908
699.413
701.031
706.676
707.909
708.022
706.05
708.925
707.895
709.338
708.253
767.767
832.417
762.809
825.156
715.841
709.292
723.055
709.884
718.857
682.88
684.686
705.949
700.204
700.245
723.374
725.278
708.585
710.213
701.44
704.744
701.258
718.567
720.872
721.668
707.732
699.255
692.366
712.815
720.571
738.185
723.26
713.598
698.957
697.673
701.699
716.325
707.012
716.45
706.242
715.795
716.649
717.594
705.784
694.287
701.54
714.416
741.681
758.728
701.985
702.895
711.088
710.116
704.858
711.879
742.627
726.227
702.217
715.527
712.175
700.284
705.791
704.048
698.277
702.368
719.054
802.963
794.599
739.6
723.98
794.409
731.755
710.913
719.639
734.651
722.665
706.269
717.046
722.528
722.834
718.147
718.245
715.096
714.51
780.238
714.722
733.328
723.61
696.435
726.542
719.799
713.22
725.275
723.552
758.112
779.079
730.809
777.706
726.093
727.162
720.489
718.532
767.86
816.173
743.033
715.903
715.62
712.173
714.175
686.749
692.524
698.345
772.301
749.862
754.895
701.99
697.825
703.225
683.453
714.928
672.553
668.48
682.403
691.671
689.744
699.753
731.756
695.426
734.424
695.101
700.04
673.322
689.7
706.022
681.652
682.55
732.223
688.872
680.081
719.463
713.605
697.943
718.956
688.099
696.196
698.048
724.557
702.643
803.22
718.302
705.548
708.348
719.598
740.849
695.344
705.948
713.035
712.935
714.649
725.655
713.451
704.062
712.332
708.723
693.309
705.192
712.739
696.679
699.382
721.505
749.861
735.601
737.371
767.165
791.331
752.497
776.958
780.46
763.222
739.878
729.177
718.473
779.907
733.845
734.943
736.75
734.391
735.521
752.999
729.959
724.712
798.581
764.285
758.608
813.526
776.346
741.859
717.152
784.954
790.841
758.283
718.645
770.286
751.701
709.843
709.777
814.628
730.421
732.776
735.273
726.417
757.464
747.399
731.061
725.865
717.37
713.009
715.08
697.073
710.381
726.455
729.966
719.331
718.379
702.406
716.488
708.285
723.976
739.557
726.082
721.027
712.336
700.324
715.223
710.399
717.09
719.116
715.766
713.295
713.329
716.596
718.178
713.093
718.384
719.118
721.678
716.025
715.356
705.687
714.41
722.385
727.445
724.657
717.844
724.551
721.535
724.769
725.865
730.04
722.235
741.614
743.889
728.529
719.559
717.474
778.499
779.655
784.604
755.018
841.485
901.554
912.737
852.534
809.427
779.903
892.252
899.3
747.553
760.849
793.622
887.352
955.136
744
756.485
793.395
800.553
763.24
744.986
741.033
776.274
804.486
759.594
748.762
739.771
738.306
730.05
749.828
741.241
732.924
768.23
748.981
730.038
727.94
713.093
730.921
732.845
736.263
741.45
739.436
742.654
730.352
733.322
748.893
745.818
739.244
735.804
724.043
724.346
731.363
736.147
792.045
751.741
745.421
970.132
849.018
838.758
804.858
762.149
927.084
902.529
953.226
956.927
962.434
979.774
1014.85
993.995
977.743
986.522
982.209
858.732
966.028
989.44
1000.37
910.625
981.624
957.481
853.325
962.894
930.654
888.443
964.403
927.198
908.253
983.294
999.141
996.358
999.714
980.765
911.236
955.773
981.725
947.609
973.711
951.208
880.932
868.07
896.799
793.763
872.368
925.74
946.48
951.771
776.001
864.252
836.356
917.201
874.193
969.063
845.997
924.506
839.011
853.417
821.03
856.273
862.517
915.068
875.803
835.842
856.07
906.302
950.034
808.178
774.313
829.594
795.764
777.759
782.697
740.662
756.593
786.505
822.357
805.143
844.047
845.077
753.062
791.967
767.676
774.146
742.53
714.772
707.323
703.361
717.286
726.609
715.674
726.946
743.429
727.417
726.953
699.333
693.135
750.009
792.461
752.271
713.309
696.323
720.001
711.27
700.129
745.883
708.277
712.092
708.642
725.461
697.132
694.429
690.834
733.83
712.811
722.681
706.841
757.707
960.816
987.929
752.697
808.872
778.652
731.154
726.687
882.335
999.581
826.742
1004.66
984.663
991.902
997.371
993.52
830.866
796.526
1002.58
991.507
991.255
986.608
990.385
986.006
985.368
984.795
980.962
979.161
981.868
988.205
988.915
983.505
980.168
979.75
977.846
973.087
755.277
827.073
748.866
730.689
742.379
930.876
948.858
951.872
948.658
949.422
949.356
953.063
954.36
993.283
976.873
980.277
987.216
981.05
983.912
982.507
981.482
980.604
979.932
980.658
978.573
980.726
981.536
983.774
981.016
983.654
982.301
981.301
982.793
983.268
986.178
984.478
983.008
983.243
978.461
976.063
978.834
980.698
980.895
980.046
981.085
977.018
978.479
977.06
979.426
980.536
977.738
980.575
976.25
979.483
976.104
977.15
975.957
976.031
978.273
977.605
977.685
974.425
974.435
974.483
972.693
972.977
973.46
970.08
970.161
972.679
968.746
972.729
971.612
966.89
967.824
967.764
967.166
968.777
966.881
967.648
968.545
967.599
968.353
966.237
968.889
969.311
969.431
970.063
968.802
970.68
969.225
968.742
960.237
954.103
945.92
980.307
970.101
971.223
969.617
970.798
972.996
971.979
939.721
909.078
918.071
913.305
914.225
819.473
798.922
802.917
806.478
804.633
801.365
802.073
796.936
798.761
802.466
796.411
801.849
799.35
798.999
861.614
958.805
980.955
964.151
972.19
977.293
965.202
916.224
923.609
931.573
932.329
952.054
999.804
975.333
978.317
978.024
977.077
980.04
981.099
981.296
983.21
983.845
984.937
987.389
986.308
994.06
990.086
990.91
990.75
993.222
994.859
990.948
990.414
987.63
986.768
989.731
988.962
991.72
989.38
988.338
987.482
987.904
985.726
985.167
986.06
985.43
983.189
985.144
982.796
983.175
982.562
982.471
980.007
985.006
982.656
978.672
984.33
977.959
980.023
980.341
979.347
978.66
980.49
979.251
977.105
980.51
974.75
978.402
975.578
975.449
972.695
973.148
978.549
972.573
977.967
978.187
977.659
975.017
985.332
976.213
974.854
980.974
977.791
977.007
982.605
980.917
966.602
938.946
951.14
957.294
906.111
884.006
861.362
825.288
838.238
839.214
835.021
832.787
835.449
829.758
839.025
817.422
814.728
900.176
908.956
908.764
898.623
985.672
957.671
861.274
831.628
797.518
824.734
831.103
827.829
876.36
878.849
880.672
886.877
834.952
846.005
912.657
900.25
898.215
890.768
886.978
887.642
883.124
855.319
833.342
852.506
849.008
840.72
858.196
786.656
781.115
785.031
781.288
760.887
756.776
762.119
749.395
920.144
734.862
734.389
832.859
778.786
783.185
795.736
785.872
767.742
995.356
961.564
972.567
971.035
974.386
975.838
974.472
976.851
978.436
978.647
977.552
982.659
978.438
979.865
978.778
979.245
960.2
852.621
807.247
787.502
775.201
788.052
786.312
778.702
788.11
777.598
778.856
780.111
771.612
774.974
969.53
992.342
974.779
983.871
982.042
984.29
984.432
982.125
984.526
986.428
986.829
980.778
976.879
974.967
949.243
841.079
876.045
976.848
969.596
976.825
971.645
977.325
862.191
833.056
806.025
821.003
831.77
824.911
836.106
989.088
958.981
975.42
978.212
986.869
984.663
982.046
994.831
993.979
988.813
989.104
987.101
992.525
984.905
986.737
983.462
977.897
812.971
759.424
709.662
714.988
721.485
730.581
751.106
752.109
747.851
768.655
762.128
768.449
918.267
905.638
941.93
938.468
932.304
927.503
956.068
973.055
976.968
968.756
962.05
963.038
982.953
970.44
977.345
971.433
978.382
976.201
970.564
978.521
977.437
973.346
973.889
976.416
971.095
916.152
934.81
829.684
823.079
793.048
807.101
773.506
785.652
757.161
762.915
761.481
757.591
760.641
747.821
754.788
761.86
745.883
753.413
753.041
757.298
747.059
756.685
884.958
872.483
859.989
857.051
854.814
941.744
920.185
975.34
975.956
985.025
982.507
982.69
983.774
984.496
983.067
982.699
982.942
990.514
985.434
987.993
985.852
985.835
985.031
975.141
977.282
767.501
716.679
867.161
922.76
931.999
917.857
916.97
934.017
969.117
943.692
833.781
791.972
851.405
845.812
837.373
854.296
961.453
952.606
943.367
945.764
947.121
940.439
940.769
943.401
937.818
934.286
839.324
786.859
783.271
779.307
778.279
785.838
784.012
777.889
791.638
779.081
796.825
765.237
785.857
769.995
775.185
753.959
773.293
983.665
977.957
976.326
977.513
975.906
973.623
977.728
981.776
973.615
947.152
826.005
807.006
856.903
996.196
965.605
970.213
966.853
974.817
970.739
977.303
976.356
976.533
979.995
981.338
973.815
979.925
980.99
978.854
976.705
978.445
978.145
977.542
977.431
981.032
975.064
977.347
979.026
979.146
976.951
977.16
975.994
981.844
972.129
974.409
971.865
976.311
982.083
978.143
972.888
985.006
976.173
966.184
960.727
923.332
900.009
875.325
805.308
791.142
789.954
794.144
779.858
781.238
796.507
789.346
790.545
785.506
798.433
780.211
792.714
792.223
795.585
785.669
776.592
786.994
780.799
794.043
781.979
786.012
799.061
781.481
783.125
806.543
779.047
801.481
768.901
780.262
773.906
859.487
784.601
742.825
788.825
761.275
751.43
763.686
746.934
752.64
759.495
770.784
756.076
755.121
760.93
755.426
752.695
757.429
754.047
745.247
757.509
738.422
753.839
779.32
767.88
749.561
762.21
750.778
754.773
751.526
758.779
752.348
749.055
747.762
757.983
752.027
756.405
762.092
756.705
755.364
760.489
769.997
759.117
757.947
762.587
1016.35
960.72
973.531
966.963
975.184
971.618
974.119
972.45
971.544
976.302
973.342
976.542
977.279
976.287
980.129
987.191
981.432
981.397
950.695
842.68
812.576
756.775
773.982
785.534
769.973
761.552
781.342
760.504
783.263
784.492
790.251
780.902
789.456
786.959
778.377
780.686
786.89
785.331
775.882
777.923
769.164
823.523
786.413
910.474
885.546
869.625
871.648
952.44
928.953
888.253
907.444
903.739
908.159
909.702
933.842
928.832
924.6
934.035
927.464
923.986
929.212
931.411
930.304
933.532
931.375
931.657
932.508
931.309
930.846
929.226
930.45
929.719
926.863
930.034
922.29
953.769
924.615
929.776
938.118
932.12
922.849
896.232
909.606
918.312
901.637
908.821
912.687
915.037
900.859
918.762
920.786
918.961
923.257
908.873
923.499
910.061
904.573
900.893
912.839
878.326
899.913
897.982
902.302
910.521
892.073
867.775
880.151
865.393
862.428
872.797
867.503
875.454
876.117
880.54
865.69
912.335
921.645
907.615
909.834
904.981
903.869
894.307
906.345
944.858
943.879
927.355
941.553
936.319
946.699
937.086
937.881
924.437
926.461
929.542
942.881
939.693
916.511
906.814
911.007
906.69
913.575
906.246
913.677
903.033
913.443
910.663
907.453
900.3
909.691
911.603
902.377
897.12
904.191
914.546
908.078
910.175
901.687
908.868
907.393
908.34
903.031
918.362
910.756
910.355
913.912
906.264
912.356
915.285
910.31
906.822
907.912
908.649
916.63
907.959
912.145
903.931
918.789
909.242
908.809
914.759
908.655
899.248
922.096
915.882
910.202
911.43
909.288
911.031
910.077
915.622
919.546
909.336
906.792
910.464
912.077
917.134
911.16
908.138
912.964
918.519
904.925
913.919
908.332
913.938
911.144
908.459
906.888
908.225
912.86
901.674
896.768
908.301
907.107
919.856
909.258
908.873
903.752
904.774
912.063
915.381
903.45
918.063
989.68
965.553
972.211
969.529
971.258
974.769
977.983
977.472
981.856
970.815
983.234
976.009
980.125
975.442
977.302
973.62
978.087
978.552
973.485
973.521
978.43
978.215
974.723
975.583
881.523
798.913
751.568
771.2
774.658
775.105
793.589
782.61
765.445
759.931
904.619
874.199
854.172
808.422
826.502
823.736
822.451
823.865
826.047
814.848
809.36
820.416
810.037
825.454
818.759
812.06
817.178
821.092
819.322
830.378
828.733
834.392
838.973
824.184
816.821
915.194
906.773
892.889
899.305
900.903
920.299
927.791
921.748
928.785
921.534
924.404
928.463
924.983
932.121
935.764
937.381
938.957
941.456
947.195
943.97
943.499
946.559
944.695
941.392
942.373
939.469
947.199
942.558
938.222
940.263
933.624
935.65
932.492
932.769
928.506
932.663
932.257
934.228
934.483
934.11
932.925
932.964
931.912
931.035
928.598
928.762
928.006
926.076
927.697
924.837
926.483
923.853
922.528
918.842
917.769
918.077
942.744
946.958
939.561
941.015
955.869
988.556
965.178
983.457
975.38
972.246
976.692
973.241
977.119
973.161
973.951
972.723
973.02
978.695
976.453
971.82
974.464
971.872
977.618
974.389
978.551
969.824
974.543
872.421
917.228
913.003
984.366
961.926
975.228
974.994
972.149
931.562
830.084
824.847
771.363
716.396
720.224
740.607
740.044
740.137
736.629
738.474
740.358
753.833
841.436
917.803
929.798
961.261
960.103
882.045
905.483
900.171
905.571
943.602
932.779
935.703
938.13
930.581
929.165
932.37
928.26
931.977
934.844
914.93
909.223
907.256
912.94
911.19
916.889
909.517
910.402
914.116
906.072
908.697
906.028
914.467
910.374
911.457
913.326
904.166
905.673
906.023
905.952
911.81
902.106
914.287
909.984
909.183
918.137
907.418
910.21
913.894
914.072
911.397
911.853
909.826
914.084
911.405
908.127
912.54
910.285
913.004
909.247
913.668
905.478
916.438
906.162
906.17
917.379
907.434
914.445
907.509
910.347
908.575
910.6
908.302
912.771
910.93
914.124
906.947
918.36
902.021
909.969
907.615
906.481
906.641
904.288
908.827
912.87
909.61
917.449
916.439
874.853
870.838
869.41
871.485
870.191
859.591
830.654
829.104
813.298
831.707
828.043
824.7
828.622
942.367
927.378
922.64
894.472
899.259
902.481
908.167
908.021
877.682
843.612
860.246
855.885
861.349
859.241
863.719
851.131
863.388
853.265
860.593
860.39
846.999
859.818
910.195
949.175
953.169
947.864
947.603
949.789
945.979
951.468
952.754
918.136
863.909
893.882
886.977
870.38
886.672
870.106
882.684
879.978
885.691
895.129
893.294
894.652
889.003
892.38
908.633
890.254
890.613
883.68
945.112
982.788
971.189
973.397
974.161
975.392
[truncated: 6,727 more rows]

## Sheet: EGT_narx_10
835.821
907.024
999.944
1008.28
984.59
994.581
993.882
940.704
396.423
823.314
810.679
984.185
973.535
1000.88
997.603
993.84
1005.19
1007.43
996.906
1000.1
989.69
1034.02
1000.18
1027.35
1019.25
1004.85
1013.31
1027.44
1009.28
1031.11
1005.82
978.446
1024.83
1022.56
1014.49
1000.54
1014.24
1007.65
1007.7
1014.58
1018.25
989.001
1021.17
1013.66
1012.97
1013.28
1007.64
1001.79
1009.64
1015.43
1012.84
1008.67
1007.5
1012.87
1007.22
1012.79
1007.08
1012.01
1008.86
1011.44
1007.49
1009.14
1004.15
1006.05
1004.56
1007.66
1010.5
1005.37
1005.65
1004.18
996.894
1003.29
1006.44
1004.18
1012.6
1004.89
977.777
883.632
859.622
823.064
841.806
827.471
796.315
796.961
798.751
800.304
796.459
797.693
794.537
800.082
792.514
798.241
801.206
792.641
789.389
794.935
793.957
794.132
789.318
793.517
788.467
797.502
798.354
788.456
798.987
801.962
796.846
802.034
792.289
795.061
801.077
802.572
798.494
799.898
800.132
798.208
799.329
800.623
802.839
810.538
801.722
807.635
805.11
813.615
816.041
814.034
806.529
817.889
810.9
813.296
810.329
812.51
806.562
814.802
808.087
809.167
812.425
810.947
810.118
803.59
813.741
806
814.762
808.702
813.535
811.539
810.758
806.212
809.029
815.228
807.224
800.487
754.572
741.472
738.698
728.062
728.485
736.762
728.931
712.81
707.862
723.547
721.318
715.873
720.931
701.172
712.328
719.695
723.8
717.256
733.201
728.759
707.71
715.302
702.492
718.897
715.354
721.331
714.31
727.533
717.386
732.04
705.465
715.548
719.009
710.636
706.474
728.629
717.214
718.101
722.853
719.443
724.283
717.157
726.112
720.575
709.908
702.794
700.995
719.453
694.616
693.9
705.449
711.695
706.964
713.387
710.33
723.685
718.435
716.769
714.586
696.359
715.266
712.82
717.397
702.886
706.675
704.936
692.526
710.611
711.828
710.623
709.86
695.937
691.563
704.295
704.705
714.102
693.393
708.177
699.317
694.535
711.905
706.159
703.748
703.201
697.566
705.448
695.738
703.635
695.9
705.034
706.973
699.034
700.534
710.939
702.421
711.616
705.735
703.389
720.44
703.845
710.283
721.75
721.011
716.877
713.108
720.601
721.538
721.381
716.225
712.492
718.086
732.794
714.975
719.527
723.503
719.607
717.707
729.463
701.865
721.637
718.317
724.85
717.188
722.148
722.599
721.089
723.043
719.301
723.847
711.519
734.707
716.388
715.739
717.297
726.004
728.949
717.448
715.278
719.531
721.391
718.609
723.306
724.334
706.185
719.853
720.213
728.101
722.003
724.287
726.182
721.959
721.48
725.856
721.11
727.417
719.057
734.664
735.752
735.196
735.826
734.593
733.983
740.046
732.329
739.199
738.849
731.862
737.963
771.47
764.08
769.25
737.645
725.846
726.019
728.375
721.443
707.434
712.971
1010.62
961.721
1004.83
1002.4
1001.13
1007.68
1001.56
833.721
780.221
806.597
802.237
787.631
724.446
705.994
695.516
750.797
767.094
1038.51
964.591
827.81
855.178
822.038
759.69
727.665
731.995
720.413
731.781
717.949
704.296
713.983
708.415
701.864
697.204
702.637
703.412
701.106
701.075
703.609
709.633
710.416
711.175
710.164
712.181
712.41
712.524
712.991
780.939
830.179
757.279
819.063
726.875
710.979
726.382
713.49
721.431
702.689
684.492
709.531
705.799
702.135
727.655
726.226
714.82
712.269
704.868
707.425
703.655
722.624
722.678
723.782
713.415
706.566
694.838
717.089
721.105
736.543
729.439
718.683
708.069
704.893
703.454
718.668
711.946
719.304
713.629
718.907
719.82
722.55
710.53
697.954
703.051
719.035
745.075
754.136
720.546
713.609
712.201
713.606
708.178
716.049
737.538
728.637
713.526
721.156
715.072
706.643
706.58
704.312
701.395
702.374
719.447
808.221
783.088
733.228
728.035
798.446
724.7
717.594
722.855
734.93
723.784
710.094
721.311
722.931
728.035
722.783
721.026
720.269
719.155
787.226
716.095
734.097
726.188
705.869
728.003
722.072
719.339
727.57
726.26
757.414
772.498
731.107
775.778
726.456
730.337
726.433
723.984
775.812
806.747
738.667
721.532
721.222
717.324
718.465
699.407
692.218
702.722
772.05
746.579
751.937
717.764
697.288
697.102
673.257
451.741
727.421
671.948
679.006
692.436
671.613
722.2
728.239
710.796
735.913
723.047
700.076
674.126
709.846
691.135
687.121
682.545
720.432
662.653
679.526
709.928
716.657
693.21
720.7
700.254
698.222
702.438
726.097
704.06
723.591
711.061
704.212
695.607
709.196
703.748
683.374
691.239
698.746
696.815
702.921
714.746
704.363
699.726
682.863
677.565
674.042
689.742
676.792
678.993
685.901
707.239
724.81
729.474
727.436
755.932
774.577
732.307
763.935
768.149
747.626
725.029
734.529
704.862
712.618
720.781
722.718
725.551
721.943
732.013
730.984
722.216
718.868
786.235
752.524
750.314
811.909
776.315
740.684
712.443
821.632
771.794
755.553
707.384
772.952
743.662
707.341
687.963
763.092
725.631
726.159
721.865
731.187
746.646
736.606
728.958
717.884
701.501
700.104
688.315
684.047
703.914
709.381
719.734
710.401
690.902
685.94
680.744
694.852
712.743
719.602
739.736
686.915
661.462
651.021
695.868
699.953
699.158
689.916
683.703
689.752
691.503
696.93
691.112
688.761
698.295
697.945
691.011
682.455
678.13
658.477
687.18
694.853
707.747
703.836
686.475
703.471
704.523
701.095
701.244
702.546
694.558
720.784
717.964
727.765
688.379
692.706
755.12
776.502
775.623
737.464
845.158
922.235
893.043
859.808
815.295
789.17
911.425
892.765
837.935
755.693
793.985
906.064
944.752
844.869
746.437
780.127
798.604
747.662
733.186
729.167
776.239
792.181
750.782
734.694
724.262
727.76
717.525
728.6
728.196
716.875
787.608
736.613
731.95
692.586
700.23
711.412
710.266
714.095
724.47
732.918
719.727
709.252
718.658
714.664
725.095
718.288
730.151
698.858
713.19
703.222
715.41
788.752
731.886
731.921
852.865
830.86
799.722
819.292
742.885
919.318
874.922
966.186
936.705
945.94
997.084
1023.53
1008.61
984.316
996.832
983.065
891.342
1015.99
1003.86
1011.59
916.711
1027.31
965.041
883.881
1043.2
933.363
890.752
989.767
917.442
911.688
1012.18
1008.69
1001.64
1000.04
982.526
908.477
964.148
983.486
945.635
970.537
943.55
881.633
860.04
870.359
801.93
893.033
905.374
935.026
934.153
799.854
890.731
829.283
921.842
862.341
997.307
840.51
909.479
834.979
837.181
807.171
872.989
840.592
919.914
862.751
828.209
838.92
906.226
923.384
806.169
769.66
820.91
787.574
771.547
776.631
732.937
757.04
774.015
812.669
798.64
831.924
833.944
751.293
789.844
763.035
768.971
742.772
725.236
714.975
710.822
721.072
733.778
720.406
730.267
740.569
732.873
733.599
704.596
687.462
761.891
792.938
751.737
716.444
716.375
722.318
717.553
704.486
753.492
717.294
729.761
718.259
752.576
697.703
693.33
694.635
747.863
714.257
726.232
727.688
743.56
936.776
954.302
768.818
813.277
787.887
771.108
764.22
824.259
970.516
851.873
1033.73
974.087
990.027
995.293
994.107
893.753
811.378
975.277
979.015
998.581
989.309
991.067
988.692
992.097
989.047
987.932
991.182
987.962
990.253
987.268
982.827
982.993
984.706
985.376
980.911
766.801
808.676
736.662
732.358
749.16
902.267
942.772
950.454
951.175
956.015
950.612
956.885
954.254
1001.98
983.473
997.15
995.635
994.259
988.935
990.419
986.294
990.97
989.228
990.776
992.634
991.889
991.696
992.201
993.814
994.458
995.46
996.131
996.976
999.038
998.762
1000.29
1000.96
1003.7
991.266
980.971
1010.91
1008.23
1010.41
1008.03
1007.98
1005.39
1010.64
1014.77
1014.55
1013.53
1013.94
1013.17
1009.8
1021.95
1008.25
1015.36
1017.7
1021.44
1014.27
1001.77
1016.83
1002.04
998.753
1002.44
1001.08
998.952
993.646
999.903
996.816
995.115
997.463
999.499
990.153
993.007
989.35
992.048
992.642
987.439
988.066
988.979
986.475
986.334
987.596
984.94
981.945
983.416
981.907
982.245
983.28
978.305
983.757
977.976
972.74
959.574
955.664
987.078
976.406
979.572
977.052
977.262
979.393
979.838
943.932
905.422
915.219
905.053
908.193
836.489
805.572
804.715
805.239
800.733
804.368
803.157
797.919
795.829
802.597
796.476
799.806
798.328
796.938
838.463
914.997
955.593
950.961
961.719
964.75
959.146
910.045
910.924
918.274
915.169
940.831
983.177
968.107
972.419
971.19
971.994
972.321
976.137
973.352
972.762
975.465
974.57
972.998
975.143
976.509
978.9
980.211
982.297
982.302
982.897
980.961
982.798
982.68
981.436
985.494
983.318
982.333
986.116
983.487
983.007
982.588
981.904
980.832
982.401
979.79
981.668
982.239
980.185
982.47
979.232
981.653
983.076
981.667
980.561
983.265
982.327
982.955
981.231
984.489
981.83
982.957
984.275
985.491
981.187
985.349
989.941
984.651
987.235
986.706
998.088
993.017
989.975
995.906
996.498
994.423
993.112
1003.46
986.172
1004.09
999.228
1005.93
1002.14
1003.22
1005.08
1002.24
994.023
951.292
981.703
958.132
904.956
877.96
854.977
820.478
834.697
845.016
836.362
832.764
839.211
830.167
835.215
817.103
806.952
924.717
924.687
923.857
916.105
999.921
977.215
834.303
825.902
788.228
822.696
829.453
836.598
882.989
896.865
886.314
898.203
825.292
852.132
941.51
906.08
910.731
902.304
895.913
904.364
895.295
855.067
825.173
856.839
847.946
846.462
846.401
782.818
781.18
772.415
769.833
753.865
748.532
746.208
744.111
988.909
714.383
727.429
814.401
769.307
772.822
788.698
788.722
762.713
956.599
962.231
982.948
989.797
988.798
985.825
989.605
997.871
994.196
997.629
1000.07
994.868
1001.85
998.772
997.3
1007.98
989.167
827.843
801.682
785.853
770.195
780.753
774.669
771.806
780.651
772.318
769.168
774.67
762.048
774.741
950.228
989.892
1010.3
1008.06
1011.2
1019.96
1005.2
1019.68
1016.13
1011.37
1012.42
1014.94
1004.76
1006.81
956.073
815.234
894.153
1023.26
988.433
998.928
1004.81
1001.88
825.801
818.364
800.43
823.955
822.793
829.235
843.725
1001.82
979.262
1015.41
1012.54
1015.39
1028.41
1024.39
1016.54
1020.32
1021.73
1024.14
1025.08
1023.16
1016.53
1024.25
1029.69
1018.35
806.163
701.226
702.245
684.177
684.387
692.482
709.294
693.369
680.913
724.596
711.204
725.706
909.435
899.991
932.744
955.628
949.003
937.872
972.238
986.864
982.538
981.727
973.972
972.071
999.277
984.797
992.555
989.067
989.851
998.767
995.681
993.256
994.508
999.54
997.808
999.134
994.45
926.29
962.111
818.56
825.682
784.1
802.562
759.186
773.899
753.183
753.197
748.486
750.207
740.853
737.248
735.255
743.761
734.526
737.901
727.967
747.607
740.929
737.179
910.538
887.66
862.722
864.165
859.514
950.93
938.857
1004.74
992.44
1006.42
1013.6
1008.9
1012.99
1011.91
1016.84
1006.96
1007.47
1018.65
1013.17
1006.68
1010.22
1006.86
1010.55
1011.33
1009.54
730.699
711.376
911.14
939.488
948.465
937.902
935.98
963.013
1013.14
964.604
814
780.959
868.619
842.045
837.301
855.469
982.439
966.188
955.51
960.088
954.714
960.336
955.152
960.051
958.475
954.552
832.035
787.944
784.829
771.877
770.95
779.342
775.57
772.596
786.239
769.923
757.597
752.542
768.036
755.203
770.4
742.859
770.479
934.374
974.802
985.392
989.744
985.626
992.01
989.696
991.756
984.946
961.243
829.308
804.76
859.097
983.779
963.218
984.435
989.057
985.972
992.266
992.759
987.298
994.867
998.053
991.903
991.893
1001.46
993.76
991.211
990.761
988.758
990.347
997.793
995.291
1000.32
996.907
992.822
993.738
992.624
987.489
993.968
988.977
995.075
993.081
998.122
997.804
1000.45
998.806
996.812
1001.66
991.889
996.624
983.665
987.726
935.586
894.147
872.927
802.335
787.542
782.103
797.553
775.295
777.434
781.816
774.822
783.285
775.445
779.257
771.727
781.702
780.678
785.716
775.519
773.931
780.046
768.562
792.662
770.95
776.505
788.164
770.171
774.629
790.539
772.221
787.804
759.271
768.685
752.27
872.316
770.917
745.824
772.3
753.775
738.929
748.118
740.001
741.192
745.032
756.442
739.954
745.306
744.013
742.744
738.065
743.545
743.03
728.556
746.017
721.842
735.34
762.744
753.886
731.907
745.8
739.19
747.579
735.961
750.098
740.567
735.356
737.171
743.923
737.987
748.66
746.18
748.505
738.732
747.637
749.584
746.416
746.602
746.797
956.499
963.799
982.295
982.086
988.06
986.375
988.32
987.603
993.02
996.578
996.954
994.975
996.184
1004.66
1001.88
994.586
999.532
1005.34
964.164
823.12
811.786
748.303
762.866
770.23
754.219
751.735
770.821
754.862
768.42
772.884
780.52
771.548
785.826
773.693
776.501
777.54
781.544
778.871
764.734
771.341
765.142
800.037
771.05
929.324
895.753
875.24
877.326
965.212
936.679
887.384
909.845
911.965
916.002
929.375
938.706
944.945
944.862
942.066
940.089
943.482
952.275
938.216
942.737
947.724
946.82
944.346
944.803
946.074
948.783
947.35
945.908
951.738
955.557
952.775
950.186
942.626
952.908
951.07
939.136
950.858
940.983
901.32
923.931
919.482
924.64
918.94
921.112
921.504
920.073
924.899
939.411
934.283
937.622
935.451
934.843
923.251
910.107
918.781
919.596
899.748
913.121
912.604
909.374
911.524
905.71
872.236
868.261
867.191
869.414
874.722
875.026
876.591
878.8
882.738
876.979
916.62
924.518
922.236
923
915.36
910.234
915.215
923.295
960.875
953.65
946.704
955.255
963.299
958.667
954.219
960.121
941.607
947.594
955.375
954.406
959.475
919.747
918.194
924.493
928.359
923.754
921.622
923.29
919.369
918.466
923.748
917.219
911.448
928.057
924.283
909.914
913.746
928.865
918.008
925.539
918.318
916.158
918.844
921.468
922.339
919.576
921.971
923.334
920.483
921.604
922.94
925.954
928.553
920.329
924.89
918.717
921.376
925.77
920.603
921.047
919.55
917.945
924.604
921.076
921.172
920.533
921.367
914.54
923.356
924.168
918.336
927.371
922.184
918.713
920.427
915.668
923.709
922.023
916.417
920.981
918.321
919.704
918.254
925.355
917.95
918.159
918.364
919.735
919.603
920.204
911.854
919.031
917.197
917.056
913.287
907.177
917.326
919.548
913.523
921.823
915.167
911.874
916.913
914.005
920.69
911.773
933.319
997.816
968.513
987.367
979.833
984.368
992.59
990.003
996.742
992.547
991.963
995.312
985.347
994.707
990.199
993.857
996.462
993.229
990.265
1002.73
989.784
982.998
992.016
993.171
997.089
880.378
789.013
754.639
751.655
761.47
763.106
781.828
786.898
762.55
751.291
924.377
876.271
857.583
792.938
828.356
818.744
821.955
824.703
826.834
814.975
803.256
806.569
795.236
809.113
815.591
800.934
815.112
816.14
821.572
842.491
830.505
833.719
832.86
831.146
820.045
927.664
914.609
898.731
916.419
915.887
930.547
946.385
939.283
935.206
941.668
943.171
941.448
946.798
947.028
934.714
933.151
931.604
934.577
929.118
927.461
931.767
930.849
928.555
928.399
925.729
921.809
924.312
921.844
917.024
917.77
914.846
916.568
916.392
916.837
913.844
917.135
916.413
917.899
917.265
918.05
916.75
916.551
916.698
915.444
913.391
915.694
914.121
915.311
915.659
917.278
917.6
915.69
914.738
916.966
921.186
922.725
939.617
941.79
944.533
943.055
962.974
986.918
972.784
979.731
984.022
978.392
985.851
986.983
987.656
988.055
993.033
987.434
990.285
994.365
995.1
991.087
1004.45
991.156
991.107
995.548
997.241
996.358
989.253
863.007
937.381
937.292
1023.11
988.471
1011.31
1004.84
1005.64
952.046
812.684
815.739
761.454
717.694
700.687
714.458
708.529
728.468
708.926
713.906
724.56
720.37
831.943
947.143
946.176
996.239
981.581
859.397
926.42
909.101
926.461
974.896
953.292
959.22
954.998
959.321
950.897
953.79
954.054
960.516
938.987
929.022
923.487
925.253
921.485
932.187
928.733
924.615
928.74
927.333
918.864
929.309
926.59
924.817
927.089
923.318
923.763
925.897
929.573
926.117
934.773
927.975
923.115
923.507
925.941
927.008
928.716
927.319
928.799
922.505
929.954
928.978
924.965
927.614
918.871
931.92
922.587
925.531
928.493
924.863
920.135
924.094
922.562
925.268
920.29
922.57
921.582
925.478
922.96
925.516
925.24
925.632
926.039
926.748
921.566
926.366
926.076
923.666
922.789
919.996
929.209
920.982
926.041
920.356
923.314
926.839
925.624
936.364
926.049
927.741
868.744
873.289
879.923
873.172
871.609
861.67
827.172
834.533
807.306
827.417
823.422
821.648
824.959
954.001
944.378
926.67
905.623
913.677
917.716
921.964
917.226
879.681
841.538
869.917
859.839
864.838
862.695
860.419
850.314
863.852
851.823
863.095
858.146
849.549
859.23
934.458
971.144
970.492
973.07
965.987
970.859
976.143
981.365
978.815
935.084
856.269
905.964
892.631
875.232
887.736
884.008
886.968
895.943
890.654
913.16
906.245
904.778
905.635
907.29
908.054
910.741
915.068
895.209
965.129
1004.94
979.81
1004.35
1002.81
996.646
[truncated: 6,727 more rows]

[truncated: 2 more sheets: EGT_narx_11, EGT_Test]
